# Supplementary material for: Causal associations between gut microbiota, gut microbiota-derived metabolites, and cerebrovascular diseases: a multivariable Mendelian randomization study
Source: Front Cell Infect Microbiol. 2023 Nov 8;13:1269414. doi: 10.3389/fcimb.2023.1269414 (PMC10663354; doi:10.3389/fcimb.2023.1269414)
Supplement: Supplementary file 2 [file Table_1.xlsx]

## Sheet: Tables of contents
	Supplementary Tables 1-8
	Causal Associations between Gut Microbiota, Gut Microbiota-derived Metabolites, and Cerebrovascular Diseases: A Multivariable Mendelian Randomization Study
Contents	Description
Table S1	Detailed information for genome-wide association studies involved in the present Mendelian randomization study.
Table S2	Locus-wide significant SNPs in gut microbiota GWAS.
Table S3	Locus-wide significant and lead SNPs (r^2 < 0.001) that were used as instruments for gut microbiota.
Table S4	Locus-wide significant SNPs in gut microbiota-derived metabolites GWAS.
Table S5	Locus-wide significant and lead SNPs (r^2 < 0.001) that were used as instruments for gut microbiota-derived metabolites.
Table S6	Tests for detecting horizontal and directional pleiotropy in forward MR analysis.
Table S7	Reverse MR analyses of CVD on gut microbiota and gut metabolites by different methods.
Table S8	Tests for detecting horizontal and directional pleiotropy in reverse MR analysis.

## Sheet: Table S1
Supplementary Table 1. Detailed information for genome-wide association studies involved in the present Mendelian randomization study.
Variable	Consortium or study	Sample size	Journal	Year	Cohort	Nation of cohort	Number of samples
Gut microbiota	MiBioGen	18340	Nat Genet.	2021	BSPSPC	Germany	721
					CARDIAw	USA	257
					COPSAC	Denmark	380
					DanFunD16	Denmark	2396
					FGFP	Belgian	2259
					FOCUS	Germany	960
					GEM_HCE_v12	Canada	378
					GEM_HCE_v24	Canada	203
					GEM_ICHIP_HCE	Canada	662
					GenR	The Netherlands	1328
					HCHS/SOL	USA	1097
					KSCS	South Korea	811
					LLD	The Netherlands	875
					METSIM	Finland	522
					MIBS	The Netherlands	80
					NGRC	USA	77
					NTR	The Netherlands	279
					PNP	Israel	481
					POPCOL	Sweden	134
					RS3	The Netherlands	1220
					SHIP	Germany	996
					SHIP-TREND	Germany	905
					TwinsUK	UK	1205
Gut metabolites	TwinsUK, KORA F4	7824	Nat Genet.	2017	KORA F4	Germany	1768
					TwinsUK	UK	6056
Cerebrovascular Diseases
ischemia stroke	MEGASTROKE	440328		2018	MEGASTROKE	European	34,217 cases/ 406,111 controls
intracerebral hemorrhage	FinnGen	202833		2021	FinnGen	European	1,687 cases/201,146 controls
subarachnoid hemorrhage	FinnGen	16381733		2021	FinnGen	European	1,338 cases/16,380,395 controls

## Sheet: Table S2
Supplementary Table 2. Locus-wide significant SNPs in gut microbiota GWAS.
Trait Number	Gut Microbiota Genus	SNPs	Effect Allele	Other Allele	β	Standard Error	P value
1	genus.Actinomyces.id.423	rs71315246	A	G	-0.097	0.022	9.83e-06
1	genus.Actinomyces.id.423	rs10787984	G	C	0.094	0.021	9.62e-06
1	genus.Actinomyces.id.423	rs35110659	T	G	0.077	0.017	9.59e-06
1	genus.Actinomyces.id.423	rs4073240	G	A	0.075	0.017	7.94e-06
1	genus.Actinomyces.id.423	rs36009731	A	G	0.08	0.018	7.23e-06
1	genus.Actinomyces.id.423	rs4962491	C	T	0.169	0.037	6.7e-06
1	genus.Actinomyces.id.423	rs35011108	A	G	0.233	0.051	6.34e-06
1	genus.Actinomyces.id.423	rs2715439	C	T	0.075	0.016	6.27e-06
1	genus.Actinomyces.id.423	rs7915461	T	C	0.188	0.04	5.92e-06
1	genus.Actinomyces.id.423	rs4146653	G	A	0.099	0.021	4.5e-06
1	genus.Actinomyces.id.423	rs34583783	G	T	0.127	0.027	4.49e-06
1	genus.Actinomyces.id.423	rs17072071	C	A	-0.12	0.025	1.33e-06
2	genus.Adlercreutzia.id.812	rs6811381	T	G	-0.079	0.018	9.77e-06
2	genus.Adlercreutzia.id.812	rs11604400	C	T	-0.103	0.023	9.74e-06
2	genus.Adlercreutzia.id.812	rs55719207	G	A	-0.07	0.016	9.61e-06
2	genus.Adlercreutzia.id.812	rs1534655	C	T	-0.078	0.018	9.23e-06
2	genus.Adlercreutzia.id.812	rs4557646	T	C	0.137	0.031	8.95e-06
2	genus.Adlercreutzia.id.812	rs1468569	A	G	0.072	0.016	8.86e-06
2	genus.Adlercreutzia.id.812	rs9915817	T	C	0.075	0.017	8.22e-06
2	genus.Adlercreutzia.id.812	rs9966313	T	C	-0.095	0.021	8.21e-06
2	genus.Adlercreutzia.id.812	rs36008107	C	A	-0.128	0.028	8.11e-06
2	genus.Adlercreutzia.id.812	rs1881618	C	T	-0.076	0.017	7.97e-06
2	genus.Adlercreutzia.id.812	rs306577	C	T	-0.105	0.023	7.75e-06
2	genus.Adlercreutzia.id.812	rs4692824	A	G	-0.076	0.017	7.66e-06
2	genus.Adlercreutzia.id.812	rs10279572	C	G	0.139	0.031	6.98e-06
2	genus.Adlercreutzia.id.812	rs6537600	C	T	0.112	0.026	6.71e-06
2	genus.Adlercreutzia.id.812	rs6971594	G	A	0.139	0.031	6.65e-06
2	genus.Adlercreutzia.id.812	rs7706425	C	G	-0.071	0.016	6.62e-06
2	genus.Adlercreutzia.id.812	rs12650418	T	C	-0.084	0.019	6.6e-06
2	genus.Adlercreutzia.id.812	rs1046175	C	G	0.113	0.026	6.36e-06
2	genus.Adlercreutzia.id.812	rs11663349	G	A	-0.131	0.029	6.27e-06
2	genus.Adlercreutzia.id.812	rs10233106	C	T	0.14	0.031	5.51e-06
2	genus.Adlercreutzia.id.812	rs34899151	G	A	-0.13	0.028	5.32e-06
2	genus.Adlercreutzia.id.812	rs255373	A	T	-0.071	0.016	5.29e-06
2	genus.Adlercreutzia.id.812	rs2717139	G	A	-0.114	0.025	5.25e-06
2	genus.Adlercreutzia.id.812	rs6664405	T	C	-0.095	0.021	5.23e-06
2	genus.Adlercreutzia.id.812	rs13231526	C	A	0.143	0.031	4.81e-06
2	genus.Adlercreutzia.id.812	rs9637706	C	T	-0.082	0.018	4.74e-06
2	genus.Adlercreutzia.id.812	rs1919502	G	A	-0.082	0.018	4.73e-06
2	genus.Adlercreutzia.id.812	rs2717136	C	T	-0.13	0.028	4.58e-06
2	genus.Adlercreutzia.id.812	rs1406514	A	G	-0.081	0.018	4.54e-06
2	genus.Adlercreutzia.id.812	rs12522517	A	T	-0.105	0.023	4.41e-06
2	genus.Adlercreutzia.id.812	rs255375	G	T	-0.072	0.016	4.38e-06
2	genus.Adlercreutzia.id.812	rs1528956	C	T	-0.081	0.018	4.09e-06
2	genus.Adlercreutzia.id.812	rs4869118	C	T	-0.073	0.016	3.51e-06
2	genus.Adlercreutzia.id.812	rs1528942	T	G	-0.083	0.018	3.25e-06
2	genus.Adlercreutzia.id.812	rs2850883	G	A	-0.117	0.025	3.09e-06
2	genus.Adlercreutzia.id.812	rs9490822	C	T	-0.073	0.016	2.54e-06
2	genus.Adlercreutzia.id.812	rs7656076	C	G	-0.084	0.018	2.43e-06
2	genus.Adlercreutzia.id.812	rs34181676	G	T	-0.135	0.028	2.34e-06
2	genus.Adlercreutzia.id.812	rs2717140	C	T	-0.119	0.025	2.05e-06
2	genus.Adlercreutzia.id.812	rs80078995	A	T	-0.113	0.023	1.57e-06
2	genus.Adlercreutzia.id.812	rs2147798	C	G	0.092	0.019	1.4e-06
2	genus.Adlercreutzia.id.812	rs7680684	C	T	-0.083	0.017	9.77e-07
3	genus.Akkermansia.id.4037	rs11184340	G	A	0.063	0.014	9.95e-06
3	genus.Akkermansia.id.4037	rs28613890	T	C	0.064	0.014	9.91e-06
3	genus.Akkermansia.id.4037	rs12904881	A	G	0.058	0.013	9.78e-06
3	genus.Akkermansia.id.4037	rs76564762	T	C	0.104	0.024	9.67e-06
3	genus.Akkermansia.id.4037	rs74399905	A	T	0.103	0.023	9.41e-06
3	genus.Akkermansia.id.4037	rs10005131	G	T	0.061	0.014	9.27e-06
3	genus.Akkermansia.id.4037	rs1988252	A	G	0.063	0.014	9.27e-06
3	genus.Akkermansia.id.4037	rs10516447	G	A	0.103	0.023	9.25e-06
3	genus.Akkermansia.id.4037	rs941682	G	A	-0.063	0.014	9.17e-06
3	genus.Akkermansia.id.4037	rs2865331	A	G	0.062	0.014	9.09e-06
3	genus.Akkermansia.id.4037	rs28858161	C	T	0.063	0.014	8.83e-06
3	genus.Akkermansia.id.4037	rs28811282	A	G	0.063	0.014	8.75e-06
3	genus.Akkermansia.id.4037	rs36010840	T	C	0.063	0.014	8.56e-06
3	genus.Akkermansia.id.4037	rs72663802	T	C	0.065	0.015	8.5e-06
3	genus.Akkermansia.id.4037	rs12024893	G	A	0.063	0.014	8.42e-06
3	genus.Akkermansia.id.4037	rs4595371	G	A	0.063	0.014	8.32e-06
3	genus.Akkermansia.id.4037	rs4294419	A	G	0.063	0.014	8.32e-06
3	genus.Akkermansia.id.4037	rs736124	A	T	-0.074	0.017	8.29e-06
3	genus.Akkermansia.id.4037	rs12411321	C	T	0.073	0.017	7.8e-06
3	genus.Akkermansia.id.4037	rs4600885	C	A	0.063	0.014	7.76e-06
3	genus.Akkermansia.id.4037	rs7538356	C	A	0.064	0.014	7.58e-06
3	genus.Akkermansia.id.4037	rs72663751	A	G	0.065	0.015	7.55e-06
3	genus.Akkermansia.id.4037	rs4107636	C	G	0.063	0.014	7.47e-06
3	genus.Akkermansia.id.4037	rs72663785	G	C	0.066	0.015	7.33e-06
3	genus.Akkermansia.id.4037	rs2199602	T	G	0.066	0.015	7.24e-06
3	genus.Akkermansia.id.4037	rs72663769	C	T	0.066	0.015	7.03e-06
3	genus.Akkermansia.id.4037	rs12026127	A	G	0.064	0.014	6.97e-06
3	genus.Akkermansia.id.4037	rs79837054	C	T	0.106	0.024	6.96e-06
3	genus.Akkermansia.id.4037	rs12045978	A	G	0.064	0.014	6.73e-06
3	genus.Akkermansia.id.4037	rs4497215	T	C	0.064	0.014	6.41e-06
3	genus.Akkermansia.id.4037	rs61779207	G	A	-0.076	0.017	6.32e-06
3	genus.Akkermansia.id.4037	rs7693865	T	C	0.107	0.024	5.54e-06
3	genus.Akkermansia.id.4037	rs72663782	C	G	0.066	0.014	5.25e-06
3	genus.Akkermansia.id.4037	rs3995795	C	T	0.064	0.014	5.22e-06
3	genus.Akkermansia.id.4037	rs6668273	A	G	0.065	0.014	4.99e-06
3	genus.Akkermansia.id.4037	rs72663787	A	G	0.066	0.015	4.9e-06
3	genus.Akkermansia.id.4037	rs11724791	A	G	0.066	0.014	4.89e-06
3	genus.Akkermansia.id.4037	rs72663756	T	C	0.067	0.015	4.8e-06
3	genus.Akkermansia.id.4037	rs59317921	T	C	0.063	0.014	4.51e-06
3	genus.Akkermansia.id.4037	rs1605923	G	T	0.066	0.014	4.49e-06
3	genus.Akkermansia.id.4037	rs113653192	T	C	0.108	0.024	4.27e-06
3	genus.Akkermansia.id.4037	rs12501826	C	G	0.067	0.014	4.11e-06
3	genus.Akkermansia.id.4037	rs11184341	G	C	0.066	0.014	4.06e-06
3	genus.Akkermansia.id.4037	rs12498518	T	C	0.067	0.014	3.99e-06
3	genus.Akkermansia.id.4037	rs6832927	A	C	0.109	0.024	3.85e-06
3	genus.Akkermansia.id.4037	rs12416161	T	C	0.076	0.017	3.73e-06
3	genus.Akkermansia.id.4037	rs77055143	T	C	0.067	0.014	3.71e-06
3	genus.Akkermansia.id.4037	rs111862613	T	C	0.091	0.02	3.39e-06
3	genus.Akkermansia.id.4037	rs11252894	A	C	0.077	0.017	3.15e-06
3	genus.Akkermansia.id.4037	rs6832119	G	A	0.11	0.024	3.13e-06
3	genus.Akkermansia.id.4037	rs2169719	G	A	0.068	0.015	3.09e-06
3	genus.Akkermansia.id.4037	rs117107102	A	G	0.204	0.043	3.01e-06
3	genus.Akkermansia.id.4037	rs4242783	G	A	0.069	0.015	3e-06
3	genus.Akkermansia.id.4037	rs2602429	C	T	0.075	0.016	2.72e-06
3	genus.Akkermansia.id.4037	rs9349825	A	G	-0.07	0.015	2.6e-06
3	genus.Akkermansia.id.4037	rs56161035	T	C	0.068	0.014	2.37e-06
3	genus.Akkermansia.id.4037	rs12908520	G	A	0.062	0.013	2.26e-06
3	genus.Akkermansia.id.4037	rs1491244	T	A	0.111	0.024	2.25e-06
3	genus.Akkermansia.id.4037	rs112769434	G	A	0.112	0.024	1.96e-06
3	genus.Akkermansia.id.4037	rs74542928	T	C	0.113	0.024	1.48e-06
3	genus.Akkermansia.id.4037	rs4936098	A	G	0.065	0.014	1.1e-06
3	genus.Akkermansia.id.4037	rs113634144	T	G	0.074	0.015	1.02e-06
3	genus.Akkermansia.id.4037	rs11729256	T	C	0.075	0.015	6.58e-07
4	genus.Alistipes.id.968	rs11766494	T	C	-0.048	0.011	9.98e-06
4	genus.Alistipes.id.968	rs6964425	C	T	-0.048	0.011	9.84e-06
4	genus.Alistipes.id.968	rs8118820	T	A	-0.063	0.014	9.69e-06
4	genus.Alistipes.id.968	rs8188507	T	C	-0.048	0.011	9.64e-06
4	genus.Alistipes.id.968	rs10950094	C	G	-0.049	0.011	9.34e-06
4	genus.Alistipes.id.968	rs11958296	A	G	-0.098	0.022	9.3e-06
4	genus.Alistipes.id.968	rs4717397	A	G	-0.049	0.011	9.29e-06
4	genus.Alistipes.id.968	rs2150413	T	C	-0.048	0.011	9.23e-06
4	genus.Alistipes.id.968	rs13246203	G	A	-0.049	0.011	9.16e-06
4	genus.Alistipes.id.968	rs2290844	C	T	0.081	0.019	9.1e-06
4	genus.Alistipes.id.968	rs10950089	T	C	-0.049	0.011	9.09e-06
4	genus.Alistipes.id.968	rs10434981	A	G	-0.049	0.011	9.05e-06
4	genus.Alistipes.id.968	rs7995332	A	C	0.071	0.017	8.97e-06
4	genus.Alistipes.id.968	rs67853823	T	C	-0.048	0.011	8.88e-06
4	genus.Alistipes.id.968	rs2875322	T	C	-0.058	0.013	8.78e-06
4	genus.Alistipes.id.968	rs4498432	C	G	-0.048	0.011	8.55e-06
4	genus.Alistipes.id.968	rs1115881	A	G	-0.048	0.011	8.27e-06
4	genus.Alistipes.id.968	rs2297256	A	G	-0.048	0.011	8.21e-06
4	genus.Alistipes.id.968	rs12990744	C	T	-0.078	0.017	8.21e-06
4	genus.Alistipes.id.968	rs4818001	C	T	-0.048	0.011	8.05e-06
4	genus.Alistipes.id.968	rs10950056	C	G	-0.049	0.011	7.71e-06
4	genus.Alistipes.id.968	rs35909684	A	C	-0.085	0.019	7.65e-06
4	genus.Alistipes.id.968	rs62576416	T	C	0.049	0.011	7.5e-06
4	genus.Alistipes.id.968	rs4810359	A	G	-0.065	0.015	7.5e-06
4	genus.Alistipes.id.968	rs1822113	T	G	-0.049	0.011	7.39e-06
4	genus.Alistipes.id.968	rs8132424	T	A	-0.048	0.011	7.38e-06
4	genus.Alistipes.id.968	rs4718714	G	A	-0.049	0.011	7.35e-06
4	genus.Alistipes.id.968	rs2450745	A	C	-0.081	0.018	7.12e-06
4	genus.Alistipes.id.968	rs8132143	T	A	-0.048	0.011	7.04e-06
4	genus.Alistipes.id.968	rs34417064	A	G	-0.048	0.011	7.01e-06
4	genus.Alistipes.id.968	rs2150411	T	G	-0.048	0.011	6.84e-06
4	genus.Alistipes.id.968	rs62476322	A	G	-0.049	0.011	6.74e-06
4	genus.Alistipes.id.968	rs2836934	C	A	-0.048	0.011	6.69e-06
4	genus.Alistipes.id.968	rs3764077	G	A	0.074	0.017	6.61e-06
4	genus.Alistipes.id.968	rs10950081	T	C	-0.049	0.011	6.43e-06
4	genus.Alistipes.id.968	rs62476323	A	C	-0.049	0.011	6.29e-06
4	genus.Alistipes.id.968	rs12539972	C	G	-0.049	0.011	6.29e-06
4	genus.Alistipes.id.968	rs1822115	G	T	-0.049	0.011	6.14e-06
4	genus.Alistipes.id.968	rs1837664	C	A	-0.049	0.011	5.85e-06
4	genus.Alistipes.id.968	rs7337526	T	C	0.074	0.017	5.83e-06
4	genus.Alistipes.id.968	rs73180681	T	C	0.074	0.017	5.78e-06
4	genus.Alistipes.id.968	rs2323487	T	A	0.074	0.017	5.52e-06
4	genus.Alistipes.id.968	rs12534925	G	T	-0.049	0.011	5.52e-06
4	genus.Alistipes.id.968	rs1960663	C	T	-0.05	0.011	5.5e-06
4	genus.Alistipes.id.968	rs148278255	G	A	-0.049	0.011	5.48e-06
4	genus.Alistipes.id.968	rs1689282	A	C	-0.052	0.011	5.28e-06
4	genus.Alistipes.id.968	rs17055871	A	T	0.074	0.017	5.19e-06
4	genus.Alistipes.id.968	rs4718473	T	C	-0.05	0.011	5.13e-06
4	genus.Alistipes.id.968	rs7324216	T	C	0.075	0.017	5e-06
4	genus.Alistipes.id.968	rs11088466	A	T	-0.049	0.011	4.99e-06
4	genus.Alistipes.id.968	rs1899238	T	C	-0.05	0.011	4.96e-06
4	genus.Alistipes.id.968	rs11763175	A	G	-0.05	0.011	4.9e-06
4	genus.Alistipes.id.968	rs8130320	A	G	-0.049	0.011	4.84e-06
4	genus.Alistipes.id.968	rs7805099	T	G	-0.05	0.011	4.78e-06
4	genus.Alistipes.id.968	rs2311507	T	C	-0.05	0.011	4.64e-06
4	genus.Alistipes.id.968	rs12536478	C	A	-0.05	0.011	4.58e-06
4	genus.Alistipes.id.968	rs61946576	C	T	0.075	0.017	4.32e-06
4	genus.Alistipes.id.968	rs6563551	G	T	0.075	0.017	4.1e-06
4	genus.Alistipes.id.968	rs6563550	T	C	0.075	0.017	3.97e-06
4	genus.Alistipes.id.968	rs2119444	A	G	-0.051	0.011	3.95e-06
4	genus.Alistipes.id.968	rs67281112	G	C	0.063	0.014	3.92e-06
4	genus.Alistipes.id.968	rs1583863	A	G	-0.051	0.011	3.91e-06
4	genus.Alistipes.id.968	rs4424138	A	T	-0.05	0.011	3.87e-06
4	genus.Alistipes.id.968	rs61946592	C	T	0.076	0.017	3.86e-06
4	genus.Alistipes.id.968	rs1107244	G	A	0.076	0.017	3.59e-06
4	genus.Alistipes.id.968	rs2311504	A	G	-0.051	0.011	3.43e-06
4	genus.Alistipes.id.968	rs17675579	G	A	-0.051	0.011	3.38e-06
4	genus.Alistipes.id.968	rs11773263	T	C	-0.051	0.011	3.17e-06
4	genus.Alistipes.id.968	rs4717372	G	C	-0.051	0.011	2.73e-06
4	genus.Alistipes.id.968	rs10950070	A	G	-0.052	0.011	2.58e-06
4	genus.Alistipes.id.968	rs4068841	G	C	-0.052	0.011	2.55e-06
4	genus.Alistipes.id.968	rs1595991	C	T	-0.051	0.011	2.53e-06
4	genus.Alistipes.id.968	rs10950069	T	C	-0.052	0.011	2.46e-06
4	genus.Alistipes.id.968	rs11773813	A	C	-0.052	0.011	2.42e-06
4	genus.Alistipes.id.968	rs11771117	C	G	-0.052	0.011	2.29e-06
4	genus.Alistipes.id.968	rs34890041	A	C	-0.052	0.011	2.13e-06
4	genus.Alistipes.id.968	rs7783848	G	C	-0.052	0.011	2e-06
4	genus.Alistipes.id.968	rs7129639	C	A	-0.052	0.011	1.78e-06
4	genus.Alistipes.id.968	rs2871785	T	G	-0.053	0.011	1.68e-06
4	genus.Alistipes.id.968	rs67705352	T	G	-0.053	0.011	1.65e-06
4	genus.Alistipes.id.968	rs11769002	G	A	-0.053	0.011	1.45e-06
4	genus.Alistipes.id.968	rs9712594	C	A	-0.09	0.018	4.78e-07
5	genus.Allisonella.id.2174	rs3747507	A	G	0.137	0.03	9.95e-06
5	genus.Allisonella.id.2174	rs538601	A	G	0.112	0.025	9.83e-06
5	genus.Allisonella.id.2174	rs12378350	C	T	0.133	0.03	9.8e-06
5	genus.Allisonella.id.2174	rs34609282	T	C	0.134	0.03	9.42e-06
5	genus.Allisonella.id.2174	rs594561	C	T	0.112	0.025	9.41e-06
5	genus.Allisonella.id.2174	rs7898615	T	G	0.168	0.037	8.87e-06
5	genus.Allisonella.id.2174	rs7848439	A	G	0.138	0.031	8.68e-06
5	genus.Allisonella.id.2174	rs12550862	C	A	0.139	0.031	8.67e-06
5	genus.Allisonella.id.2174	rs34754033	G	A	0.136	0.03	8.54e-06
5	genus.Allisonella.id.2174	rs4743082	G	T	0.134	0.03	8.28e-06
5	genus.Allisonella.id.2174	rs3747511	G	C	0.134	0.03	8.2e-06
5	genus.Allisonella.id.2174	rs12552101	C	T	0.136	0.03	8.1e-06
5	genus.Allisonella.id.2174	rs7041222	C	A	0.135	0.03	7.9e-06
5	genus.Allisonella.id.2174	rs34954690	G	A	0.134	0.03	7.89e-06
5	genus.Allisonella.id.2174	rs12554887	G	C	0.142	0.032	7.78e-06
5	genus.Allisonella.id.2174	rs35623544	G	C	0.135	0.03	7.65e-06
5	genus.Allisonella.id.2174	rs10981784	T	C	0.135	0.03	7.54e-06
5	genus.Allisonella.id.2174	rs1564050	G	A	0.135	0.03	7.45e-06
5	genus.Allisonella.id.2174	rs16919671	C	T	0.135	0.03	7.36e-06
5	genus.Allisonella.id.2174	rs487355	A	G	-0.173	0.04	7.06e-06
5	genus.Allisonella.id.2174	rs35241252	T	G	0.139	0.031	6.91e-06
5	genus.Allisonella.id.2174	rs12554363	T	G	0.135	0.03	6.87e-06
5	genus.Allisonella.id.2174	rs10981801	A	C	0.136	0.03	6.72e-06
5	genus.Allisonella.id.2174	rs4014782	T	G	0.14	0.031	6.55e-06
5	genus.Allisonella.id.2174	rs35788892	G	A	0.136	0.03	6.52e-06
5	genus.Allisonella.id.2174	rs1123379	C	T	0.136	0.03	6.49e-06
5	genus.Allisonella.id.2174	rs4742688	T	G	0.136	0.03	6.45e-06
5	genus.Allisonella.id.2174	rs898869	T	C	0.136	0.03	6.42e-06
5	genus.Allisonella.id.2174	rs62557462	C	T	0.136	0.03	6.36e-06
5	genus.Allisonella.id.2174	rs10817504	G	A	0.137	0.03	6.3e-06
5	genus.Allisonella.id.2174	rs13301045	G	A	0.136	0.03	6.27e-06
5	genus.Allisonella.id.2174	rs593213	G	A	-0.173	0.04	6.18e-06
5	genus.Allisonella.id.2174	rs76904847	G	A	0.149	0.033	6.09e-06
5	genus.Allisonella.id.2174	rs35737497	A	G	0.136	0.03	6.08e-06
5	genus.Allisonella.id.2174	rs16919506	T	C	0.136	0.03	6.07e-06
5	genus.Allisonella.id.2174	rs35534888	T	C	0.136	0.03	6.05e-06
5	genus.Allisonella.id.2174	rs34905303	C	T	0.137	0.03	6.01e-06
5	genus.Allisonella.id.2174	rs35778718	C	A	0.137	0.03	6.01e-06
5	genus.Allisonella.id.2174	rs4743083	C	A	0.137	0.03	5.88e-06
5	genus.Allisonella.id.2174	rs12553259	C	A	0.136	0.03	5.86e-06
5	genus.Allisonella.id.2174	rs62557463	C	G	0.136	0.03	5.82e-06
5	genus.Allisonella.id.2174	rs3747504	T	C	0.139	0.03	5.82e-06
5	genus.Allisonella.id.2174	rs10981800	G	C	0.137	0.03	5.8e-06
5	genus.Allisonella.id.2174	rs35110698	T	C	-0.146	0.032	5.72e-06
5	genus.Allisonella.id.2174	rs2401384	C	A	0.137	0.03	5.68e-06
5	genus.Allisonella.id.2174	rs16919661	C	T	0.137	0.03	5.56e-06
5	genus.Allisonella.id.2174	rs1564048	T	C	0.137	0.03	5.54e-06
5	genus.Allisonella.id.2174	rs34870571	A	G	0.137	0.03	5.42e-06
5	genus.Allisonella.id.2174	rs898870	A	G	0.137	0.03	5.37e-06
5	genus.Allisonella.id.2174	rs13287095	C	T	0.139	0.03	5.34e-06
5	genus.Allisonella.id.2174	rs16919675	C	T	0.137	0.03	5.25e-06
5	genus.Allisonella.id.2174	rs4532668	A	C	0.119	0.026	5.01e-06
5	genus.Allisonella.id.2174	rs2306090	C	T	0.138	0.03	5e-06
5	genus.Allisonella.id.2174	rs2306092	G	A	0.138	0.03	5e-06
5	genus.Allisonella.id.2174	rs4743085	C	T	0.138	0.03	4.99e-06
5	genus.Allisonella.id.2174	rs1531440	C	T	0.138	0.03	4.99e-06
5	genus.Allisonella.id.2174	rs13289813	C	T	0.138	0.03	4.93e-06
5	genus.Allisonella.id.2174	rs3747492	T	C	0.138	0.03	4.91e-06
5	genus.Allisonella.id.2174	rs685403	G	C	-0.175	0.04	4.88e-06
5	genus.Allisonella.id.2174	rs13285567	C	A	0.138	0.03	4.8e-06
5	genus.Allisonella.id.2174	rs3747490	G	T	0.138	0.03	4.8e-06
5	genus.Allisonella.id.2174	rs3747491	G	A	0.138	0.03	4.8e-06
5	genus.Allisonella.id.2174	rs12551818	C	T	0.138	0.03	4.73e-06
5	genus.Allisonella.id.2174	rs7874652	G	A	0.138	0.03	4.48e-06
5	genus.Allisonella.id.2174	rs4743062	A	C	0.141	0.031	4.41e-06
5	genus.Allisonella.id.2174	rs10817491	A	G	0.139	0.03	4.27e-06
5	genus.Allisonella.id.2174	rs2045731	A	G	0.139	0.03	4.26e-06
5	genus.Allisonella.id.2174	rs2045730	G	A	0.139	0.03	4.26e-06
5	genus.Allisonella.id.2174	rs35066943	C	T	0.139	0.03	4.26e-06
5	genus.Allisonella.id.2174	rs3827484	A	G	0.138	0.03	4.18e-06
5	genus.Allisonella.id.2174	rs7859665	G	A	0.125	0.027	4.05e-06
5	genus.Allisonella.id.2174	rs4463540	A	G	0.14	0.03	3.97e-06
5	genus.Allisonella.id.2174	rs3747510	C	T	0.139	0.03	3.92e-06
5	genus.Allisonella.id.2174	rs1057419	A	G	0.121	0.026	3.91e-06
5	genus.Allisonella.id.2174	rs10980890	C	T	0.143	0.031	3.76e-06
5	genus.Allisonella.id.2174	rs12555277	G	C	0.14	0.03	3.73e-06
5	genus.Allisonella.id.2174	rs6896529	A	G	0.116	0.025	3.73e-06
5	genus.Allisonella.id.2174	rs1901739	T	G	0.116	0.025	3.59e-06
5	genus.Allisonella.id.2174	rs7020530	A	G	0.141	0.03	3.51e-06
5	genus.Allisonella.id.2174	rs4743069	C	A	0.141	0.03	3.45e-06
5	genus.Allisonella.id.2174	rs7034449	G	A	0.141	0.03	3.35e-06
5	genus.Allisonella.id.2174	rs6742198	G	A	0.149	0.032	3.35e-06
5	genus.Allisonella.id.2174	rs10981444	C	A	0.141	0.03	3.26e-06
5	genus.Allisonella.id.2174	rs3827485	A	G	0.14	0.03	3.24e-06
5	genus.Allisonella.id.2174	rs12553213	T	G	0.141	0.03	3.04e-06
5	genus.Allisonella.id.2174	rs1048451	G	A	0.142	0.03	2.93e-06
5	genus.Allisonella.id.2174	rs4743061	C	T	0.144	0.031	2.91e-06
5	genus.Allisonella.id.2174	rs60681062	C	T	0.142	0.03	2.89e-06
5	genus.Allisonella.id.2174	rs13300328	C	G	0.142	0.03	2.72e-06
5	genus.Allisonella.id.2174	rs13286510	A	T	0.142	0.03	2.66e-06
5	genus.Allisonella.id.2174	rs4743086	G	T	0.142	0.03	2.34e-06
5	genus.Allisonella.id.2174	rs16919656	T	G	0.142	0.03	2.24e-06
5	genus.Allisonella.id.2174	rs12115448	G	A	0.143	0.03	2.2e-06
5	genus.Allisonella.id.2174	rs7872669	G	C	0.144	0.03	2.15e-06
5	genus.Allisonella.id.2174	rs12115447	G	A	0.144	0.03	1.96e-06
5	genus.Allisonella.id.2174	rs6478039	T	C	0.145	0.03	1.83e-06
5	genus.Allisonella.id.2174	rs6478038	A	C	0.145	0.03	1.83e-06
5	genus.Allisonella.id.2174	rs10521029	G	T	0.146	0.03	1.59e-06
5	genus.Allisonella.id.2174	rs4743068	T	C	0.13	0.027	1.53e-06
5	genus.Allisonella.id.2174	rs62559861	C	G	0.147	0.03	1.41e-06
5	genus.Allisonella.id.2174	rs35778461	C	T	0.147	0.03	1.21e-06
5	genus.Allisonella.id.2174	rs785914	T	C	0.158	0.03	3.38e-07
5	genus.Allisonella.id.2174	rs785907	G	T	0.161	0.03	1.59e-07
5	genus.Allisonella.id.2174	rs512269	T	C	0.164	0.03	8.9e-08
5	genus.Allisonella.id.2174	rs785915	G	A	0.165	0.03	8.27e-08
5	genus.Allisonella.id.2174	rs513301	T	C	0.166	0.03	6.73e-08
5	genus.Allisonella.id.2174	rs502417	T	C	0.166	0.03	5.71e-08
5	genus.Allisonella.id.2174	rs785916	A	G	0.167	0.03	5.38e-08
5	genus.Allisonella.id.2174	rs2480213	A	G	0.167	0.03	4.77e-08
5	genus.Allisonella.id.2174	rs785928	G	T	0.168	0.03	4.1e-08
5	genus.Allisonella.id.2174	rs602075	A	G	0.169	0.03	3.57e-08
6	genus.Alloprevotella.id.961	rs17380632	A	T	0.126	0.028	9.27e-06
6	genus.Alloprevotella.id.961	rs34619204	G	A	-0.156	0.034	8.84e-06
6	genus.Alloprevotella.id.961	rs4364940	A	G	0.126	0.028	8.58e-06
6	genus.Alloprevotella.id.961	rs2154444	T	G	0.138	0.031	8.37e-06
6	genus.Alloprevotella.id.961	rs58212166	A	G	-0.162	0.036	7.94e-06
6	genus.Alloprevotella.id.961	rs4680035	A	G	-0.12	0.026	4.99e-06
6	genus.Alloprevotella.id.961	rs1896135	G	A	0.138	0.029	4.01e-06
6	genus.Alloprevotella.id.961	rs909327	C	T	0.139	0.029	3.07e-06
6	genus.Alloprevotella.id.961	rs12675570	C	T	0.155	0.032	3.02e-06
6	genus.Alloprevotella.id.961	rs7004821	A	G	0.139	0.029	2.67e-06
6	genus.Alloprevotella.id.961	rs17695059	C	G	0.14	0.029	2.39e-06
6	genus.Alloprevotella.id.961	rs6472439	C	A	0.141	0.029	2.14e-06
6	genus.Alloprevotella.id.961	rs12675596	G	T	0.146	0.029	9.64e-07
7	genus.Anaerofilum.id.2053	rs4244069	G	A	-0.147	0.033	9.81e-06
7	genus.Anaerofilum.id.2053	rs34258481	A	G	0.089	0.02	9.47e-06
7	genus.Anaerofilum.id.2053	rs7516037	T	A	0.093	0.021	9.44e-06
7	genus.Anaerofilum.id.2053	rs34763136	A	G	0.089	0.02	9.39e-06
7	genus.Anaerofilum.id.2053	rs2487275	A	G	-0.181	0.041	9.24e-06
7	genus.Anaerofilum.id.2053	rs10483366	T	C	-0.123	0.028	9.11e-06
7	genus.Anaerofilum.id.2053	rs10744894	G	A	-0.091	0.021	9e-06
7	genus.Anaerofilum.id.2053	rs1098567	A	G	-0.18	0.041	8.74e-06
7	genus.Anaerofilum.id.2053	rs1098566	A	G	-0.18	0.041	8.74e-06
7	genus.Anaerofilum.id.2053	rs13417431	G	A	0.11	0.025	8.66e-06
7	genus.Anaerofilum.id.2053	rs10802455	G	A	0.093	0.021	8.66e-06
7	genus.Anaerofilum.id.2053	rs2486027	T	G	-0.182	0.041	8.29e-06
7	genus.Anaerofilum.id.2053	rs12057312	T	C	0.093	0.021	8.06e-06
7	genus.Anaerofilum.id.2053	rs9299345	T	C	-0.136	0.03	8.04e-06
7	genus.Anaerofilum.id.2053	rs59929070	G	A	0.111	0.025	7.97e-06
7	genus.Anaerofilum.id.2053	rs1767111	A	C	-0.177	0.04	7.61e-06
7	genus.Anaerofilum.id.2053	rs12466058	C	T	0.091	0.02	7.6e-06
7	genus.Anaerofilum.id.2053	rs56342910	T	G	0.112	0.025	7.56e-06
7	genus.Anaerofilum.id.2053	rs12030055	C	T	0.094	0.021	7.53e-06
7	genus.Anaerofilum.id.2053	rs12030877	C	T	0.094	0.021	7.47e-06
7	genus.Anaerofilum.id.2053	rs17507421	G	A	0.091	0.02	7.4e-06
7	genus.Anaerofilum.id.2053	rs7555643	A	G	0.094	0.021	7.27e-06
7	genus.Anaerofilum.id.2053	rs17012738	T	G	0.09	0.02	7.24e-06
7	genus.Anaerofilum.id.2053	rs10754535	C	G	0.094	0.021	7.23e-06
7	genus.Anaerofilum.id.2053	rs356049	G	A	0.133	0.029	6.56e-06
7	genus.Anaerofilum.id.2053	rs12048664	T	C	0.094	0.021	6.54e-06
7	genus.Anaerofilum.id.2053	rs1563175	A	C	0.092	0.02	5.54e-06
7	genus.Anaerofilum.id.2053	rs1552229	A	G	-0.093	0.021	4.72e-06
7	genus.Anaerofilum.id.2053	rs2054677	T	C	-0.093	0.021	4.44e-06
7	genus.Anaerofilum.id.2053	rs10802456	G	A	0.098	0.021	4.11e-06
7	genus.Anaerofilum.id.2053	rs4971306	G	A	0.099	0.021	3.99e-06
7	genus.Anaerofilum.id.2053	rs784716	A	G	0.096	0.021	3.33e-06
7	genus.Anaerofilum.id.2053	rs526159	A	G	-0.095	0.021	3.32e-06
7	genus.Anaerofilum.id.2053	rs784717	A	G	0.096	0.021	3.23e-06
7	genus.Anaerofilum.id.2053	rs1710914	T	C	-0.177	0.038	3.06e-06
7	genus.Anaerofilum.id.2053	rs62265649	A	G	0.097	0.021	3.05e-06
7	genus.Anaerofilum.id.2053	rs17096874	C	T	-0.126	0.027	2.86e-06
7	genus.Anaerofilum.id.2053	rs62265650	A	G	0.097	0.021	2.74e-06
7	genus.Anaerofilum.id.2053	rs503294	A	G	-0.096	0.021	2.35e-06
7	genus.Anaerofilum.id.2053	rs10794359	T	C	-0.095	0.02	2.23e-06
7	genus.Anaerofilum.id.2053	rs17105491	G	C	-0.193	0.041	1.57e-06
7	genus.Anaerofilum.id.2053	rs4506496	G	A	0.103	0.021	1.49e-06
7	genus.Anaerofilum.id.2053	rs1965460	T	C	-0.099	0.021	1.06e-06
7	genus.Anaerofilum.id.2053	rs712981	A	C	0.101	0.02	6.83e-07
7	genus.Anaerofilum.id.2053	rs1384873	G	C	-0.112	0.022	3.88e-07
7	genus.Anaerofilum.id.2053	rs79598899	C	T	0.183	0.036	3.75e-07
7	genus.Anaerofilum.id.2053	rs816292	T	C	-0.113	0.022	2.64e-07
8	genus.Anaerostipes.id.1991	rs882172	G	A	0.05	0.011	9.89e-06
8	genus.Anaerostipes.id.1991	rs11197340	G	C	-0.049	0.011	9.34e-06
8	genus.Anaerostipes.id.1991	rs11197369	G	A	-0.05	0.011	9.31e-06
8	genus.Anaerostipes.id.1991	rs2420091	G	A	-0.049	0.011	9.27e-06
8	genus.Anaerostipes.id.1991	rs11197331	G	A	-0.049	0.011	9.25e-06
8	genus.Anaerostipes.id.1991	rs11197339	A	G	-0.049	0.011	9.22e-06
8	genus.Anaerostipes.id.1991	rs11197346	A	C	-0.05	0.011	9.18e-06
8	genus.Anaerostipes.id.1991	rs2532728	C	A	-0.05	0.011	9.07e-06
8	genus.Anaerostipes.id.1991	rs2149112	G	A	-0.049	0.011	8.57e-06
8	genus.Anaerostipes.id.1991	rs1590735	T	G	-0.049	0.011	8.5e-06
8	genus.Anaerostipes.id.1991	rs1927482	C	T	-0.049	0.011	8.44e-06
8	genus.Anaerostipes.id.1991	rs10961808	T	C	0.052	0.012	8.11e-06
8	genus.Anaerostipes.id.1991	rs11197337	T	C	-0.049	0.011	8.07e-06
8	genus.Anaerostipes.id.1991	rs11197323	T	C	-0.049	0.011	7.97e-06
8	genus.Anaerostipes.id.1991	rs10502061	A	G	0.084	0.019	7.94e-06
8	genus.Anaerostipes.id.1991	rs11197321	C	T	-0.049	0.011	7.82e-06
8	genus.Anaerostipes.id.1991	rs11197345	C	A	-0.05	0.011	7.8e-06
8	genus.Anaerostipes.id.1991	rs13376554	A	T	0.197	0.046	7.72e-06
8	genus.Anaerostipes.id.1991	rs1590734	C	G	-0.049	0.011	7.71e-06
8	genus.Anaerostipes.id.1991	rs11197341	A	G	-0.049	0.011	7.64e-06
8	genus.Anaerostipes.id.1991	rs2769412	G	A	-0.049	0.011	7.61e-06
8	genus.Anaerostipes.id.1991	rs11492805	G	A	-0.05	0.011	7.57e-06
8	genus.Anaerostipes.id.1991	rs1590733	C	T	-0.049	0.011	7.56e-06
8	genus.Anaerostipes.id.1991	rs11197357	A	C	-0.05	0.011	7.52e-06
8	genus.Anaerostipes.id.1991	rs11197322	T	C	-0.049	0.011	7.5e-06
8	genus.Anaerostipes.id.1991	rs34596478	G	A	-0.049	0.011	7.44e-06
8	genus.Anaerostipes.id.1991	rs10885753	G	T	-0.049	0.011	7.4e-06
8	genus.Anaerostipes.id.1991	rs11197343	A	G	-0.049	0.011	7.31e-06
8	genus.Anaerostipes.id.1991	rs11197342	T	C	-0.049	0.011	7.31e-06
8	genus.Anaerostipes.id.1991	rs10885746	C	A	-0.05	0.011	7.28e-06
8	genus.Anaerostipes.id.1991	rs72708371	A	G	-0.105	0.024	7.25e-06
8	genus.Anaerostipes.id.1991	rs11197330	C	T	-0.049	0.011	7.05e-06
8	genus.Anaerostipes.id.1991	rs1927481	T	C	-0.049	0.011	7.05e-06
8	genus.Anaerostipes.id.1991	rs2249799	A	G	-0.05	0.011	7.03e-06
8	genus.Anaerostipes.id.1991	rs11197336	C	T	-0.05	0.011	6.86e-06
8	genus.Anaerostipes.id.1991	rs2025912	T	G	-0.05	0.011	6.86e-06
8	genus.Anaerostipes.id.1991	rs10787584	T	C	-0.05	0.011	6.85e-06
8	genus.Anaerostipes.id.1991	rs6474958	A	G	-0.05	0.011	6.74e-06
8	genus.Anaerostipes.id.1991	rs2769413	A	C	-0.05	0.011	6.73e-06
8	genus.Anaerostipes.id.1991	rs35875963	G	A	-0.05	0.011	6.73e-06
8	genus.Anaerostipes.id.1991	rs2804247	G	A	-0.05	0.011	6.72e-06
8	genus.Anaerostipes.id.1991	rs7915314	C	T	-0.05	0.011	6.65e-06
8	genus.Anaerostipes.id.1991	rs4498893	G	A	-0.05	0.011	6.53e-06
8	genus.Anaerostipes.id.1991	rs12620003	T	C	-0.085	0.019	6.51e-06
8	genus.Anaerostipes.id.1991	rs10787583	A	G	-0.05	0.011	6.48e-06
8	genus.Anaerostipes.id.1991	rs1576146	A	G	-0.05	0.011	6.46e-06
8	genus.Anaerostipes.id.1991	rs2769378	T	C	-0.05	0.011	6.43e-06
8	genus.Anaerostipes.id.1991	rs1590736	G	A	-0.05	0.011	6.4e-06
8	genus.Anaerostipes.id.1991	rs10787582	T	C	-0.05	0.011	6.28e-06
8	genus.Anaerostipes.id.1991	rs10885752	C	A	-0.05	0.011	6.26e-06
8	genus.Anaerostipes.id.1991	rs11197301	G	A	-0.05	0.011	6.25e-06
8	genus.Anaerostipes.id.1991	rs10509992	G	A	-0.05	0.011	6.22e-06
8	genus.Anaerostipes.id.1991	rs11197324	A	G	-0.05	0.011	6.18e-06
8	genus.Anaerostipes.id.1991	rs2804224	C	G	-0.05	0.011	6.11e-06
8	genus.Anaerostipes.id.1991	rs7095798	T	C	-0.05	0.011	6.03e-06
8	genus.Anaerostipes.id.1991	rs2804207	T	C	-0.05	0.011	5.95e-06
8	genus.Anaerostipes.id.1991	rs11197344	C	A	-0.05	0.011	5.92e-06
8	genus.Anaerostipes.id.1991	rs6823685	C	A	-0.049	0.011	5.88e-06
8	genus.Anaerostipes.id.1991	rs7823228	G	C	-0.062	0.014	5.84e-06
8	genus.Anaerostipes.id.1991	rs3858323	A	G	-0.051	0.011	5.83e-06
8	genus.Anaerostipes.id.1991	rs11812371	G	C	-0.051	0.011	5.8e-06
8	genus.Anaerostipes.id.1991	rs2804197	C	T	-0.05	0.011	5.66e-06
8	genus.Anaerostipes.id.1991	rs1581903	C	T	-0.05	0.011	5.65e-06
8	genus.Anaerostipes.id.1991	rs2804202	A	T	-0.05	0.011	5.59e-06
8	genus.Anaerostipes.id.1991	rs1581906	A	T	-0.05	0.011	5.58e-06
8	genus.Anaerostipes.id.1991	rs2225166	T	C	-0.05	0.011	5.56e-06
8	genus.Anaerostipes.id.1991	rs11197319	G	T	-0.05	0.011	5.5e-06
8	genus.Anaerostipes.id.1991	rs2769424	T	C	-0.05	0.011	5.35e-06
8	genus.Anaerostipes.id.1991	rs78735375	A	C	-0.137	0.031	5.33e-06
8	genus.Anaerostipes.id.1991	rs2784812	A	G	-0.05	0.011	5.3e-06
8	genus.Anaerostipes.id.1991	rs1576147	A	G	-0.05	0.011	5.26e-06
8	genus.Anaerostipes.id.1991	rs2250483	A	C	-0.05	0.011	5.25e-06
8	genus.Anaerostipes.id.1991	rs176091	T	A	0.074	0.017	5.25e-06
8	genus.Anaerostipes.id.1991	rs1576144	T	C	-0.05	0.011	5.24e-06
8	genus.Anaerostipes.id.1991	rs2804206	G	T	-0.05	0.011	5.16e-06
8	genus.Anaerostipes.id.1991	rs2804198	C	T	-0.05	0.011	5.14e-06
8	genus.Anaerostipes.id.1991	rs1927480	A	G	-0.05	0.011	5.1e-06
8	genus.Anaerostipes.id.1991	rs10885747	T	C	-0.051	0.011	5.09e-06
8	genus.Anaerostipes.id.1991	rs1977454	A	G	-0.05	0.011	5.07e-06
8	genus.Anaerostipes.id.1991	rs2804201	A	T	-0.05	0.011	5.04e-06
8	genus.Anaerostipes.id.1991	rs2769401	G	A	-0.05	0.011	5e-06
8	genus.Anaerostipes.id.1991	rs2769402	T	C	-0.05	0.011	5e-06
8	genus.Anaerostipes.id.1991	rs2804200	C	G	-0.05	0.011	5e-06
8	genus.Anaerostipes.id.1991	rs3932552	T	C	-0.05	0.011	4.93e-06
8	genus.Anaerostipes.id.1991	rs2769409	G	A	-0.05	0.011	4.91e-06
8	genus.Anaerostipes.id.1991	rs11197299	G	T	-0.051	0.011	4.89e-06
8	genus.Anaerostipes.id.1991	rs2769408	G	A	-0.05	0.011	4.87e-06
8	genus.Anaerostipes.id.1991	rs2804209	C	T	-0.05	0.011	4.84e-06
8	genus.Anaerostipes.id.1991	rs2804205	C	G	-0.05	0.011	4.78e-06
8	genus.Anaerostipes.id.1991	rs2769405	A	G	-0.05	0.011	4.75e-06
8	genus.Anaerostipes.id.1991	rs2769375	C	T	-0.05	0.011	4.74e-06
8	genus.Anaerostipes.id.1991	rs1854243	C	G	-0.05	0.011	4.73e-06
8	genus.Anaerostipes.id.1991	rs2769403	A	G	-0.05	0.011	4.7e-06
8	genus.Anaerostipes.id.1991	rs2769397	T	G	-0.05	0.011	4.69e-06
8	genus.Anaerostipes.id.1991	rs2769396	A	G	-0.05	0.011	4.69e-06
8	genus.Anaerostipes.id.1991	rs2014785	T	C	0.052	0.011	4.68e-06
8	genus.Anaerostipes.id.1991	rs7894126	T	C	-0.05	0.011	4.68e-06
8	genus.Anaerostipes.id.1991	rs1410304	A	G	-0.05	0.011	4.67e-06
8	genus.Anaerostipes.id.1991	rs2804208	C	T	-0.05	0.011	4.65e-06
8	genus.Anaerostipes.id.1991	rs2769400	G	A	-0.05	0.011	4.6e-06
8	genus.Anaerostipes.id.1991	rs2769398	C	A	-0.05	0.011	4.6e-06
8	genus.Anaerostipes.id.1991	rs2769399	T	A	-0.05	0.011	4.6e-06
8	genus.Anaerostipes.id.1991	rs1854244	C	T	-0.05	0.011	4.58e-06
8	genus.Anaerostipes.id.1991	rs2769406	G	A	-0.05	0.011	4.56e-06
8	genus.Anaerostipes.id.1991	rs2804195	C	A	-0.051	0.011	4.51e-06
8	genus.Anaerostipes.id.1991	rs2769415	G	A	-0.051	0.011	4.51e-06
8	genus.Anaerostipes.id.1991	rs1336117	G	C	-0.05	0.011	4.49e-06
8	genus.Anaerostipes.id.1991	rs10165968	A	G	-0.087	0.019	4.47e-06
8	genus.Anaerostipes.id.1991	rs60983350	G	A	-0.054	0.012	4.42e-06
8	genus.Anaerostipes.id.1991	rs2804204	T	G	-0.051	0.011	4.4e-06
8	genus.Anaerostipes.id.1991	rs2769416	G	A	-0.051	0.011	4.38e-06
8	genus.Anaerostipes.id.1991	rs7068521	T	C	-0.051	0.011	4.3e-06
8	genus.Anaerostipes.id.1991	rs11197326	G	A	-0.051	0.011	4.22e-06
8	genus.Anaerostipes.id.1991	rs2804192	A	G	-0.051	0.011	4.21e-06
8	genus.Anaerostipes.id.1991	rs3900777	G	A	-0.108	0.024	4.19e-06
8	genus.Anaerostipes.id.1991	rs2769395	A	T	-0.051	0.011	4.18e-06
8	genus.Anaerostipes.id.1991	rs2804212	C	G	-0.051	0.011	4.13e-06
8	genus.Anaerostipes.id.1991	rs2784811	T	C	-0.051	0.011	4.12e-06
8	genus.Anaerostipes.id.1991	rs1410306	A	G	-0.051	0.011	4.12e-06
8	genus.Anaerostipes.id.1991	rs4506550	C	G	-0.051	0.011	4.08e-06
8	genus.Anaerostipes.id.1991	rs11197294	T	C	-0.052	0.011	4.06e-06
8	genus.Anaerostipes.id.1991	rs1576148	A	G	-0.051	0.011	4.03e-06
8	genus.Anaerostipes.id.1991	rs10885738	T	A	-0.051	0.011	4.01e-06
8	genus.Anaerostipes.id.1991	rs2804186	C	T	-0.051	0.011	4e-06
8	genus.Anaerostipes.id.1991	rs28414370	C	G	-0.052	0.011	3.98e-06
8	genus.Anaerostipes.id.1991	rs11197320	T	C	-0.051	0.011	3.98e-06
8	genus.Anaerostipes.id.1991	rs2769394	A	C	-0.051	0.011	3.96e-06
8	genus.Anaerostipes.id.1991	rs1576149	T	G	-0.051	0.011	3.94e-06
8	genus.Anaerostipes.id.1991	rs2804187	T	A	-0.051	0.011	3.87e-06
8	genus.Anaerostipes.id.1991	rs1328008	G	A	-0.051	0.011	3.87e-06
8	genus.Anaerostipes.id.1991	rs2804214	C	G	-0.051	0.011	3.78e-06
8	genus.Anaerostipes.id.1991	rs1410305	A	G	-0.051	0.011	3.7e-06
8	genus.Anaerostipes.id.1991	rs12765024	A	G	-0.051	0.011	3.67e-06
8	genus.Anaerostipes.id.1991	rs9420197	A	G	-0.051	0.011	3.61e-06
8	genus.Anaerostipes.id.1991	rs1336116	C	A	-0.052	0.011	3.61e-06
8	genus.Anaerostipes.id.1991	rs2804190	G	T	-0.051	0.011	3.53e-06
8	genus.Anaerostipes.id.1991	rs2250761	T	C	-0.051	0.011	3.53e-06
8	genus.Anaerostipes.id.1991	rs2769371	T	G	-0.051	0.011	3.52e-06
8	genus.Anaerostipes.id.1991	rs10509991	G	A	-0.052	0.011	3.46e-06
8	genus.Anaerostipes.id.1991	rs11197325	C	T	-0.051	0.011	3.43e-06
8	genus.Anaerostipes.id.1991	rs2769391	A	G	-0.051	0.011	3.41e-06
8	genus.Anaerostipes.id.1991	rs2769388	T	C	-0.051	0.011	3.4e-06
8	genus.Anaerostipes.id.1991	rs10885750	G	C	-0.051	0.011	3.37e-06
8	genus.Anaerostipes.id.1991	rs6726833	C	A	-0.088	0.019	3.32e-06
8	genus.Anaerostipes.id.1991	rs6854026	T	C	-0.051	0.011	3.2e-06
8	genus.Anaerostipes.id.1991	rs2804213	C	T	-0.051	0.011	3.19e-06
8	genus.Anaerostipes.id.1991	rs2769392	A	G	-0.051	0.011	3.19e-06
8	genus.Anaerostipes.id.1991	rs1581904	A	C	-0.051	0.011	3.13e-06
8	genus.Anaerostipes.id.1991	rs2769393	G	A	-0.051	0.011	3.13e-06
8	genus.Anaerostipes.id.1991	rs2396460	T	C	-0.051	0.011	2.91e-06
8	genus.Anaerostipes.id.1991	rs3900776	G	A	-0.11	0.024	2.75e-06
8	genus.Anaerostipes.id.1991	rs12259535	G	A	-0.052	0.011	2.67e-06
8	genus.Anaerostipes.id.1991	rs12259533	G	C	-0.052	0.011	2.65e-06
8	genus.Anaerostipes.id.1991	rs2804244	A	G	-0.053	0.011	2.04e-06
8	genus.Anaerostipes.id.1991	rs282969	C	T	0.077	0.017	2e-06
8	genus.Anaerostipes.id.1991	rs62215703	G	A	0.064	0.014	1.98e-06
8	genus.Anaerostipes.id.1991	rs62157625	T	C	0.089	0.019	1.45e-06
8	genus.Anaerostipes.id.1991	rs7193624	C	T	0.075	0.015	5.35e-07
9	genus.Anaerotruncus.id.2054	rs9594214	T	C	0.081	0.019	9.92e-06
9	genus.Anaerotruncus.id.2054	rs34449434	A	C	-0.05	0.011	9.85e-06
9	genus.Anaerotruncus.id.2054	rs3915228	C	T	-0.064	0.015	9.83e-06
9	genus.Anaerotruncus.id.2054	rs6772640	A	G	-0.06	0.014	9.63e-06
9	genus.Anaerotruncus.id.2054	rs12431415	A	G	0.054	0.012	9.02e-06
9	genus.Anaerotruncus.id.2054	rs12584670	C	T	0.081	0.019	8.98e-06
9	genus.Anaerotruncus.id.2054	rs1920392	T	C	-0.063	0.014	8.76e-06
9	genus.Anaerotruncus.id.2054	rs7637290	A	C	-0.066	0.015	8.71e-06
9	genus.Anaerotruncus.id.2054	rs9603210	G	A	0.083	0.019	8.63e-06
9	genus.Anaerotruncus.id.2054	rs17096167	G	A	0.056	0.013	8.46e-06
9	genus.Anaerotruncus.id.2054	rs9355485	G	C	0.049	0.011	7.65e-06
9	genus.Anaerotruncus.id.2054	rs7155595	C	A	0.054	0.012	7.55e-06
9	genus.Anaerotruncus.id.2054	rs17734739	T	C	0.066	0.015	7.43e-06
9	genus.Anaerotruncus.id.2054	rs1431492	C	T	-0.065	0.015	7.36e-06
9	genus.Anaerotruncus.id.2054	rs7338422	G	A	0.082	0.019	7.32e-06
9	genus.Anaerotruncus.id.2054	rs875082	A	T	0.082	0.019	7.31e-06
9	genus.Anaerotruncus.id.2054	rs7675045	A	T	-0.05	0.011	6.92e-06
9	genus.Anaerotruncus.id.2054	rs115414803	A	C	-0.144	0.032	6.83e-06
9	genus.Anaerotruncus.id.2054	rs10150232	A	G	0.057	0.012	6.68e-06
9	genus.Anaerotruncus.id.2054	rs6494922	A	G	0.09	0.02	6.62e-06
9	genus.Anaerotruncus.id.2054	rs11018566	A	G	-0.156	0.037	6.14e-06
9	genus.Anaerotruncus.id.2054	rs12056802	C	G	0.077	0.018	6.13e-06
9	genus.Anaerotruncus.id.2054	rs12528051	A	T	0.05	0.011	6.1e-06
9	genus.Anaerotruncus.id.2054	rs8019932	G	T	0.053	0.012	6.01e-06
9	genus.Anaerotruncus.id.2054	rs2704155	T	A	-0.106	0.023	5.42e-06
9	genus.Anaerotruncus.id.2054	rs11894866	G	A	0.056	0.012	4.8e-06
9	genus.Anaerotruncus.id.2054	rs1272208	G	T	-0.061	0.013	4.28e-06
9	genus.Anaerotruncus.id.2054	rs9347879	T	C	0.051	0.011	4.22e-06
9	genus.Anaerotruncus.id.2054	rs9603191	A	G	0.074	0.017	4.05e-06
9	genus.Anaerotruncus.id.2054	rs5010916	T	G	0.074	0.017	3.56e-06
9	genus.Anaerotruncus.id.2054	rs7147473	G	A	0.054	0.012	3.51e-06
9	genus.Anaerotruncus.id.2054	rs9594204	T	C	0.074	0.017	3.35e-06
9	genus.Anaerotruncus.id.2054	rs56098078	C	A	0.074	0.017	3.22e-06
9	genus.Anaerotruncus.id.2054	rs55903929	G	C	0.075	0.017	2.93e-06
9	genus.Anaerotruncus.id.2054	rs9594206	A	G	0.075	0.017	2.9e-06
9	genus.Anaerotruncus.id.2054	rs7335244	G	A	0.075	0.017	2.88e-06
9	genus.Anaerotruncus.id.2054	rs1575380	T	C	0.075	0.017	2.79e-06
9	genus.Anaerotruncus.id.2054	rs7334359	T	C	0.075	0.017	2.79e-06
9	genus.Anaerotruncus.id.2054	rs1575382	A	G	0.075	0.017	2.64e-06
9	genus.Anaerotruncus.id.2054	rs7140071	C	T	0.075	0.017	2.62e-06
9	genus.Anaerotruncus.id.2054	rs4421867	C	T	0.075	0.017	2.59e-06
9	genus.Anaerotruncus.id.2054	rs17055723	T	C	0.075	0.017	2.58e-06
9	genus.Anaerotruncus.id.2054	rs1923716	A	C	0.075	0.017	2.52e-06
9	genus.Anaerotruncus.id.2054	rs4435115	A	G	0.075	0.017	2.46e-06
9	genus.Anaerotruncus.id.2054	rs11841382	G	T	0.084	0.019	2.45e-06
9	genus.Anaerotruncus.id.2054	rs4575409	T	C	0.075	0.017	2.45e-06
9	genus.Anaerotruncus.id.2054	rs1575383	G	A	0.075	0.017	2.45e-06
9	genus.Anaerotruncus.id.2054	rs7989845	G	A	0.075	0.017	2.45e-06
9	genus.Anaerotruncus.id.2054	rs9603200	A	G	0.075	0.017	2.45e-06
9	genus.Anaerotruncus.id.2054	rs4669806	G	T	0.058	0.012	2.42e-06
9	genus.Anaerotruncus.id.2054	rs7994056	C	T	0.075	0.017	2.39e-06
9	genus.Anaerotruncus.id.2054	rs9594205	A	G	0.075	0.017	2.39e-06
9	genus.Anaerotruncus.id.2054	rs9805695	C	T	0.075	0.017	2.39e-06
9	genus.Anaerotruncus.id.2054	rs1575381	T	A	0.075	0.017	2.39e-06
9	genus.Anaerotruncus.id.2054	rs35078720	G	C	0.076	0.017	2.33e-06
9	genus.Anaerotruncus.id.2054	rs5000542	A	G	0.076	0.017	2.33e-06
9	genus.Anaerotruncus.id.2054	rs7329262	G	A	0.076	0.017	2.33e-06
9	genus.Anaerotruncus.id.2054	rs7988812	A	C	0.076	0.017	2.32e-06
9	genus.Anaerotruncus.id.2054	rs8005030	C	T	0.055	0.012	2.28e-06
9	genus.Anaerotruncus.id.2054	rs4514540	T	C	0.076	0.017	2.28e-06
9	genus.Anaerotruncus.id.2054	rs4578521	T	C	0.076	0.017	2.28e-06
9	genus.Anaerotruncus.id.2054	rs1923719	C	T	0.076	0.017	2.25e-06
9	genus.Anaerotruncus.id.2054	rs9603204	T	C	0.076	0.017	2.25e-06
9	genus.Anaerotruncus.id.2054	rs1590305	T	C	0.076	0.017	2.22e-06
9	genus.Anaerotruncus.id.2054	rs1590303	A	C	0.076	0.017	2.21e-06
9	genus.Anaerotruncus.id.2054	rs4436664	C	G	0.076	0.017	2.14e-06
9	genus.Anaerotruncus.id.2054	rs1923717	T	A	0.076	0.017	2.12e-06
9	genus.Anaerotruncus.id.2054	rs9594208	C	T	0.076	0.017	2.11e-06
9	genus.Anaerotruncus.id.2054	rs56406841	A	T	0.076	0.017	2.1e-06
9	genus.Anaerotruncus.id.2054	rs2224659	G	A	0.076	0.017	2.09e-06
9	genus.Anaerotruncus.id.2054	rs34027519	T	C	0.076	0.017	2.09e-06
9	genus.Anaerotruncus.id.2054	rs1923718	T	C	0.076	0.017	2.04e-06
9	genus.Anaerotruncus.id.2054	rs17055728	G	A	0.076	0.017	2.01e-06
9	genus.Anaerotruncus.id.2054	rs55963355	T	C	0.076	0.017	2e-06
9	genus.Anaerotruncus.id.2054	rs9603203	A	G	0.076	0.017	2e-06
9	genus.Anaerotruncus.id.2054	rs1322804	G	T	0.076	0.017	1.98e-06
9	genus.Anaerotruncus.id.2054	rs35308611	C	T	0.076	0.017	1.98e-06
9	genus.Anaerotruncus.id.2054	rs55796046	T	G	0.076	0.017	1.97e-06
9	genus.Anaerotruncus.id.2054	rs9603202	G	A	0.076	0.017	1.97e-06
9	genus.Anaerotruncus.id.2054	rs9603201	C	G	0.076	0.017	1.97e-06
9	genus.Anaerotruncus.id.2054	rs9594209	C	T	0.076	0.017	1.94e-06
9	genus.Anaerotruncus.id.2054	rs9603195	T	G	0.076	0.017	1.94e-06
9	genus.Anaerotruncus.id.2054	rs17055747	C	A	0.076	0.017	1.81e-06
9	genus.Anaerotruncus.id.2054	rs9594207	G	A	0.076	0.017	1.81e-06
9	genus.Anaerotruncus.id.2054	rs9603205	A	C	0.077	0.017	1.79e-06
9	genus.Anaerotruncus.id.2054	rs9603209	C	T	0.077	0.017	1.74e-06
9	genus.Anaerotruncus.id.2054	rs9594211	T	C	0.077	0.017	1.67e-06
9	genus.Anaerotruncus.id.2054	rs9603208	G	T	0.078	0.017	1.57e-06
9	genus.Anaerotruncus.id.2054	rs9603207	A	T	0.078	0.017	1.45e-06
9	genus.Anaerotruncus.id.2054	rs9594210	T	C	0.078	0.017	1.32e-06
9	genus.Anaerotruncus.id.2054	rs9603206	G	T	0.078	0.017	1.17e-06
9	genus.Anaerotruncus.id.2054	rs7984882	T	C	0.077	0.016	5.74e-07
9	genus.Anaerotruncus.id.2054	rs61946576	C	T	0.085	0.018	4.55e-07
9	genus.Anaerotruncus.id.2054	rs7995332	A	C	0.085	0.018	4.55e-07
9	genus.Anaerotruncus.id.2054	rs61946592	C	T	0.086	0.018	4.04e-07
9	genus.Anaerotruncus.id.2054	rs1107244	G	A	0.086	0.018	3.66e-07
9	genus.Anaerotruncus.id.2054	rs3764077	G	A	0.086	0.018	3.62e-07
9	genus.Anaerotruncus.id.2054	rs2323487	T	A	0.086	0.018	3.57e-07
9	genus.Anaerotruncus.id.2054	rs17055871	A	T	0.086	0.018	3.47e-07
9	genus.Anaerotruncus.id.2054	rs7337526	T	C	0.086	0.018	3.02e-07
9	genus.Anaerotruncus.id.2054	rs7324216	T	C	0.087	0.018	2.85e-07
9	genus.Anaerotruncus.id.2054	rs6563551	G	T	0.087	0.018	2.72e-07
9	genus.Anaerotruncus.id.2054	rs73180681	T	C	0.087	0.018	2.48e-07
9	genus.Anaerotruncus.id.2054	rs6563550	T	C	0.088	0.018	2.35e-07
10	genus.Bacteroides.id.918	rs1340392	A	G	-0.058	0.013	9.6e-06
10	genus.Bacteroides.id.918	rs78280928	A	G	0.057	0.013	8.95e-06
10	genus.Bacteroides.id.918	rs79325005	G	A	0.057	0.013	8.58e-06
10	genus.Bacteroides.id.918	rs17788984	G	A	0.075	0.017	8.47e-06
10	genus.Bacteroides.id.918	rs2366421	T	A	-0.053	0.012	7.65e-06
10	genus.Bacteroides.id.918	rs13207588	A	G	-0.059	0.013	7.49e-06
10	genus.Bacteroides.id.918	rs1340391	T	C	-0.059	0.013	6.73e-06
10	genus.Bacteroides.id.918	rs480694	A	T	-0.059	0.013	6.16e-06
10	genus.Bacteroides.id.918	rs66710942	C	T	0.049	0.011	5.86e-06
10	genus.Bacteroides.id.918	rs7322219	C	T	0.052	0.012	5.83e-06
10	genus.Bacteroides.id.918	rs68118234	C	T	-0.077	0.017	5.65e-06
10	genus.Bacteroides.id.918	rs79471440	T	G	0.058	0.013	5.24e-06
10	genus.Bacteroides.id.918	rs6015624	G	A	0.075	0.017	5.21e-06
10	genus.Bacteroides.id.918	rs2023437	T	C	-0.078	0.017	5.02e-06
10	genus.Bacteroides.id.918	rs495004	C	G	-0.061	0.013	3.42e-06
10	genus.Bacteroides.id.918	rs17619981	T	G	0.088	0.019	2.69e-06
10	genus.Bacteroides.id.918	rs9507307	C	T	0.06	0.013	2.13e-06
10	genus.Bacteroides.id.918	rs11585893	A	G	-0.074	0.015	1.8e-06
10	genus.Bacteroides.id.918	rs195028	G	A	0.08	0.017	1.33e-06
10	genus.Bacteroides.id.918	rs28757219	T	A	0.082	0.017	1.29e-06
10	genus.Bacteroides.id.918	rs750423	A	G	0.052	0.011	8.89e-07
10	genus.Bacteroides.id.918	rs66474973	G	T	0.081	0.016	6.81e-07
10	genus.Bacteroides.id.918	rs6810046	G	A	0.053	0.011	5.56e-07
10	genus.Bacteroides.id.918	rs6795673	C	T	0.054	0.011	3.38e-07
11	genus.Barnesiella.id.944	rs28827481	T	C	-0.091	0.021	9.69e-06
11	genus.Barnesiella.id.944	rs3816345	T	C	0.098	0.021	9.59e-06
11	genus.Barnesiella.id.944	rs28575468	T	A	-0.081	0.019	9.3e-06
11	genus.Barnesiella.id.944	rs11155559	T	C	0.096	0.021	8.92e-06
11	genus.Barnesiella.id.944	rs28483632	C	T	-0.081	0.019	8.84e-06
11	genus.Barnesiella.id.944	rs28380027	T	C	-0.081	0.019	8.66e-06
11	genus.Barnesiella.id.944	rs6466817	T	C	-0.054	0.012	8.33e-06
11	genus.Barnesiella.id.944	rs28479800	A	T	-0.092	0.021	7.93e-06
11	genus.Barnesiella.id.944	rs113258194	A	G	0.099	0.021	7.31e-06
11	genus.Barnesiella.id.944	rs4387569	T	A	-0.054	0.012	6.85e-06
11	genus.Barnesiella.id.944	rs76181748	C	T	-0.078	0.017	6.78e-06
11	genus.Barnesiella.id.944	rs72684847	T	C	-0.114	0.025	6.76e-06
11	genus.Barnesiella.id.944	rs28418786	C	G	-0.079	0.017	6.48e-06
11	genus.Barnesiella.id.944	rs12909713	C	T	-0.055	0.012	4.95e-06
11	genus.Barnesiella.id.944	rs73216113	A	T	-0.061	0.013	4.54e-06
11	genus.Barnesiella.id.944	rs62251337	A	G	-0.069	0.015	4.24e-06
11	genus.Barnesiella.id.944	rs79795328	A	G	-0.082	0.018	4.23e-06
11	genus.Barnesiella.id.944	rs2057922	G	C	0.092	0.019	3.83e-06
11	genus.Barnesiella.id.944	rs12674064	A	T	-0.059	0.013	3.56e-06
11	genus.Barnesiella.id.944	rs77455852	T	G	-0.089	0.02	3.16e-06
11	genus.Barnesiella.id.944	rs199035	G	A	0.056	0.012	3e-06
11	genus.Barnesiella.id.944	rs36119320	A	G	0.092	0.019	2.95e-06
11	genus.Barnesiella.id.944	rs35177866	A	G	0.092	0.019	2.95e-06
11	genus.Barnesiella.id.944	rs13242616	T	C	-0.058	0.012	2.29e-06
11	genus.Barnesiella.id.944	rs60316894	C	T	-0.121	0.025	1.19e-06
11	genus.Barnesiella.id.944	rs2428166	G	A	-0.166	0.034	8.51e-07
11	genus.Barnesiella.id.944	rs2276875	A	G	-0.07	0.014	4.65e-07
12	genus.Bifidobacterium.id.436	rs79769806	G	A	-0.081	0.018	9.91e-06
12	genus.Bifidobacterium.id.436	rs13399952	A	G	0.053	0.012	9.88e-06
12	genus.Bifidobacterium.id.436	rs62287783	A	G	0.053	0.012	9.79e-06
12	genus.Bifidobacterium.id.436	rs4908116	T	C	-0.147	0.033	9.77e-06
12	genus.Bifidobacterium.id.436	rs62287778	C	T	0.053	0.012	9.76e-06
12	genus.Bifidobacterium.id.436	rs7600925	G	A	0.093	0.02	9.63e-06
12	genus.Bifidobacterium.id.436	rs73958614	C	A	0.093	0.02	9.36e-06
12	genus.Bifidobacterium.id.436	rs55912948	G	A	0.054	0.012	9.32e-06
12	genus.Bifidobacterium.id.436	rs4954559	G	A	0.061	0.014	9.07e-06
12	genus.Bifidobacterium.id.436	rs78274583	T	C	0.073	0.016	9.03e-06
12	genus.Bifidobacterium.id.436	rs60253740	T	G	0.073	0.016	9.02e-06
12	genus.Bifidobacterium.id.436	rs5746486	T	C	-0.054	0.012	9e-06
12	genus.Bifidobacterium.id.436	rs2164918	G	T	0.09	0.02	8.76e-06
12	genus.Bifidobacterium.id.436	rs3769018	C	T	0.094	0.02	8.75e-06
12	genus.Bifidobacterium.id.436	rs7560412	T	C	0.096	0.021	8.7e-06
12	genus.Bifidobacterium.id.436	rs6728095	T	A	0.053	0.012	8.62e-06
12	genus.Bifidobacterium.id.436	rs842356	G	A	0.073	0.016	8.51e-06
12	genus.Bifidobacterium.id.436	rs10193171	A	G	0.053	0.012	8.4e-06
12	genus.Bifidobacterium.id.436	rs41389446	T	G	-0.082	0.018	8.22e-06
12	genus.Bifidobacterium.id.436	rs12986776	C	G	0.055	0.012	8.19e-06
12	genus.Bifidobacterium.id.436	rs17241561	T	G	-0.059	0.013	8.14e-06
12	genus.Bifidobacterium.id.436	rs35596805	G	A	0.07	0.016	8.1e-06
12	genus.Bifidobacterium.id.436	rs10928507	A	G	0.053	0.012	8.08e-06
12	genus.Bifidobacterium.id.436	rs11896918	G	A	0.093	0.02	8.06e-06
12	genus.Bifidobacterium.id.436	rs2491158	G	A	0.071	0.016	8.05e-06
12	genus.Bifidobacterium.id.436	rs6894830	T	C	-0.094	0.021	8e-06
12	genus.Bifidobacterium.id.436	rs12022129	G	A	0.062	0.014	8e-06
12	genus.Bifidobacterium.id.436	rs4988145	C	A	0.072	0.016	7.85e-06
12	genus.Bifidobacterium.id.436	rs2686789	A	C	0.071	0.016	7.65e-06
12	genus.Bifidobacterium.id.436	rs112084119	T	C	0.071	0.016	7.57e-06
12	genus.Bifidobacterium.id.436	rs2686790	T	C	0.071	0.016	7.5e-06
12	genus.Bifidobacterium.id.436	rs16832417	T	C	0.074	0.016	7.34e-06
12	genus.Bifidobacterium.id.436	rs7570283	C	T	0.091	0.02	7.21e-06
12	genus.Bifidobacterium.id.436	rs6705916	C	T	0.054	0.012	7e-06
12	genus.Bifidobacterium.id.436	rs3769001	G	A	0.073	0.016	6.92e-06
12	genus.Bifidobacterium.id.436	rs56100046	A	T	0.074	0.016	6.89e-06
12	genus.Bifidobacterium.id.436	rs139939202	A	G	0.075	0.016	6.82e-06
12	genus.Bifidobacterium.id.436	rs55888705	A	G	0.055	0.012	6.67e-06
12	genus.Bifidobacterium.id.436	rs3739030	A	G	0.053	0.012	6.63e-06
12	genus.Bifidobacterium.id.436	rs79954860	T	A	0.11	0.025	6.52e-06
12	genus.Bifidobacterium.id.436	rs10197646	A	G	0.073	0.015	6.44e-06
12	genus.Bifidobacterium.id.436	rs56302516	T	C	0.061	0.014	6.4e-06
12	genus.Bifidobacterium.id.436	rs7574366	A	G	0.095	0.02	6.27e-06
12	genus.Bifidobacterium.id.436	rs12465599	A	G	0.054	0.012	6.27e-06
12	genus.Bifidobacterium.id.436	rs6746633	A	G	0.096	0.02	6.19e-06
12	genus.Bifidobacterium.id.436	rs150183636	T	C	0.096	0.02	6.02e-06
12	genus.Bifidobacterium.id.436	rs309113	A	C	0.071	0.016	5.85e-06
12	genus.Bifidobacterium.id.436	rs4957061	T	C	0.053	0.012	5.78e-06
12	genus.Bifidobacterium.id.436	rs6711997	C	T	0.062	0.014	5.61e-06
12	genus.Bifidobacterium.id.436	rs6713776	G	C	0.073	0.015	5.58e-06
12	genus.Bifidobacterium.id.436	rs6430594	G	A	0.073	0.016	5.52e-06
12	genus.Bifidobacterium.id.436	rs72974159	T	C	0.064	0.014	5.5e-06
12	genus.Bifidobacterium.id.436	rs7582173	A	G	0.074	0.015	5.46e-06
12	genus.Bifidobacterium.id.436	rs2278682	C	G	0.072	0.016	5.45e-06
12	genus.Bifidobacterium.id.436	rs4988274	A	T	0.075	0.016	5.42e-06
12	genus.Bifidobacterium.id.436	rs309157	A	G	0.075	0.016	5.33e-06
12	genus.Bifidobacterium.id.436	rs3098104	A	T	0.075	0.016	5.25e-06
12	genus.Bifidobacterium.id.436	rs540489	T	G	-0.064	0.014	5.19e-06
12	genus.Bifidobacterium.id.436	rs17789633	A	C	0.055	0.012	5.06e-06
12	genus.Bifidobacterium.id.436	rs1893396	T	G	0.054	0.012	4.95e-06
12	genus.Bifidobacterium.id.436	rs117761464	A	G	0.231	0.05	4.94e-06
12	genus.Bifidobacterium.id.436	rs4594504	C	A	0.074	0.016	4.91e-06
12	genus.Bifidobacterium.id.436	rs309154	T	C	0.075	0.016	4.88e-06
12	genus.Bifidobacterium.id.436	rs861392	C	T	0.055	0.012	4.87e-06
12	genus.Bifidobacterium.id.436	rs75344046	C	T	0.232	0.051	4.86e-06
12	genus.Bifidobacterium.id.436	rs1435577	G	C	0.074	0.016	4.74e-06
12	genus.Bifidobacterium.id.436	rs3099429	A	T	0.073	0.016	4.73e-06
12	genus.Bifidobacterium.id.436	rs10171371	C	T	0.055	0.012	4.63e-06
12	genus.Bifidobacterium.id.436	rs6707326	G	A	0.055	0.012	4.56e-06
12	genus.Bifidobacterium.id.436	rs10180515	A	T	0.063	0.014	4.53e-06
12	genus.Bifidobacterium.id.436	rs11684458	G	A	0.063	0.014	4.5e-06
12	genus.Bifidobacterium.id.436	rs842359	C	G	0.055	0.012	4.48e-06
12	genus.Bifidobacterium.id.436	rs73797465	T	G	-0.095	0.021	4.38e-06
12	genus.Bifidobacterium.id.436	rs2176716	T	C	0.063	0.014	4.36e-06
12	genus.Bifidobacterium.id.436	rs111837148	A	G	0.074	0.016	4.32e-06
12	genus.Bifidobacterium.id.436	rs75524146	T	C	0.076	0.016	4.26e-06
12	genus.Bifidobacterium.id.436	rs13387501	T	C	0.063	0.014	4.25e-06
12	genus.Bifidobacterium.id.436	rs6430545	A	T	0.054	0.012	4.24e-06
12	genus.Bifidobacterium.id.436	rs4954558	G	A	0.063	0.014	4.24e-06
12	genus.Bifidobacterium.id.436	rs2090660	T	C	0.064	0.014	4.13e-06
12	genus.Bifidobacterium.id.436	rs7561565	G	T	0.074	0.016	4.09e-06
12	genus.Bifidobacterium.id.436	rs13020688	G	A	0.056	0.012	4.07e-06
12	genus.Bifidobacterium.id.436	rs76671854	C	G	-0.085	0.018	3.96e-06
12	genus.Bifidobacterium.id.436	rs503227	C	T	0.074	0.016	3.91e-06
12	genus.Bifidobacterium.id.436	rs61253125	C	T	0.074	0.016	3.89e-06
12	genus.Bifidobacterium.id.436	rs55809728	A	G	0.104	0.023	3.86e-06
12	genus.Bifidobacterium.id.436	rs4954556	A	G	0.117	0.026	3.85e-06
12	genus.Bifidobacterium.id.436	rs4988163	T	G	0.075	0.016	3.82e-06
12	genus.Bifidobacterium.id.436	rs4954189	A	G	0.055	0.012	3.75e-06
12	genus.Bifidobacterium.id.436	rs56230617	A	G	0.071	0.016	3.68e-06
12	genus.Bifidobacterium.id.436	rs4988201	G	A	0.075	0.016	3.63e-06
12	genus.Bifidobacterium.id.436	rs79176913	A	C	0.074	0.016	3.62e-06
12	genus.Bifidobacterium.id.436	rs7581814	G	C	0.074	0.016	3.59e-06
12	genus.Bifidobacterium.id.436	rs857444	C	T	0.056	0.012	3.57e-06
12	genus.Bifidobacterium.id.436	rs13410301	C	T	0.056	0.012	3.56e-06
12	genus.Bifidobacterium.id.436	rs6755391	T	C	0.084	0.018	3.51e-06
12	genus.Bifidobacterium.id.436	rs309150	A	T	0.074	0.016	3.49e-06
12	genus.Bifidobacterium.id.436	rs16831899	A	G	0.084	0.018	3.46e-06
12	genus.Bifidobacterium.id.436	rs3099428	G	C	0.073	0.016	3.37e-06
12	genus.Bifidobacterium.id.436	rs4954187	T	C	0.055	0.012	3.37e-06
12	genus.Bifidobacterium.id.436	rs60902646	C	T	0.095	0.02	3.34e-06
12	genus.Bifidobacterium.id.436	rs3099427	G	A	0.073	0.016	3.32e-06
12	genus.Bifidobacterium.id.436	rs60241067	T	A	0.063	0.013	3.3e-06
12	genus.Bifidobacterium.id.436	rs309162	A	T	0.074	0.016	3.28e-06
12	genus.Bifidobacterium.id.436	rs309172	G	A	0.072	0.016	3.23e-06
12	genus.Bifidobacterium.id.436	rs6710892	A	G	0.084	0.018	3.21e-06
12	genus.Bifidobacterium.id.436	rs6712127	G	A	0.071	0.015	3.11e-06
12	genus.Bifidobacterium.id.436	rs78364332	C	T	0.075	0.016	3.06e-06
12	genus.Bifidobacterium.id.436	rs614193	T	A	0.074	0.016	3.05e-06
12	genus.Bifidobacterium.id.436	rs3112496	T	C	0.073	0.016	3.02e-06
12	genus.Bifidobacterium.id.436	rs3087343	G	T	0.075	0.016	3e-06
12	genus.Bifidobacterium.id.436	rs3098102	T	C	0.074	0.016	2.95e-06
12	genus.Bifidobacterium.id.436	rs6750549	G	A	0.076	0.016	2.94e-06
12	genus.Bifidobacterium.id.436	rs16832624	C	T	0.064	0.014	2.85e-06
12	genus.Bifidobacterium.id.436	rs1057031	A	G	0.075	0.016	2.83e-06
12	genus.Bifidobacterium.id.436	rs75128007	G	A	0.065	0.014	2.81e-06
12	genus.Bifidobacterium.id.436	rs16832162	A	T	0.075	0.016	2.79e-06
12	genus.Bifidobacterium.id.436	rs30917I	C	G	0.075	0.016	2.76e-06
12	genus.Bifidobacterium.id.436	rs4954218	G	T	-0.061	0.014	2.72e-06
12	genus.Bifidobacterium.id.436	rs309167	T	C	0.077	0.016	2.7e-06
12	genus.Bifidobacterium.id.436	rs2839740	T	G	0.077	0.016	2.7e-06
12	genus.Bifidobacterium.id.436	rs586964	A	G	0.077	0.016	2.69e-06
12	genus.Bifidobacterium.id.436	rs77985886	T	C	0.098	0.02	2.68e-06
12	genus.Bifidobacterium.id.436	rs309166	T	C	0.074	0.016	2.67e-06
12	genus.Bifidobacterium.id.436	rs80261410	C	T	0.065	0.014	2.66e-06
12	genus.Bifidobacterium.id.436	rs895285	G	A	0.077	0.016	2.65e-06
12	genus.Bifidobacterium.id.436	rs12472293	C	T	0.075	0.016	2.62e-06
12	genus.Bifidobacterium.id.436	rs1942051	G	A	0.055	0.012	2.59e-06
12	genus.Bifidobacterium.id.436	rs113974791	G	T	0.075	0.016	2.54e-06
12	genus.Bifidobacterium.id.436	rs766271	T	C	0.056	0.012	2.52e-06
12	genus.Bifidobacterium.id.436	rs56108664	T	C	0.073	0.016	2.44e-06
12	genus.Bifidobacterium.id.436	rs10928519	T	C	0.056	0.012	2.42e-06
12	genus.Bifidobacterium.id.436	rs77096272	A	C	0.078	0.016	2.42e-06
12	genus.Bifidobacterium.id.436	rs309142	C	T	0.073	0.015	2.42e-06
12	genus.Bifidobacterium.id.436	rs309120	C	G	0.074	0.016	2.38e-06
12	genus.Bifidobacterium.id.436	rs12464050	T	G	0.078	0.016	2.36e-06
12	genus.Bifidobacterium.id.436	rs75753154	C	T	0.076	0.016	2.36e-06
12	genus.Bifidobacterium.id.436	rs499483	A	G	0.078	0.016	2.33e-06
12	genus.Bifidobacterium.id.436	rs7588568	A	C	-0.062	0.013	2.32e-06
12	genus.Bifidobacterium.id.436	rs3098103	C	T	0.078	0.016	2.28e-06
12	genus.Bifidobacterium.id.436	rs112758679	C	A	0.076	0.016	2.25e-06
12	genus.Bifidobacterium.id.436	rs7575241	A	C	0.072	0.015	2.25e-06
12	genus.Bifidobacterium.id.436	rs13424016	A	G	0.057	0.012	2.21e-06
12	genus.Bifidobacterium.id.436	rs7606267	C	T	0.076	0.016	2.19e-06
12	genus.Bifidobacterium.id.436	rs7573555	C	T	0.076	0.016	2.18e-06
12	genus.Bifidobacterium.id.436	rs62181700	G	A	-0.062	0.013	2.17e-06
12	genus.Bifidobacterium.id.436	rs309159	T	C	0.076	0.016	2.15e-06
12	genus.Bifidobacterium.id.436	rs6728946	G	C	0.076	0.016	2.13e-06
12	genus.Bifidobacterium.id.436	rs59213715	C	A	0.078	0.016	2.12e-06
12	genus.Bifidobacterium.id.436	rs73958638	G	A	0.114	0.024	2.12e-06
12	genus.Bifidobacterium.id.436	rs72976292	A	T	0.06	0.013	2.11e-06
12	genus.Bifidobacterium.id.436	rs10174462	G	C	0.073	0.015	2.09e-06
12	genus.Bifidobacterium.id.436	rs10432371	A	G	0.056	0.012	2.07e-06
12	genus.Bifidobacterium.id.436	rs660002	T	C	0.074	0.015	2.04e-06
12	genus.Bifidobacterium.id.436	rs4245838	T	C	0.11	0.024	1.98e-06
12	genus.Bifidobacterium.id.436	rs7556781	G	A	0.071	0.014	1.98e-06
12	genus.Bifidobacterium.id.436	rs1592	C	A	0.057	0.012	1.96e-06
12	genus.Bifidobacterium.id.436	rs512375	G	T	-0.058	0.012	1.96e-06
12	genus.Bifidobacterium.id.436	rs4567981	T	A	0.056	0.012	1.93e-06
12	genus.Bifidobacterium.id.436	rs1992764	T	C	0.057	0.012	1.9e-06
12	genus.Bifidobacterium.id.436	rs59869505	C	A	0.061	0.013	1.9e-06
12	genus.Bifidobacterium.id.436	rs309165	C	T	0.074	0.015	1.88e-06
12	genus.Bifidobacterium.id.436	rs1960171	T	C	0.063	0.013	1.87e-06
12	genus.Bifidobacterium.id.436	rs13415439	A	C	0.061	0.013	1.86e-06
12	genus.Bifidobacterium.id.436	rs6743537	A	G	0.078	0.016	1.86e-06
12	genus.Bifidobacterium.id.436	rs2289963	A	G	0.1	0.02	1.85e-06
12	genus.Bifidobacterium.id.436	rs7560535	A	G	0.091	0.019	1.76e-06
12	genus.Bifidobacterium.id.436	rs309170	T	C	0.076	0.016	1.7e-06
12	genus.Bifidobacterium.id.436	rs79826902	A	G	0.079	0.016	1.7e-06
12	genus.Bifidobacterium.id.436	rs11688414	G	A	0.057	0.012	1.7e-06
12	genus.Bifidobacterium.id.436	rs16832205	A	G	0.079	0.016	1.68e-06
12	genus.Bifidobacterium.id.436	rs4954555	C	T	0.111	0.024	1.66e-06
12	genus.Bifidobacterium.id.436	rs10841473	G	C	-0.062	0.013	1.65e-06
12	genus.Bifidobacterium.id.436	rs309118	C	G	0.075	0.015	1.63e-06
12	genus.Bifidobacterium.id.436	rs177917	G	A	0.075	0.016	1.62e-06
12	genus.Bifidobacterium.id.436	rs7568884	T	C	0.061	0.013	1.62e-06
12	genus.Bifidobacterium.id.436	rs7592990	G	A	0.085	0.018	1.61e-06
12	genus.Bifidobacterium.id.436	rs16833170	G	A	0.061	0.013	1.6e-06
12	genus.Bifidobacterium.id.436	rs41269821	G	A	0.077	0.016	1.6e-06
12	genus.Bifidobacterium.id.436	rs4954571	A	G	0.064	0.014	1.58e-06
12	genus.Bifidobacterium.id.436	rs309161	A	G	0.076	0.016	1.58e-06
12	genus.Bifidobacterium.id.436	rs2117511	C	T	0.085	0.017	1.54e-06
12	genus.Bifidobacterium.id.436	rs111682961	T	C	0.08	0.016	1.54e-06
12	genus.Bifidobacterium.id.436	rs7589832	C	A	0.073	0.015	1.5e-06
12	genus.Bifidobacterium.id.436	rs309119	C	T	0.076	0.016	1.49e-06
12	genus.Bifidobacterium.id.436	rs1879087	C	T	0.105	0.024	1.45e-06
12	genus.Bifidobacterium.id.436	rs112396243	T	C	0.08	0.016	1.45e-06
12	genus.Bifidobacterium.id.436	rs73958618	G	A	0.072	0.015	1.43e-06
12	genus.Bifidobacterium.id.436	rs6711493	G	A	0.075	0.015	1.4e-06
12	genus.Bifidobacterium.id.436	rs16832243	T	C	0.08	0.016	1.4e-06
12	genus.Bifidobacterium.id.436	rs7593370	T	C	0.057	0.012	1.38e-06
12	genus.Bifidobacterium.id.436	rs4988243	C	T	0.114	0.024	1.37e-06
12	genus.Bifidobacterium.id.436	rs309158	G	A	0.075	0.015	1.35e-06
12	genus.Bifidobacterium.id.436	rs57243841	G	A	0.068	0.014	1.34e-06
12	genus.Bifidobacterium.id.436	rs606101	A	G	-0.06	0.012	1.29e-06
12	genus.Bifidobacterium.id.436	rs10496738	T	C	0.081	0.016	1.22e-06
12	genus.Bifidobacterium.id.436	rs2053726	G	A	0.057	0.012	1.21e-06
12	genus.Bifidobacterium.id.436	rs7604460	C	T	0.081	0.016	1.21e-06
12	genus.Bifidobacterium.id.436	rs12469411	T	C	0.057	0.012	1.17e-06
12	genus.Bifidobacterium.id.436	rs721765	A	C	0.081	0.016	1.16e-06
12	genus.Bifidobacterium.id.436	rs12474975	T	A	0.08	0.016	1.15e-06
12	genus.Bifidobacterium.id.436	rs6430585	A	C	0.073	0.015	1.15e-06
12	genus.Bifidobacterium.id.436	rs4954575	A	G	0.062	0.013	1.14e-06
12	genus.Bifidobacterium.id.436	rs3814358	C	A	0.057	0.012	1.13e-06
12	genus.Bifidobacterium.id.436	rs1374291	C	T	0.058	0.012	1.13e-06
12	genus.Bifidobacterium.id.436	rs62168891	T	C	0.058	0.012	1.12e-06
12	genus.Bifidobacterium.id.436	rs75667274	T	C	0.081	0.016	1.11e-06
12	genus.Bifidobacterium.id.436	rs6430601	T	G	0.08	0.017	1.09e-06
12	genus.Bifidobacterium.id.436	rs625118	A	C	0.086	0.018	1.09e-06
12	genus.Bifidobacterium.id.436	rs6430549	G	A	0.057	0.012	1.08e-06
12	genus.Bifidobacterium.id.436	rs147616090	T	C	0.074	0.015	1.05e-06
12	genus.Bifidobacterium.id.436	rs4954191	G	C	0.057	0.012	1.05e-06
12	genus.Bifidobacterium.id.436	rs115553816	A	G	0.081	0.016	1.05e-06
12	genus.Bifidobacterium.id.436	rs11895609	T	A	0.079	0.017	1.03e-06
12	genus.Bifidobacterium.id.436	rs309152	C	T	0.078	0.016	1.01e-06
12	genus.Bifidobacterium.id.436	rs669759	C	T	-0.059	0.012	1e-06
12	genus.Bifidobacterium.id.436	rs1446523	A	G	0.058	0.012	9.99e-07
12	genus.Bifidobacterium.id.436	rs2053727	T	C	0.058	0.012	9.9e-07
12	genus.Bifidobacterium.id.436	rs78793148	A	C	0.099	0.02	9.44e-07
12	genus.Bifidobacterium.id.436	rs2197579	T	C	0.058	0.012	9.35e-07
12	genus.Bifidobacterium.id.436	rs6430555	C	A	0.058	0.012	8.75e-07
12	genus.Bifidobacterium.id.436	rs3820790	T	A	0.095	0.019	8.74e-07
12	genus.Bifidobacterium.id.436	rs112407062	T	C	0.081	0.016	8.7e-07
12	genus.Bifidobacterium.id.436	rs72847650	A	C	-0.06	0.012	8.44e-07
12	genus.Bifidobacterium.id.436	rs4954196	G	A	0.058	0.012	8.34e-07
12	genus.Bifidobacterium.id.436	rs6708957	T	C	0.074	0.015	8.24e-07
12	genus.Bifidobacterium.id.436	rs4954272	G	A	0.087	0.018	8.24e-07
12	genus.Bifidobacterium.id.436	rs621341	T	C	-0.06	0.012	8.2e-07
12	genus.Bifidobacterium.id.436	rs12476127	G	A	0.08	0.016	8.06e-07
12	genus.Bifidobacterium.id.436	rs479980	C	A	-0.06	0.012	8.05e-07
12	genus.Bifidobacterium.id.436	rs4954394	G	A	0.066	0.014	7.84e-07
12	genus.Bifidobacterium.id.436	rs12471781	A	G	0.083	0.016	7.76e-07
12	genus.Bifidobacterium.id.436	rs1374292	A	G	0.058	0.012	7.72e-07
12	genus.Bifidobacterium.id.436	rs62168872	T	C	0.058	0.012	7.69e-07
12	genus.Bifidobacterium.id.436	rs766270	C	G	0.059	0.012	7.4e-07
12	genus.Bifidobacterium.id.436	rs12469941	T	C	0.058	0.012	7.33e-07
12	genus.Bifidobacterium.id.436	rs2166480	A	G	0.059	0.012	7.28e-07
12	genus.Bifidobacterium.id.436	rs6430550	T	C	0.058	0.012	7.13e-07
12	genus.Bifidobacterium.id.436	rs4954197	A	G	0.059	0.012	7.07e-07
12	genus.Bifidobacterium.id.436	rs12469551	T	G	0.075	0.015	7.06e-07
12	genus.Bifidobacterium.id.436	rs7595712	T	C	0.075	0.015	6.95e-07
12	genus.Bifidobacterium.id.436	rs6430554	T	C	0.059	0.012	6.89e-07
12	genus.Bifidobacterium.id.436	rs1469995	A	G	0.075	0.015	6.84e-07
12	genus.Bifidobacterium.id.436	rs16832440	A	G	0.083	0.016	6.68e-07
12	genus.Bifidobacterium.id.436	rs60453613	C	G	0.075	0.015	6.64e-07
12	genus.Bifidobacterium.id.436	rs80274970	T	C	0.104	0.021	6.53e-07
12	genus.Bifidobacterium.id.436	rs6732236	G	T	0.075	0.015	6.53e-07
12	genus.Bifidobacterium.id.436	rs60274701	A	G	0.094	0.019	6.43e-07
12	genus.Bifidobacterium.id.436	rs309123	G	C	0.078	0.016	6.42e-07
12	genus.Bifidobacterium.id.436	rs62168871	G	A	0.059	0.012	6.42e-07
12	genus.Bifidobacterium.id.436	rs10176573	A	C	0.059	0.012	6.24e-07
12	genus.Bifidobacterium.id.436	rs1446525	A	G	0.059	0.012	6.24e-07
12	genus.Bifidobacterium.id.436	rs7589297	A	C	0.059	0.012	6.14e-07
12	genus.Bifidobacterium.id.436	rs6430551	C	T	0.059	0.012	6.04e-07
12	genus.Bifidobacterium.id.436	rs6706537	C	T	0.059	0.012	5.98e-07
12	genus.Bifidobacterium.id.436	rs10928522	A	C	0.059	0.012	5.82e-07
12	genus.Bifidobacterium.id.436	rs12992815	G	C	0.094	0.019	5.79e-07
12	genus.Bifidobacterium.id.436	rs309133	C	A	0.079	0.016	5.74e-07
12	genus.Bifidobacterium.id.436	rs4954193	G	A	0.059	0.012	5.68e-07
12	genus.Bifidobacterium.id.436	rs1348790	G	C	0.059	0.012	5.57e-07
12	genus.Bifidobacterium.id.436	rs1469996	G	A	0.076	0.015	5.53e-07
12	genus.Bifidobacterium.id.436	rs6733547	T	G	0.083	0.017	5.1e-07
12	genus.Bifidobacterium.id.436	rs2322251	T	C	0.06	0.012	4.94e-07
12	genus.Bifidobacterium.id.436	rs60963894	G	T	0.076	0.015	4.86e-07
12	genus.Bifidobacterium.id.436	rs6716987	A	C	0.064	0.013	4.77e-07
12	genus.Bifidobacterium.id.436	rs1446524	G	A	0.059	0.012	4.75e-07
12	genus.Bifidobacterium.id.436	rs10496737	G	A	0.076	0.015	4.65e-07
12	genus.Bifidobacterium.id.436	rs1865452	T	C	0.076	0.015	4.63e-07
12	genus.Bifidobacterium.id.436	rs520449	C	T	-0.061	0.012	4.54e-07
12	genus.Bifidobacterium.id.436	rs1374287	T	C	0.06	0.012	4.31e-07
12	genus.Bifidobacterium.id.436	rs1374288	T	C	0.06	0.012	4.3e-07
12	genus.Bifidobacterium.id.436	rs10928523	T	C	0.06	0.012	4.18e-07
12	genus.Bifidobacterium.id.436	rs872151	T	C	0.094	0.019	4.14e-07
12	genus.Bifidobacterium.id.436	rs1964459	G	C	0.084	0.016	4.08e-07
12	genus.Bifidobacterium.id.436	rs9677760	T	A	0.076	0.015	4.01e-07
12	genus.Bifidobacterium.id.436	rs1374289	T	C	0.06	0.012	3.66e-07
12	genus.Bifidobacterium.id.436	rs3739022	A	G	0.096	0.019	3.6e-07
12	genus.Bifidobacterium.id.436	rs6733130	C	A	0.06	0.012	3.57e-07
12	genus.Bifidobacterium.id.436	rs1961273	C	T	0.067	0.013	3.51e-07
12	genus.Bifidobacterium.id.436	rs309122	G	A	0.08	0.015	3.35e-07
12	genus.Bifidobacterium.id.436	rs56036623	C	T	0.07	0.014	3.31e-07
12	genus.Bifidobacterium.id.436	rs4954557	T	C	0.067	0.013	3.06e-07
12	genus.Bifidobacterium.id.436	rs62168844	G	A	0.102	0.02	2.87e-07
12	genus.Bifidobacterium.id.436	rs309124	G	A	0.08	0.015	2.73e-07
12	genus.Bifidobacterium.id.436	rs4953938	A	G	0.061	0.012	2.71e-07
12	genus.Bifidobacterium.id.436	rs4954573	G	T	0.066	0.013	2.65e-07
12	genus.Bifidobacterium.id.436	rs4954445	A	T	0.099	0.019	2.46e-07
12	genus.Bifidobacterium.id.436	rs10928558	C	T	0.066	0.013	2.39e-07
12	genus.Bifidobacterium.id.436	rs10187990	G	A	0.061	0.012	2.37e-07
12	genus.Bifidobacterium.id.436	rs1947112	G	A	0.061	0.012	2.35e-07
12	genus.Bifidobacterium.id.436	rs1519525	T	C	0.066	0.013	2.32e-07
12	genus.Bifidobacterium.id.436	rs10193587	C	T	0.067	0.013	2.24e-07
12	genus.Bifidobacterium.id.436	rs7564577	T	C	0.086	0.017	2.19e-07
12	genus.Bifidobacterium.id.436	rs3769023	A	G	0.062	0.012	2.16e-07
12	genus.Bifidobacterium.id.436	rs61470941	C	T	0.098	0.019	2.13e-07
12	genus.Bifidobacterium.id.436	rs3769011	T	A	0.099	0.019	2.08e-07
12	genus.Bifidobacterium.id.436	rs2322812	G	A	0.099	0.019	2e-07
12	genus.Bifidobacterium.id.436	rs74697610	T	A	0.109	0.021	2e-07
12	genus.Bifidobacterium.id.436	rs56271357	T	C	0.062	0.012	1.87e-07
12	genus.Bifidobacterium.id.436	rs58080116	G	A	0.1	0.019	1.81e-07
12	genus.Bifidobacterium.id.436	rs2090661	G	A	0.068	0.013	1.8e-07
12	genus.Bifidobacterium.id.436	rs3814355	T	C	0.062	0.012	1.79e-07
12	genus.Bifidobacterium.id.436	rs3814354	A	G	0.062	0.012	1.79e-07
12	genus.Bifidobacterium.id.436	rs13010498	C	G	-0.066	0.013	1.78e-07
12	genus.Bifidobacterium.id.436	rs10166142	G	A	0.062	0.012	1.76e-07
12	genus.Bifidobacterium.id.436	rs2034261	T	G	0.062	0.012	1.72e-07
12	genus.Bifidobacterium.id.436	rs1807356	C	T	0.089	0.017	1.72e-07
12	genus.Bifidobacterium.id.436	rs4954578	C	T	0.067	0.013	1.63e-07
12	genus.Bifidobacterium.id.436	rs62168897	T	C	0.062	0.012	1.56e-07
12	genus.Bifidobacterium.id.436	rs62168846	A	G	0.106	0.02	1.47e-07
12	genus.Bifidobacterium.id.436	rs62168843	C	T	0.105	0.02	1.43e-07
12	genus.Bifidobacterium.id.436	rs1964776	T	C	0.067	0.013	1.38e-07
12	genus.Bifidobacterium.id.436	rs62168847	C	T	0.105	0.02	1.34e-07
12	genus.Bifidobacterium.id.436	rs16833335	A	G	0.067	0.013	1.29e-07
12	genus.Bifidobacterium.id.436	rs2874874	C	A	0.101	0.019	1.27e-07
12	genus.Bifidobacterium.id.436	rs1123848	T	C	0.067	0.013	1.24e-07
12	genus.Bifidobacterium.id.436	rs6708336	A	T	0.063	0.012	1.2e-07
12	genus.Bifidobacterium.id.436	rs578384	T	C	-0.064	0.012	1.19e-07
12	genus.Bifidobacterium.id.436	rs60376570	A	G	0.101	0.019	1.09e-07
12	genus.Bifidobacterium.id.436	rs4954577	G	A	0.068	0.013	1.08e-07
12	genus.Bifidobacterium.id.436	rs56211644	C	T	0.102	0.019	1.07e-07
12	genus.Bifidobacterium.id.436	rs10928554	T	C	0.102	0.018	1.03e-07
12	genus.Bifidobacterium.id.436	rs4954397	G	A	0.068	0.013	1e-07
12	genus.Bifidobacterium.id.436	rs638382	T	C	-0.065	0.012	9.45e-08
12	genus.Bifidobacterium.id.436	rs13007153	C	T	0.07	0.013	9.07e-08
12	genus.Bifidobacterium.id.436	rs584226	C	T	0.097	0.018	8.88e-08
12	genus.Bifidobacterium.id.436	rs35215526	A	G	0.108	0.02	8.84e-08
12	genus.Bifidobacterium.id.436	rs12473760	A	C	0.068	0.013	8.67e-08
12	genus.Bifidobacterium.id.436	rs35564151	G	A	0.064	0.012	8.56e-08
12	genus.Bifidobacterium.id.436	rs6430580	G	A	0.092	0.018	8.04e-08
12	genus.Bifidobacterium.id.436	rs57543738	C	T	0.103	0.019	6.87e-08
12	genus.Bifidobacterium.id.436	rs7609188	C	G	0.115	0.022	6.86e-08
12	genus.Bifidobacterium.id.436	rs4954388	C	T	0.071	0.013	6.05e-08
12	genus.Bifidobacterium.id.436	rs2056297	T	G	0.069	0.013	6.04e-08
12	genus.Bifidobacterium.id.436	rs78141345	A	G	0.104	0.019	5.92e-08
12	genus.Bifidobacterium.id.436	rs4954570	C	G	0.073	0.014	5.73e-08
12	genus.Bifidobacterium.id.436	rs2102896	C	T	0.069	0.013	5.49e-08
12	genus.Bifidobacterium.id.436	rs16855656	G	A	0.095	0.017	5.47e-08
12	genus.Bifidobacterium.id.436	rs953387	C	A	0.069	0.013	5.45e-08
12	genus.Bifidobacterium.id.436	rs7565871	C	G	0.086	0.017	5.37e-08
12	genus.Bifidobacterium.id.436	rs10803550	T	C	0.069	0.013	4.8e-08
12	genus.Bifidobacterium.id.436	rs13008147	G	A	-0.07	0.014	4.7e-08
12	genus.Bifidobacterium.id.436	rs55634455	C	T	0.105	0.019	4.66e-08
12	genus.Bifidobacterium.id.436	rs6756200	C	T	0.065	0.012	4.63e-08
12	genus.Bifidobacterium.id.436	rs16831994	C	T	0.117	0.022	4.59e-08
12	genus.Bifidobacterium.id.436	rs4954396	C	A	0.069	0.013	4.57e-08
12	genus.Bifidobacterium.id.436	rs4954572	T	G	0.069	0.013	4.55e-08
12	genus.Bifidobacterium.id.436	rs6729961	G	T	0.12	0.022	3.87e-08
12	genus.Bifidobacterium.id.436	rs950176	G	A	0.07	0.013	3.7e-08
12	genus.Bifidobacterium.id.436	rs12478902	C	T	0.099	0.018	3.69e-08
12	genus.Bifidobacterium.id.436	rs4954566	T	C	0.07	0.013	3.69e-08
12	genus.Bifidobacterium.id.436	rs309132	G	C	0.102	0.018	3.68e-08
12	genus.Bifidobacterium.id.436	rs4954564	G	A	0.07	0.013	3.58e-08
12	genus.Bifidobacterium.id.436	rs6707289	G	A	0.12	0.022	3.55e-08
12	genus.Bifidobacterium.id.436	rs6720497	A	G	0.12	0.022	3.55e-08
12	genus.Bifidobacterium.id.436	rs12616955	T	C	0.07	0.013	3.48e-08
12	genus.Bifidobacterium.id.436	rs10171677	A	G	0.065	0.012	3.28e-08
12	genus.Bifidobacterium.id.436	rs4954569	T	C	0.07	0.013	3.15e-08
12	genus.Bifidobacterium.id.436	rs2164331	T	C	0.103	0.018	3.12e-08
12	genus.Bifidobacterium.id.436	rs72970286	G	T	0.117	0.021	3.01e-08
12	genus.Bifidobacterium.id.436	rs4954392	G	A	0.07	0.013	2.94e-08
12	genus.Bifidobacterium.id.436	rs3754690	T	C	0.107	0.019	2.92e-08
12	genus.Bifidobacterium.id.436	rs6745996	G	A	0.096	0.018	2.7e-08
12	genus.Bifidobacterium.id.436	rs6715785	A	G	0.07	0.013	2.69e-08
12	genus.Bifidobacterium.id.436	rs16832200	C	T	0.099	0.018	2.68e-08
12	genus.Bifidobacterium.id.436	rs1942055	C	G	0.067	0.012	2.48e-08
12	genus.Bifidobacterium.id.436	rs12233092	A	G	0.1	0.018	2.4e-08
12	genus.Bifidobacterium.id.436	rs6727889	T	C	0.092	0.017	2.37e-08
12	genus.Bifidobacterium.id.436	rs7594509	T	G	0.089	0.017	2.26e-08
12	genus.Bifidobacterium.id.436	rs72972104	A	G	0.118	0.022	2.26e-08
12	genus.Bifidobacterium.id.436	rs56067372	T	C	0.105	0.018	2.23e-08
12	genus.Bifidobacterium.id.436	rs62170081	G	A	0.121	0.022	2.14e-08
12	genus.Bifidobacterium.id.436	rs56982689	T	C	0.119	0.022	2.13e-08
12	genus.Bifidobacterium.id.436	rs74266324	A	G	0.085	0.015	2.13e-08
12	genus.Bifidobacterium.id.436	rs6705610	G	T	0.089	0.017	2.02e-08
12	genus.Bifidobacterium.id.436	rs11897217	T	C	0.089	0.017	1.98e-08
12	genus.Bifidobacterium.id.436	rs6752519	T	C	0.104	0.018	1.78e-08
12	genus.Bifidobacterium.id.436	rs6430593	A	G	0.101	0.018	1.74e-08
12	genus.Bifidobacterium.id.436	rs4954430	T	C	0.121	0.022	1.7e-08
12	genus.Bifidobacterium.id.436	rs2322445	A	T	0.09	0.017	1.66e-08
12	genus.Bifidobacterium.id.436	rs4954633	T	C	0.12	0.022	1.6e-08
12	genus.Bifidobacterium.id.436	rs2322725	C	T	0.1	0.018	1.52e-08
12	genus.Bifidobacterium.id.436	rs7565053	T	A	0.128	0.023	1.48e-08
12	genus.Bifidobacterium.id.436	rs16832138	A	G	0.106	0.018	1.47e-08
12	genus.Bifidobacterium.id.436	rs7608980	A	G	0.106	0.018	1.42e-08
12	genus.Bifidobacterium.id.436	rs9941547	A	G	0.072	0.013	1.37e-08
12	genus.Bifidobacterium.id.436	rs56263017	C	T	0.106	0.018	1.34e-08
12	genus.Bifidobacterium.id.436	rs56369660	G	A	0.091	0.017	1.33e-08
12	genus.Bifidobacterium.id.436	rs4954242	G	A	0.094	0.017	1.31e-08
12	genus.Bifidobacterium.id.436	rs4954568	A	T	0.072	0.013	1.31e-08
12	genus.Bifidobacterium.id.436	rs11889843	A	G	0.092	0.017	1.28e-08
12	genus.Bifidobacterium.id.436	rs3769002	C	T	0.106	0.018	1.24e-08
12	genus.Bifidobacterium.id.436	rs6706466	G	A	0.091	0.017	1.17e-08
12	genus.Bifidobacterium.id.436	rs10179271	C	T	0.072	0.013	1.12e-08
12	genus.Bifidobacterium.id.436	rs2164332	C	G	0.101	0.018	1.11e-08
12	genus.Bifidobacterium.id.436	rs10928529	A	G	0.093	0.017	1.09e-08
12	genus.Bifidobacterium.id.436	rs11900832	T	C	0.093	0.017	1.09e-08
12	genus.Bifidobacterium.id.436	rs3806502	T	C	0.093	0.017	1.09e-08
12	genus.Bifidobacterium.id.436	rs7322849	T	C	0.112	0.02	1.08e-08
12	genus.Bifidobacterium.id.436	rs1401687	C	G	0.072	0.013	1.08e-08
12	genus.Bifidobacterium.id.436	rs7605229	T	C	0.093	0.017	1.07e-08
12	genus.Bifidobacterium.id.436	rs17293519	G	A	0.091	0.017	1.05e-08
12	genus.Bifidobacterium.id.436	rs10496736	G	C	0.124	0.022	1.03e-08
12	genus.Bifidobacterium.id.436	rs3213871	T	C	0.107	0.018	1.02e-08
12	genus.Bifidobacterium.id.436	rs60433564	C	A	0.124	0.022	9.61e-09
12	genus.Bifidobacterium.id.436	rs2305248	G	A	0.092	0.017	9.52e-09
12	genus.Bifidobacterium.id.436	rs2874834	G	A	0.079	0.013	9.46e-09
12	genus.Bifidobacterium.id.436	rs6749119	G	C	0.091	0.017	9.1e-09
12	genus.Bifidobacterium.id.436	rs7563997	A	T	0.093	0.017	9.05e-09
12	genus.Bifidobacterium.id.436	rs7597802	T	A	0.093	0.017	8.96e-09
12	genus.Bifidobacterium.id.436	rs11897204	C	T	0.092	0.017	8.84e-09
12	genus.Bifidobacterium.id.436	rs4954513	A	G	0.107	0.018	8.77e-09
12	genus.Bifidobacterium.id.436	rs4954213	T	G	0.093	0.017	8.62e-09
12	genus.Bifidobacterium.id.436	rs13408096	T	G	0.093	0.017	8.5e-09
12	genus.Bifidobacterium.id.436	rs6742013	C	T	0.094	0.017	8.37e-09
12	genus.Bifidobacterium.id.436	rs6737635	T	G	0.093	0.017	7.96e-09
12	genus.Bifidobacterium.id.436	rs4954567	T	G	0.073	0.013	7.93e-09
12	genus.Bifidobacterium.id.436	rs4954221	A	G	0.092	0.017	7.81e-09
12	genus.Bifidobacterium.id.436	rs6709763	A	C	0.094	0.017	7.39e-09
12	genus.Bifidobacterium.id.436	rs16832156	A	G	0.103	0.018	7.28e-09
12	genus.Bifidobacterium.id.436	rs309126	C	T	0.101	0.017	7.22e-09
12	genus.Bifidobacterium.id.436	rs13410870	A	G	0.092	0.017	7.17e-09
12	genus.Bifidobacterium.id.436	rs3754692	C	T	0.08	0.013	6.8e-09
12	genus.Bifidobacterium.id.436	rs1900741	T	C	0.086	0.014	6.78e-09
12	genus.Bifidobacterium.id.436	rs61663334	G	A	0.091	0.017	6.77e-09
12	genus.Bifidobacterium.id.436	rs16832275	G	C	0.103	0.018	6.33e-09
12	genus.Bifidobacterium.id.436	rs11888521	C	G	0.092	0.017	5.66e-09
12	genus.Bifidobacterium.id.436	rs6739713	G	A	0.08	0.013	5.29e-09
12	genus.Bifidobacterium.id.436	rs10928513	T	C	0.07	0.012	5.22e-09
12	genus.Bifidobacterium.id.436	rs11892750	A	G	0.095	0.017	5.09e-09
12	genus.Bifidobacterium.id.436	rs4494812	G	A	0.093	0.017	5.01e-09
12	genus.Bifidobacterium.id.436	rs62168934	G	A	0.095	0.017	4.95e-09
12	genus.Bifidobacterium.id.436	rs2290518	A	G	0.093	0.017	4.93e-09
12	genus.Bifidobacterium.id.436	rs3768998	T	G	0.106	0.018	4.64e-09
12	genus.Bifidobacterium.id.436	rs4954226	C	T	0.095	0.017	4.61e-09
12	genus.Bifidobacterium.id.436	rs16831264	C	G	0.094	0.017	4.61e-09
12	genus.Bifidobacterium.id.436	rs60350840	G	A	0.095	0.017	4.18e-09
12	genus.Bifidobacterium.id.436	rs7565149	A	T	0.095	0.017	4.09e-09
12	genus.Bifidobacterium.id.436	rs10174944	T	C	0.095	0.017	4.08e-09
12	genus.Bifidobacterium.id.436	rs6430561	T	C	0.094	0.017	4.07e-09
12	genus.Bifidobacterium.id.436	rs56174523	C	A	0.095	0.017	4.02e-09
12	genus.Bifidobacterium.id.436	rs58327215	C	G	0.094	0.017	3.91e-09
12	genus.Bifidobacterium.id.436	rs6741481	G	A	0.094	0.017	3.79e-09
12	genus.Bifidobacterium.id.436	rs4953946	G	T	0.095	0.017	3.78e-09
12	genus.Bifidobacterium.id.436	rs7603805	G	A	0.095	0.017	3.75e-09
12	genus.Bifidobacterium.id.436	rs10209482	C	A	0.096	0.017	3.75e-09
12	genus.Bifidobacterium.id.436	rs16831498	C	G	0.096	0.017	3.74e-09
12	genus.Bifidobacterium.id.436	rs11888951	C	T	0.095	0.017	3.73e-09
12	genus.Bifidobacterium.id.436	rs13427494	A	G	0.096	0.017	3.69e-09
12	genus.Bifidobacterium.id.436	rs13413872	T	G	0.095	0.017	3.64e-09
12	genus.Bifidobacterium.id.436	rs7601683	T	C	0.096	0.017	3.63e-09
12	genus.Bifidobacterium.id.436	rs58426504	G	T	0.094	0.017	3.62e-09
12	genus.Bifidobacterium.id.436	rs2017831	T	C	0.096	0.017	3.57e-09
12	genus.Bifidobacterium.id.436	rs4954220	A	C	0.095	0.017	3.38e-09
12	genus.Bifidobacterium.id.436	rs61087958	T	C	0.095	0.017	3.38e-09
12	genus.Bifidobacterium.id.436	rs6760553	G	A	0.096	0.017	3.31e-09
12	genus.Bifidobacterium.id.436	rs10186594	G	A	0.096	0.017	3.3e-09
12	genus.Bifidobacterium.id.436	rs11898045	C	T	0.094	0.017	3.25e-09
12	genus.Bifidobacterium.id.436	rs4954212	G	A	0.096	0.017	3.18e-09
12	genus.Bifidobacterium.id.436	rs13402112	C	A	0.096	0.017	3.09e-09
12	genus.Bifidobacterium.id.436	rs11890844	G	A	0.096	0.017	3.08e-09
12	genus.Bifidobacterium.id.436	rs7565268	C	T	0.096	0.017	3.07e-09
12	genus.Bifidobacterium.id.436	rs7601696	A	C	0.096	0.017	3.07e-09
12	genus.Bifidobacterium.id.436	rs13402101	A	T	0.096	0.017	3.02e-09
12	genus.Bifidobacterium.id.436	rs13399376	G	A	0.096	0.017	3.02e-09
12	genus.Bifidobacterium.id.436	rs7573600	C	G	0.095	0.017	2.97e-09
12	genus.Bifidobacterium.id.436	rs4954214	T	C	0.096	0.017	2.97e-09
12	genus.Bifidobacterium.id.436	rs921859	G	A	0.096	0.017	2.9e-09
12	genus.Bifidobacterium.id.436	rs13409400	C	A	0.096	0.017	2.88e-09
12	genus.Bifidobacterium.id.436	rs56903548	T	C	0.095	0.017	2.85e-09
12	genus.Bifidobacterium.id.436	rs62168941	T	C	0.096	0.017	2.78e-09
12	genus.Bifidobacterium.id.436	rs57829242	G	A	0.097	0.017	2.78e-09
12	genus.Bifidobacterium.id.436	rs11884903	C	T	0.097	0.017	2.77e-09
12	genus.Bifidobacterium.id.436	rs7422031	T	C	0.095	0.017	2.75e-09
12	genus.Bifidobacterium.id.436	rs4640444	C	T	0.094	0.017	2.72e-09
12	genus.Bifidobacterium.id.436	rs10182750	C	T	0.096	0.017	2.67e-09
12	genus.Bifidobacterium.id.436	rs7577258	A	G	0.096	0.017	2.63e-09
12	genus.Bifidobacterium.id.436	rs4645053	A	T	0.094	0.017	2.63e-09
12	genus.Bifidobacterium.id.436	rs4954217	T	C	0.096	0.017	2.62e-09
12	genus.Bifidobacterium.id.436	rs58697996	A	G	0.096	0.017	2.58e-09
12	genus.Bifidobacterium.id.436	rs4953947	C	A	0.096	0.017	2.45e-09
12	genus.Bifidobacterium.id.436	rs10167809	T	C	0.096	0.017	2.41e-09
12	genus.Bifidobacterium.id.436	rs10167884	T	C	0.096	0.017	2.41e-09
12	genus.Bifidobacterium.id.436	rs4953948	G	T	0.096	0.017	2.38e-09
12	genus.Bifidobacterium.id.436	rs62168942	C	T	0.097	0.017	2.37e-09
12	genus.Bifidobacterium.id.436	rs6721838	G	A	0.096	0.017	2.35e-09
12	genus.Bifidobacterium.id.436	rs4954215	A	G	0.097	0.017	2.32e-09
12	genus.Bifidobacterium.id.436	rs1551497	C	T	0.097	0.017	2.25e-09
12	genus.Bifidobacterium.id.436	rs7371606	G	A	0.078	0.013	2.2e-09
12	genus.Bifidobacterium.id.436	rs11903663	G	A	0.095	0.017	2.16e-09
12	genus.Bifidobacterium.id.436	rs7568525	A	G	0.096	0.017	2.15e-09
12	genus.Bifidobacterium.id.436	rs4954216	A	G	0.097	0.017	2.15e-09
12	genus.Bifidobacterium.id.436	rs10167901	T	C	0.097	0.017	2.14e-09
12	genus.Bifidobacterium.id.436	rs10208624	T	C	0.096	0.017	2.03e-09
12	genus.Bifidobacterium.id.436	rs13389481	A	C	0.099	0.017	1.88e-09
12	genus.Bifidobacterium.id.436	rs4953945	G	C	0.099	0.017	1.61e-09
12	genus.Bifidobacterium.id.436	rs3820794	C	T	0.085	0.014	1.49e-09
12	genus.Bifidobacterium.id.436	rs925966	C	G	0.079	0.013	1.45e-09
12	genus.Bifidobacterium.id.436	rs10193348	G	A	0.097	0.017	1.36e-09
12	genus.Bifidobacterium.id.436	rs2874739	T	C	0.097	0.017	1.32e-09
12	genus.Bifidobacterium.id.436	rs4346445	C	A	0.097	0.017	1.32e-09
12	genus.Bifidobacterium.id.436	rs2278544	A	G	0.085	0.014	1.23e-09
12	genus.Bifidobacterium.id.436	rs12328663	C	T	0.098	0.017	9.93e-10
12	genus.Bifidobacterium.id.436	rs12616520	A	T	0.086	0.014	9.38e-10
12	genus.Bifidobacterium.id.436	rs6747073	C	T	0.082	0.013	9.04e-10
12	genus.Bifidobacterium.id.436	rs1030764	C	T	0.086	0.014	8.26e-10
12	genus.Bifidobacterium.id.436	rs6704561	T	C	0.081	0.013	7.9e-10
12	genus.Bifidobacterium.id.436	rs2304599	C	G	0.087	0.014	6.29e-10
12	genus.Bifidobacterium.id.436	rs998451	G	A	0.073	0.012	6.17e-10
12	genus.Bifidobacterium.id.436	rs9287442	A	G	0.086	0.014	5.92e-10
12	genus.Bifidobacterium.id.436	rs2016636	A	G	0.083	0.013	5.45e-10
12	genus.Bifidobacterium.id.436	rs10188066	G	A	0.087	0.014	5.21e-10
12	genus.Bifidobacterium.id.436	rs6760329	A	G	0.087	0.014	5.08e-10
12	genus.Bifidobacterium.id.436	rs10928545	A	G	0.087	0.014	4.26e-10
12	genus.Bifidobacterium.id.436	rs6714750	G	A	0.085	0.013	3.86e-10
12	genus.Bifidobacterium.id.436	rs1374329	G	A	0.086	0.014	3.44e-10
12	genus.Bifidobacterium.id.436	rs935613	T	C	0.084	0.013	3.02e-10
12	genus.Bifidobacterium.id.436	rs62160860	C	G	0.113	0.018	2.18e-10
12	genus.Bifidobacterium.id.436	rs1530559	G	A	0.076	0.012	2.11e-10
12	genus.Bifidobacterium.id.436	rs10187402	G	C	0.085	0.013	1.76e-10
12	genus.Bifidobacterium.id.436	rs2680880	A	T	0.08	0.012	1.69e-10
12	genus.Bifidobacterium.id.436	rs2278683	C	A	0.113	0.018	1.48e-10
12	genus.Bifidobacterium.id.436	rs4954551	A	G	0.113	0.018	1.48e-10
12	genus.Bifidobacterium.id.436	rs1375132	G	A	0.086	0.013	1.4e-10
12	genus.Bifidobacterium.id.436	rs6738563	T	G	0.076	0.012	1.12e-10
12	genus.Bifidobacterium.id.436	rs7587285	C	T	0.113	0.018	1.11e-10
12	genus.Bifidobacterium.id.436	rs1869829	G	A	0.086	0.013	9.6e-11
12	genus.Bifidobacterium.id.436	rs6723108	T	G	0.077	0.012	8.12e-11
12	genus.Bifidobacterium.id.436	rs11893318	C	T	0.115	0.018	6.54e-11
12	genus.Bifidobacterium.id.436	rs2322659	T	C	0.09	0.013	4.47e-11
12	genus.Bifidobacterium.id.436	rs13413639	A	C	0.089	0.013	4.36e-11
12	genus.Bifidobacterium.id.436	rs12619365	T	C	0.09	0.013	3.77e-11
12	genus.Bifidobacterium.id.436	rs10192827	G	A	0.09	0.013	3.74e-11
12	genus.Bifidobacterium.id.436	rs7581382	C	T	-0.091	0.015	3.03e-11
12	genus.Bifidobacterium.id.436	rs4954276	G	A	0.09	0.013	2.98e-11
12	genus.Bifidobacterium.id.436	rs4954279	A	G	0.09	0.013	2.84e-11
12	genus.Bifidobacterium.id.436	rs7608045	C	T	0.09	0.013	2.42e-11
12	genus.Bifidobacterium.id.436	rs1979033	A	G	0.078	0.012	2.4e-11
12	genus.Bifidobacterium.id.436	rs12469709	C	T	0.091	0.013	2.24e-11
12	genus.Bifidobacterium.id.436	rs10928542	A	G	0.09	0.013	2.1e-11
12	genus.Bifidobacterium.id.436	rs12994270	T	A	0.091	0.013	2.01e-11
12	genus.Bifidobacterium.id.436	rs656326	C	A	0.091	0.013	1.94e-11
12	genus.Bifidobacterium.id.436	rs6715856	C	T	0.091	0.013	1.83e-11
12	genus.Bifidobacterium.id.436	rs10173394	C	T	0.092	0.013	1.78e-11
12	genus.Bifidobacterium.id.436	rs313522	A	T	0.091	0.013	1.59e-11
12	genus.Bifidobacterium.id.436	rs3213889	A	G	0.092	0.013	1.58e-11
12	genus.Bifidobacterium.id.436	rs313523	A	G	0.091	0.013	1.54e-11
12	genus.Bifidobacterium.id.436	rs1470457	G	A	0.092	0.013	1.53e-11
12	genus.Bifidobacterium.id.436	rs6755383	T	C	0.091	0.013	1.49e-11
12	genus.Bifidobacterium.id.436	rs11679508	A	T	0.092	0.013	1.4e-11
12	genus.Bifidobacterium.id.436	rs2034276	T	A	0.091	0.013	1.39e-11
12	genus.Bifidobacterium.id.436	rs4954280	G	A	0.091	0.013	1.38e-11
12	genus.Bifidobacterium.id.436	rs6720287	G	A	0.091	0.013	1.36e-11
12	genus.Bifidobacterium.id.436	rs1446584	G	A	0.091	0.013	1.35e-11
12	genus.Bifidobacterium.id.436	rs12998387	A	G	0.092	0.013	1.22e-11
12	genus.Bifidobacterium.id.436	rs10202489	G	A	0.092	0.013	1.22e-11
12	genus.Bifidobacterium.id.436	rs313517	G	A	0.092	0.013	1.19e-11
12	genus.Bifidobacterium.id.436	rs932206	C	T	0.083	0.012	1.18e-11
12	genus.Bifidobacterium.id.436	rs1438307	G	T	0.092	0.013	1.17e-11
12	genus.Bifidobacterium.id.436	rs13412397	G	A	0.092	0.013	1.03e-11
12	genus.Bifidobacterium.id.436	rs313524	T	C	0.092	0.013	1.03e-11
12	genus.Bifidobacterium.id.436	rs10195620	A	T	0.093	0.013	1.03e-11
12	genus.Bifidobacterium.id.436	rs28453840	G	A	0.093	0.013	9.95e-12
12	genus.Bifidobacterium.id.436	rs7355359	C	T	0.092	0.013	9.81e-12
12	genus.Bifidobacterium.id.436	rs71348715	G	T	0.093	0.013	9.3e-12
12	genus.Bifidobacterium.id.436	rs313518	T	C	0.092	0.013	8.83e-12
12	genus.Bifidobacterium.id.436	rs11684545	G	T	0.093	0.013	8.79e-12
12	genus.Bifidobacterium.id.436	rs1438304	A	G	0.093	0.013	8.41e-12
12	genus.Bifidobacterium.id.436	rs6430589	G	C	0.093	0.013	8.22e-12
12	genus.Bifidobacterium.id.436	rs10928546	C	T	0.093	0.013	7.97e-12
12	genus.Bifidobacterium.id.436	rs12998016	C	T	0.093	0.013	7.3e-12
12	genus.Bifidobacterium.id.436	rs313528	A	G	0.093	0.013	7.01e-12
12	genus.Bifidobacterium.id.436	rs313526	T	C	0.093	0.013	6.94e-12
12	genus.Bifidobacterium.id.436	rs313519	C	A	0.093	0.013	6.68e-12
12	genus.Bifidobacterium.id.436	rs1011361	G	A	0.093	0.013	6.57e-12
12	genus.Bifidobacterium.id.436	rs71348714	G	A	0.093	0.013	6.39e-12
12	genus.Bifidobacterium.id.436	rs1438305	C	G	0.093	0.013	6.39e-12
12	genus.Bifidobacterium.id.436	rs2082729	C	T	0.094	0.013	5.73e-12
12	genus.Bifidobacterium.id.436	rs11679933	G	T	0.089	0.013	4.8e-12
12	genus.Bifidobacterium.id.436	rs3739020	G	T	0.095	0.013	3.84e-12
12	genus.Bifidobacterium.id.436	rs748841	C	T	0.094	0.013	2.11e-12
12	genus.Bifidobacterium.id.436	rs2164210	T	C	0.094	0.013	1.9e-12
12	genus.Bifidobacterium.id.436	rs11693502	C	T	0.09	0.013	1.71e-12
12	genus.Bifidobacterium.id.436	rs2322660	C	T	0.094	0.013	1.6e-12
12	genus.Bifidobacterium.id.436	rs6742283	A	G	0.095	0.013	1.5e-12
12	genus.Bifidobacterium.id.436	rs12988076	C	A	0.095	0.013	1.47e-12
12	genus.Bifidobacterium.id.436	rs17261772	C	T	0.096	0.013	1.25e-12
12	genus.Bifidobacterium.id.436	rs745500	G	A	0.095	0.013	1.16e-12
12	genus.Bifidobacterium.id.436	rs892715	T	C	0.095	0.013	1.08e-12
12	genus.Bifidobacterium.id.436	rs6719488	G	T	0.095	0.013	1.04e-12
12	genus.Bifidobacterium.id.436	rs3769005	C	G	0.095	0.013	9.71e-13
12	genus.Bifidobacterium.id.436	rs2011946	C	A	0.092	0.013	5.6e-13
12	genus.Bifidobacterium.id.436	rs3754686	T	C	0.096	0.013	5.3e-13
12	genus.Bifidobacterium.id.436	rs12620033	C	G	0.097	0.013	3.36e-13
12	genus.Bifidobacterium.id.436	rs749873	C	T	0.093	0.012	3.09e-13
12	genus.Bifidobacterium.id.436	rs2236783	G	A	0.098	0.013	2.16e-13
12	genus.Bifidobacterium.id.436	rs12475139	A	T	0.097	0.013	1.33e-13
12	genus.Bifidobacterium.id.436	rs4988183	C	T	0.101	0.013	8.17e-14
12	genus.Bifidobacterium.id.436	rs4954490	G	A	0.1	0.013	8.13e-14
12	genus.Bifidobacterium.id.436	rs309149	T	C	0.102	0.013	4.14e-14
12	genus.Bifidobacterium.id.436	rs309137	C	T	0.1	0.013	4.04e-14
12	genus.Bifidobacterium.id.436	rs11681248	C	T	0.096	0.012	3.09e-14
12	genus.Bifidobacterium.id.436	rs309164	C	T	0.103	0.013	1.85e-14
12	genus.Bifidobacterium.id.436	rs1561277	A	C	0.1	0.013	1.6e-14
12	genus.Bifidobacterium.id.436	rs309125	T	C	0.102	0.013	1.11e-14
12	genus.Bifidobacterium.id.436	rs6716536	T	C	0.101	0.013	7.72e-15
12	genus.Bifidobacterium.id.436	rs632632	C	T	0.103	0.013	6.21e-15
12	genus.Bifidobacterium.id.436	rs12615624	G	A	0.105	0.013	5.81e-15
12	genus.Bifidobacterium.id.436	rs6759321	T	G	0.102	0.013	4.6e-15
12	genus.Bifidobacterium.id.436	rs309180	G	A	0.105	0.013	3.11e-15
12	genus.Bifidobacterium.id.436	rs309134	A	G	0.107	0.013	1.32e-15
12	genus.Bifidobacterium.id.436	rs218174	G	A	0.106	0.013	1.06e-15
12	genus.Bifidobacterium.id.436	rs13023281	C	T	-0.104	0.013	7.23e-16
12	genus.Bifidobacterium.id.436	rs309168	T	C	0.107	0.013	6.85e-16
12	genus.Bifidobacterium.id.436	rs309160	T	C	0.108	0.013	3.68e-16
12	genus.Bifidobacterium.id.436	rs13404551	C	T	0.11	0.013	6.82e-17
12	genus.Bifidobacterium.id.436	rs687670	C	T	0.111	0.013	2.6e-17
12	genus.Bifidobacterium.id.436	rs36084664	G	A	-0.111	0.014	7.39e-18
12	genus.Bifidobacterium.id.436	rs1446585	G	A	0.114	0.013	1.94e-18
12	genus.Bifidobacterium.id.436	rs12465802	A	G	0.112	0.013	1.73e-18
12	genus.Bifidobacterium.id.436	rs6730157	G	A	0.111	0.013	1.72e-18
12	genus.Bifidobacterium.id.436	rs1375131	C	T	0.112	0.013	1.02e-18
12	genus.Bifidobacterium.id.436	rs7570971	A	C	0.113	0.013	2.01e-19
12	genus.Bifidobacterium.id.436	rs6754311	C	T	0.117	0.013	6.96e-20
12	genus.Bifidobacterium.id.436	rs4988235	G	A	0.119	0.013	2.49e-20
12	genus.Bifidobacterium.id.436	rs182549	C	T	0.12	0.013	1.28e-20
13	genus.Bilophila.id.3170	rs2713348	A	G	0.061	0.014	9.91e-06
13	genus.Bilophila.id.3170	rs10974873	C	T	0.066	0.015	9.55e-06
13	genus.Bilophila.id.3170	rs1969927	G	A	0.056	0.013	9.07e-06
13	genus.Bilophila.id.3170	rs9899990	A	G	-0.103	0.023	9.07e-06
13	genus.Bilophila.id.3170	rs1261690	T	C	-0.07	0.016	9.03e-06
13	genus.Bilophila.id.3170	rs1241179	A	G	-0.071	0.016	8.75e-06
13	genus.Bilophila.id.3170	rs3862170	G	A	0.074	0.017	8.67e-06
13	genus.Bilophila.id.3170	rs2713349	A	T	0.062	0.014	8.63e-06
13	genus.Bilophila.id.3170	rs60178956	G	A	-0.062	0.014	8.06e-06
13	genus.Bilophila.id.3170	rs1763359	C	T	-0.071	0.016	7.98e-06
13	genus.Bilophila.id.3170	rs1676510	A	G	-0.071	0.016	7.86e-06
13	genus.Bilophila.id.3170	rs59441360	C	A	0.074	0.017	7.74e-06
13	genus.Bilophila.id.3170	rs11069458	T	C	-0.068	0.016	7.72e-06
13	genus.Bilophila.id.3170	rs11081071	C	T	0.075	0.017	7.63e-06
13	genus.Bilophila.id.3170	rs1917709	A	T	0.119	0.027	7.37e-06
13	genus.Bilophila.id.3170	rs4798126	G	A	0.073	0.017	7.15e-06
13	genus.Bilophila.id.3170	rs10230993	C	T	0.063	0.014	6.83e-06
13	genus.Bilophila.id.3170	rs1263061	A	G	-0.072	0.016	6.53e-06
13	genus.Bilophila.id.3170	rs10954637	G	T	0.063	0.014	6.42e-06
13	genus.Bilophila.id.3170	rs2728491	G	T	-0.063	0.014	6.33e-06
13	genus.Bilophila.id.3170	rs72676854	T	C	0.123	0.027	5.62e-06
13	genus.Bilophila.id.3170	rs8013541	A	T	-0.057	0.013	5.48e-06
13	genus.Bilophila.id.3170	rs542415	T	C	-0.061	0.013	4.71e-06
13	genus.Bilophila.id.3170	rs4506138	T	C	0.064	0.014	4.54e-06
13	genus.Bilophila.id.3170	rs45577639	A	G	0.069	0.015	4.25e-06
13	genus.Bilophila.id.3170	rs1241171	G	A	-0.069	0.015	4.24e-06
13	genus.Bilophila.id.3170	rs10954636	G	C	0.064	0.014	4.09e-06
13	genus.Bilophila.id.3170	rs3818204	A	G	0.078	0.017	3.64e-06
13	genus.Bilophila.id.3170	rs6793291	C	A	0.113	0.024	3.11e-06
13	genus.Bilophila.id.3170	rs10758666	T	G	0.082	0.017	2.22e-06
13	genus.Bilophila.id.3170	rs1327489	C	T	0.081	0.017	1.9e-06
13	genus.Bilophila.id.3170	rs3827020	C	T	0.077	0.016	1.79e-06
13	genus.Bilophila.id.3170	rs7802841	C	A	0.067	0.014	1.77e-06
13	genus.Bilophila.id.3170	rs1571225	C	T	0.083	0.017	1.12e-06
13	genus.Bilophila.id.3170	rs116261629	G	C	0.128	0.026	8.62e-07
14	genus.Blautia.id.1992	rs117001700	T	C	0.196	0.044	8.84e-06
14	genus.Blautia.id.1992	rs16892041	T	C	-0.062	0.014	8.82e-06
14	genus.Blautia.id.1992	rs67402703	A	G	0.054	0.012	8.66e-06
14	genus.Blautia.id.1992	rs2917871	G	C	0.049	0.011	8.47e-06
14	genus.Blautia.id.1992	rs12668576	A	C	0.055	0.012	8.46e-06
14	genus.Blautia.id.1992	rs17147246	G	C	0.054	0.012	8.4e-06
14	genus.Blautia.id.1992	rs2017197	G	C	0.115	0.025	8.26e-06
14	genus.Blautia.id.1992	rs3005519	G	A	0.049	0.011	8.25e-06
14	genus.Blautia.id.1992	rs1529992	G	T	0.049	0.011	8.12e-06
14	genus.Blautia.id.1992	rs683119	T	G	-0.058	0.013	7.46e-06
14	genus.Blautia.id.1992	rs67645219	C	T	0.056	0.012	7.17e-06
14	genus.Blautia.id.1992	rs2788271	T	G	-0.058	0.013	7.16e-06
14	genus.Blautia.id.1992	rs113271346	C	T	0.078	0.017	6.85e-06
14	genus.Blautia.id.1992	rs67597570	C	T	0.055	0.012	6.23e-06
14	genus.Blautia.id.1992	rs3005511	A	G	0.05	0.011	6.19e-06
14	genus.Blautia.id.1992	rs112309597	T	A	0.056	0.012	6.1e-06
14	genus.Blautia.id.1992	rs67313756	C	G	0.053	0.012	6.07e-06
14	genus.Blautia.id.1992	rs12669850	A	C	0.055	0.012	5.85e-06
14	genus.Blautia.id.1992	rs55821618	A	G	0.055	0.012	5.85e-06
14	genus.Blautia.id.1992	rs13330279	G	A	0.118	0.025	5.38e-06
14	genus.Blautia.id.1992	rs115043014	G	A	-0.207	0.044	5.19e-06
14	genus.Blautia.id.1992	rs4926264	T	C	0.083	0.018	5.1e-06
14	genus.Blautia.id.1992	rs682885	A	G	-0.049	0.011	4.49e-06
14	genus.Blautia.id.1992	rs7860714	A	G	-0.05	0.011	4.09e-06
14	genus.Blautia.id.1992	rs73219072	C	T	0.057	0.012	4.05e-06
14	genus.Blautia.id.1992	rs66498553	G	A	0.057	0.012	3.15e-06
14	genus.Blautia.id.1992	rs67619974	G	A	0.058	0.012	2.67e-06
14	genus.Blautia.id.1992	rs28609389	C	T	0.056	0.012	2.65e-06
14	genus.Blautia.id.1992	rs66932009	A	G	0.059	0.012	2.08e-06
14	genus.Blautia.id.1992	rs66876068	G	A	0.059	0.012	1.92e-06
14	genus.Blautia.id.1992	rs72607721	A	C	0.059	0.012	1.86e-06
14	genus.Blautia.id.1992	rs66908300	T	C	0.058	0.012	1.76e-06
14	genus.Blautia.id.1992	rs72973581	A	G	0.125	0.027	1.74e-06
14	genus.Blautia.id.1992	rs66699833	A	G	0.059	0.012	1.73e-06
14	genus.Blautia.id.1992	rs72607722	A	G	0.06	0.012	1.56e-06
14	genus.Blautia.id.1992	rs12670293	A	G	0.06	0.012	1.5e-06
14	genus.Blautia.id.1992	rs55798850	G	A	0.06	0.012	1.47e-06
14	genus.Blautia.id.1992	rs12453000	C	T	0.063	0.013	1.26e-06
14	genus.Blautia.id.1992	rs11149971	C	T	0.118	0.023	1.04e-06
14	genus.Blautia.id.1992	rs67794373	C	T	0.06	0.012	1e-06
15	genus.Butyricicoccus.id.2055	rs10174174	C	T	0.055	0.012	9.91e-06
15	genus.Butyricicoccus.id.2055	rs7593240	A	G	0.055	0.012	9.84e-06
15	genus.Butyricicoccus.id.2055	rs12034718	A	G	0.07	0.016	9.58e-06
15	genus.Butyricicoccus.id.2055	rs4129082	C	G	0.055	0.012	9.18e-06
15	genus.Butyricicoccus.id.2055	rs2390280	A	G	0.08	0.018	8.65e-06
15	genus.Butyricicoccus.id.2055	rs10084203	A	G	0.055	0.012	8.59e-06
15	genus.Butyricicoccus.id.2055	rs7320057	G	A	0.08	0.018	7.99e-06
15	genus.Butyricicoccus.id.2055	rs4962426	G	T	0.061	0.014	7.38e-06
15	genus.Butyricicoccus.id.2055	rs75238760	T	A	0.062	0.014	6.8e-06
15	genus.Butyricicoccus.id.2055	rs141519424	G	A	0.075	0.017	6.67e-06
15	genus.Butyricicoccus.id.2055	rs62478070	T	G	0.224	0.049	5.94e-06
15	genus.Butyricicoccus.id.2055	rs12585793	T	C	-0.262	0.056	5.79e-06
15	genus.Butyricicoccus.id.2055	rs7322368	T	C	0.082	0.018	5.52e-06
15	genus.Butyricicoccus.id.2055	rs16831418	T	G	0.077	0.017	4.75e-06
15	genus.Butyricicoccus.id.2055	rs60131947	T	C	0.077	0.017	4.38e-06
15	genus.Butyricicoccus.id.2055	rs4380522	C	T	-0.05	0.011	4.26e-06
15	genus.Butyricicoccus.id.2055	rs2017189	G	T	-0.051	0.011	3.87e-06
15	genus.Butyricicoccus.id.2055	rs56221232	T	C	0.083	0.017	7.62e-07
16	genus.Butyricimonas.id.945	rs2591757	G	C	0.063	0.014	9.87e-06
16	genus.Butyricimonas.id.945	rs113040517	G	C	-0.07	0.016	9.68e-06
16	genus.Butyricimonas.id.945	rs77723681	T	C	-0.143	0.033	9.6e-06
16	genus.Butyricimonas.id.945	rs56093015	C	T	0.066	0.015	9.48e-06
16	genus.Butyricimonas.id.945	rs72814526	G	A	0.066	0.015	9.43e-06
16	genus.Butyricimonas.id.945	rs1485997	G	A	0.062	0.014	8.85e-06
16	genus.Butyricimonas.id.945	rs2591801	G	A	0.063	0.014	8.81e-06
16	genus.Butyricimonas.id.945	rs2924725	T	C	0.068	0.015	8.42e-06
16	genus.Butyricimonas.id.945	rs72814525	A	G	0.066	0.015	8.25e-06
16	genus.Butyricimonas.id.945	rs605188	T	C	0.062	0.014	8.24e-06
16	genus.Butyricimonas.id.945	rs1900181	A	T	0.064	0.014	8.21e-06
16	genus.Butyricimonas.id.945	rs326049	C	G	0.076	0.017	8.19e-06
16	genus.Butyricimonas.id.945	rs67694451	A	G	-0.086	0.02	7.7e-06
16	genus.Butyricimonas.id.945	rs1701950	G	C	-0.105	0.024	7.68e-06
16	genus.Butyricimonas.id.945	rs9981005	A	G	-0.117	0.026	6.9e-06
16	genus.Butyricimonas.id.945	rs2114713	G	T	0.063	0.014	6.88e-06
16	genus.Butyricimonas.id.945	rs1466576	C	T	0.063	0.014	6.74e-06
16	genus.Butyricimonas.id.945	rs4747116	C	T	0.064	0.014	6.73e-06
16	genus.Butyricimonas.id.945	rs12304031	G	A	-0.086	0.02	6.7e-06
16	genus.Butyricimonas.id.945	rs11228830	A	G	0.135	0.03	6.55e-06
16	genus.Butyricimonas.id.945	rs12458763	A	C	0.122	0.027	6.37e-06
16	genus.Butyricimonas.id.945	rs929839	T	G	0.112	0.025	6.16e-06
16	genus.Butyricimonas.id.945	rs7093802	C	G	0.063	0.014	5.94e-06
16	genus.Butyricimonas.id.945	rs1872571	T	C	0.064	0.014	5.92e-06
16	genus.Butyricimonas.id.945	rs2924726	A	G	0.067	0.015	5.9e-06
16	genus.Butyricimonas.id.945	rs11738176	A	C	0.065	0.015	5.43e-06
16	genus.Butyricimonas.id.945	rs270727	G	C	-0.069	0.015	5.38e-06
16	genus.Butyricimonas.id.945	rs10823645	T	G	0.064	0.014	5.28e-06
16	genus.Butyricimonas.id.945	rs71428626	G	T	-0.133	0.029	4.8e-06
16	genus.Butyricimonas.id.945	rs1862649	G	A	0.113	0.025	4.76e-06
16	genus.Butyricimonas.id.945	rs9657374	C	T	0.068	0.015	4.5e-06
16	genus.Butyricimonas.id.945	rs868015	A	G	0.066	0.014	4.11e-06
16	genus.Butyricimonas.id.945	rs78453362	A	G	-0.149	0.033	4.06e-06
16	genus.Butyricimonas.id.945	rs12769722	T	C	0.065	0.014	4.03e-06
16	genus.Butyricimonas.id.945	rs2591802	A	C	0.066	0.015	4.01e-06
16	genus.Butyricimonas.id.945	rs62130338	G	A	-0.073	0.016	3.9e-06
16	genus.Butyricimonas.id.945	rs1338636	T	C	0.065	0.014	3.83e-06
16	genus.Butyricimonas.id.945	rs1338635	A	G	0.066	0.014	3.51e-06
16	genus.Butyricimonas.id.945	rs11595369	T	C	0.066	0.014	3.48e-06
16	genus.Butyricimonas.id.945	rs11748099	T	C	0.067	0.015	3.11e-06
16	genus.Butyricimonas.id.945	rs2591754	T	A	0.067	0.015	3.02e-06
16	genus.Butyricimonas.id.945	rs1982775	T	C	0.066	0.014	2.91e-06
16	genus.Butyricimonas.id.945	rs4747117	T	G	0.066	0.014	2.86e-06
16	genus.Butyricimonas.id.945	rs2591756	T	A	0.067	0.015	2.86e-06
16	genus.Butyricimonas.id.945	rs1416263	T	G	0.067	0.014	2.47e-06
16	genus.Butyricimonas.id.945	rs1038524	A	G	0.067	0.014	2.44e-06
16	genus.Butyricimonas.id.945	rs1466575	T	C	0.066	0.014	2.31e-06
16	genus.Butyricimonas.id.945	rs782080	T	A	0.065	0.014	2.23e-06
16	genus.Butyricimonas.id.945	rs11908936	G	A	-0.126	0.026	2.09e-06
16	genus.Butyricimonas.id.945	rs1466574	T	G	0.067	0.014	2e-06
16	genus.Butyricimonas.id.945	rs867047	T	G	0.067	0.014	1.96e-06
16	genus.Butyricimonas.id.945	rs251174	T	C	0.069	0.015	1.75e-06
16	genus.Butyricimonas.id.945	rs2205439	G	A	-0.132	0.027	1.58e-06
16	genus.Butyricimonas.id.945	rs4746071	T	C	0.068	0.014	1.19e-06
16	genus.Butyricimonas.id.945	rs2823125	G	A	-0.136	0.027	9.77e-07
16	genus.Butyricimonas.id.945	rs7083431	A	C	0.07	0.014	8.85e-07
16	genus.Butyricimonas.id.945	rs138323763	G	A	-0.136	0.027	8.68e-07
16	genus.Butyricimonas.id.945	rs78496505	T	C	-0.087	0.017	8.6e-07
16	genus.Butyricimonas.id.945	rs2642760	G	C	0.071	0.015	8.58e-07
16	genus.Butyricimonas.id.945	rs62390301	T	C	-0.087	0.017	7.42e-07
16	genus.Butyricimonas.id.945	rs8127278	G	A	-0.138	0.027	5.67e-07
16	genus.Butyricimonas.id.945	rs17002267	G	C	-0.141	0.027	5.01e-07
16	genus.Butyricimonas.id.945	rs111284490	T	C	-0.144	0.027	1.77e-07
16	genus.Butyricimonas.id.945	rs113054641	G	A	-0.145	0.027	1.74e-07
17	genus.Butyrivibrio.id.1993	rs11658561	C	T	0.118	0.027	1e-05
17	genus.Butyrivibrio.id.1993	rs34435489	C	T	-0.107	0.024	9.96e-06
17	genus.Butyrivibrio.id.1993	rs56827	C	T	-0.107	0.024	9.89e-06
17	genus.Butyrivibrio.id.1993	rs1970323	C	T	0.114	0.026	9.88e-06
17	genus.Butyrivibrio.id.1993	rs7222581	G	A	0.118	0.027	9.77e-06
17	genus.Butyrivibrio.id.1993	rs6702967	C	T	0.176	0.039	9.74e-06
17	genus.Butyrivibrio.id.1993	rs8079738	C	T	0.119	0.027	9.23e-06
17	genus.Butyrivibrio.id.1993	rs36073314	G	A	0.176	0.039	8.96e-06
17	genus.Butyrivibrio.id.1993	rs16934069	T	C	-0.134	0.03	8.86e-06
17	genus.Butyrivibrio.id.1993	rs6429094	G	A	0.171	0.038	8.79e-06
17	genus.Butyrivibrio.id.1993	rs9907578	C	A	0.115	0.026	8.77e-06
17	genus.Butyrivibrio.id.1993	rs12087848	T	C	0.176	0.039	8.72e-06
17	genus.Butyrivibrio.id.1993	rs68014746	A	G	0.114	0.026	8.63e-06
17	genus.Butyrivibrio.id.1993	rs17163231	G	A	0.138	0.031	8.56e-06
17	genus.Butyrivibrio.id.1993	rs3844555	T	C	0.137	0.031	8.51e-06
17	genus.Butyrivibrio.id.1993	rs465782	A	G	-0.118	0.026	8.35e-06
17	genus.Butyrivibrio.id.1993	rs34115873	A	G	0.114	0.026	8.31e-06
17	genus.Butyrivibrio.id.1993	rs7527753	T	C	0.169	0.037	8.19e-06
17	genus.Butyrivibrio.id.1993	rs4928024	A	G	-0.175	0.039	8.19e-06
17	genus.Butyrivibrio.id.1993	rs2310984	G	A	0.114	0.026	8.19e-06
17	genus.Butyrivibrio.id.1993	rs4627235	A	G	-0.126	0.028	8.1e-06
17	genus.Butyrivibrio.id.1993	rs9370258	T	G	0.119	0.027	8.07e-06
17	genus.Butyrivibrio.id.1993	rs7537	A	T	0.179	0.04	8.03e-06
17	genus.Butyrivibrio.id.1993	rs1007475	G	T	0.118	0.026	7.92e-06
17	genus.Butyrivibrio.id.1993	rs28846706	A	G	0.176	0.039	7.87e-06
17	genus.Butyrivibrio.id.1993	rs1989574	T	C	-0.108	0.024	7.42e-06
17	genus.Butyrivibrio.id.1993	rs1970324	G	A	0.115	0.026	7.39e-06
17	genus.Butyrivibrio.id.1993	rs8068101	C	T	0.114	0.026	7.3e-06
17	genus.Butyrivibrio.id.1993	rs6587085	G	C	0.115	0.026	7.26e-06
17	genus.Butyrivibrio.id.1993	rs240993	T	C	-0.119	0.026	7.21e-06
17	genus.Butyrivibrio.id.1993	rs8073494	G	A	0.115	0.026	7.12e-06
17	genus.Butyrivibrio.id.1993	rs10457240	G	A	-0.109	0.024	7.02e-06
17	genus.Butyrivibrio.id.1993	rs9579032	G	A	-0.117	0.026	6.89e-06
17	genus.Butyrivibrio.id.1993	rs142855850	A	G	0.205	0.046	6.86e-06
17	genus.Butyrivibrio.id.1993	rs10070855	C	G	0.14	0.031	6.74e-06
17	genus.Butyrivibrio.id.1993	rs240991	C	G	-0.119	0.026	6.7e-06
17	genus.Butyrivibrio.id.1993	rs77356209	T	C	0.217	0.048	6.66e-06
17	genus.Butyrivibrio.id.1993	rs1002475	T	C	-0.109	0.024	6.66e-06
17	genus.Butyrivibrio.id.1993	rs486484	A	G	-0.108	0.024	6.61e-06
17	genus.Butyrivibrio.id.1993	rs12745648	G	A	0.17	0.037	6.48e-06
17	genus.Butyrivibrio.id.1993	rs8064233	C	T	0.115	0.026	6.43e-06
17	genus.Butyrivibrio.id.1993	rs11768123	C	T	0.162	0.035	6.38e-06
17	genus.Butyrivibrio.id.1993	rs240954	G	A	-0.11	0.024	6.35e-06
17	genus.Butyrivibrio.id.1993	rs9899333	C	T	0.116	0.026	6.26e-06
17	genus.Butyrivibrio.id.1993	rs17539197	C	G	-0.109	0.024	5.94e-06
17	genus.Butyrivibrio.id.1993	rs240974	C	T	-0.11	0.024	5.87e-06
17	genus.Butyrivibrio.id.1993	rs11584386	G	A	0.172	0.037	5.8e-06
17	genus.Butyrivibrio.id.1993	rs12529158	A	G	-0.11	0.024	5.77e-06
17	genus.Butyrivibrio.id.1993	rs6661508	A	G	0.171	0.037	5.66e-06
17	genus.Butyrivibrio.id.1993	rs8074123	T	G	0.116	0.026	5.65e-06
17	genus.Butyrivibrio.id.1993	rs9349693	A	G	0.118	0.026	5.55e-06
17	genus.Butyrivibrio.id.1993	rs17163238	G	A	0.141	0.031	5.51e-06
17	genus.Butyrivibrio.id.1993	rs12937276	T	C	0.117	0.026	5.31e-06
17	genus.Butyrivibrio.id.1993	rs10457241	A	G	-0.11	0.024	5.26e-06
17	genus.Butyrivibrio.id.1993	rs12094865	A	G	0.171	0.037	5.12e-06
17	genus.Butyrivibrio.id.1993	rs72759722	T	C	0.172	0.037	5.03e-06
17	genus.Butyrivibrio.id.1993	rs6704046	A	G	0.172	0.037	5.02e-06
17	genus.Butyrivibrio.id.1993	rs8070756	C	T	0.121	0.027	4.98e-06
17	genus.Butyrivibrio.id.1993	rs11577669	A	T	0.172	0.037	4.94e-06
17	genus.Butyrivibrio.id.1993	rs10925630	T	A	0.172	0.037	4.94e-06
17	genus.Butyrivibrio.id.1993	rs11153290	T	C	-0.11	0.024	4.89e-06
17	genus.Butyrivibrio.id.1993	rs28375463	T	C	0.122	0.027	4.78e-06
17	genus.Butyrivibrio.id.1993	rs12726892	T	C	0.179	0.039	4.77e-06
17	genus.Butyrivibrio.id.1993	rs406774	T	C	-0.121	0.026	4.56e-06
17	genus.Butyrivibrio.id.1993	rs75299367	C	T	-0.203	0.044	4.51e-06
17	genus.Butyrivibrio.id.1993	rs11579933	A	C	0.179	0.039	4.39e-06
17	genus.Butyrivibrio.id.1993	rs12079328	T	A	0.174	0.037	4.37e-06
17	genus.Butyrivibrio.id.1993	rs12190634	A	G	-0.111	0.024	4.36e-06
17	genus.Butyrivibrio.id.1993	rs463860	T	C	-0.111	0.024	4.35e-06
17	genus.Butyrivibrio.id.1993	rs3851225	A	G	-0.111	0.024	4.34e-06
17	genus.Butyrivibrio.id.1993	rs11153291	T	C	-0.111	0.024	4.32e-06
17	genus.Butyrivibrio.id.1993	rs8074459	G	A	0.118	0.026	4.3e-06
17	genus.Butyrivibrio.id.1993	rs240994	T	C	-0.112	0.024	4.29e-06
17	genus.Butyrivibrio.id.1993	rs11153288	T	A	-0.111	0.024	4.27e-06
17	genus.Butyrivibrio.id.1993	rs11653345	G	A	0.119	0.026	4.26e-06
17	genus.Butyrivibrio.id.1993	rs455726	G	A	-0.I11	0.024	4.26e-06
17	genus.Butyrivibrio.id.1993	rs11204311	C	T	0.119	0.026	4.25e-06
17	genus.Butyrivibrio.id.1993	rs458486	T	C	-0.111	0.024	4.23e-06
17	genus.Butyrivibrio.id.1993	rs455732	C	T	-0.111	0.024	4.17e-06
17	genus.Butyrivibrio.id.1993	rs7211005	C	T	0.123	0.027	4.14e-06
17	genus.Butyrivibrio.id.1993	rs10872068	G	C	-0.111	0.024	4.14e-06
17	genus.Butyrivibrio.id.1993	rs12744713	G	A	0.174	0.037	3.97e-06
17	genus.Butyrivibrio.id.1993	rs11153294	T	C	-0.111	0.024	3.92e-06
17	genus.Butyrivibrio.id.1993	rs12757197	A	G	0.18	0.039	3.84e-06
17	genus.Butyrivibrio.id.1993	rs11153292	G	A	-0.112	0.024	3.77e-06
17	genus.Butyrivibrio.id.1993	rs9899961	T	C	0.119	0.026	3.48e-06
17	genus.Butyrivibrio.id.1993	rs7780509	T	G	0.15	0.032	3.42e-06
17	genus.Butyrivibrio.id.1993	rs9903225	G	A	0.119	0.026	3.35e-06
17	genus.Butyrivibrio.id.1993	rs28552674	T	C	0.182	0.039	3.31e-06
17	genus.Butyrivibrio.id.1993	rs12758637	A	G	0.182	0.039	3.31e-06
17	genus.Butyrivibrio.id.1993	rs462432	G	A	-0.112	0.024	3.19e-06
17	genus.Butyrivibrio.id.1993	rs7763512	G	A	0.12	0.025	3.11e-06
17	genus.Butyrivibrio.id.1993	rs61269242	T	C	-0.113	0.024	3.04e-06
17	genus.Butyrivibrio.id.1993	rs12745118	A	G	0.176	0.037	3.02e-06
17	genus.Butyrivibrio.id.1993	rs12938033	C	T	0.119	0.026	3.02e-06
17	genus.Butyrivibrio.id.1993	rs11657793	T	G	0.12	0.026	2.88e-06
17	genus.Butyrivibrio.id.1993	rs8075758	A	C	0.121	0.026	2.83e-06
17	genus.Butyrivibrio.id.1993	rs7451051	G	A	-0.113	0.024	2.8e-06
17	genus.Butyrivibrio.id.1993	rs4276544	A	G	-0.113	0.024	2.79e-06
17	genus.Butyrivibrio.id.1993	rs6696235	T	C	0.187	0.039	2.6e-06
17	genus.Butyrivibrio.id.1993	rs459403	T	C	-0.113	0.024	2.57e-06
17	genus.Butyrivibrio.id.1993	rs11153293	A	T	-0.113	0.024	2.55e-06
17	genus.Butyrivibrio.id.1993	rs11756643	C	T	-0.113	0.024	2.55e-06
17	genus.Butyrivibrio.id.1993	rs8072835	G	A	0.12	0.026	2.54e-06
17	genus.Butyrivibrio.id.1993	rs12451977	G	C	0.121	0.026	2.54e-06
17	genus.Butyrivibrio.id.1993	rs74622183	A	G	-0.201	0.043	2.46e-06
17	genus.Butyrivibrio.id.1993	rs8075922	A	G	0.12	0.026	2.42e-06
17	genus.Butyrivibrio.id.1993	rs445349	A	G	-0.114	0.024	2.33e-06
17	genus.Butyrivibrio.id.1993	rs62492398	T	G	0.154	0.032	2.31e-06
17	genus.Butyrivibrio.id.1993	rs12943847	C	A	0.126	0.027	2.28e-06
17	genus.Butyrivibrio.id.1993	rs462493	T	C	-0.114	0.024	2.25e-06
17	genus.Butyrivibrio.id.1993	rs11761679	T	C	0.155	0.032	2.2e-06
17	genus.Butyrivibrio.id.1993	rs62420437	T	C	-0.114	0.024	2.16e-06
17	genus.Butyrivibrio.id.1993	rs71640701	A	G	0.187	0.039	2.12e-06
17	genus.Butyrivibrio.id.1993	rs9581730	C	T	-0.124	0.026	2.12e-06
17	genus.Butyrivibrio.id.1993	rs9581732	A	G	-0.124	0.026	2.1e-06
17	genus.Butyrivibrio.id.1993	rs110732	G	T	-0.114	0.024	2.06e-06
17	genus.Butyrivibrio.id.1993	rs7992720	G	C	-0.124	0.026	2.03e-06
17	genus.Butyrivibrio.id.1993	rs10456875	A	G	-0.115	0.024	2.03e-06
17	genus.Butyrivibrio.id.1993	rs9581731	C	T	-0.124	0.026	2.03e-06
17	genus.Butyrivibrio.id.1993	rs456871	C	T	-0.114	0.024	2.02e-06
17	genus.Butyrivibrio.id.1993	rs465795	C	T	-0.115	0.024	2.01e-06
17	genus.Butyrivibrio.id.1993	rs7992015	T	C	-0.124	0.026	2.01e-06
17	genus.Butyrivibrio.id.1993	rs7990675	T	G	-0.124	0.026	2.01e-06
17	genus.Butyrivibrio.id.1993	rs9579031	G	A	-0.124	0.026	2e-06
17	genus.Butyrivibrio.id.1993	rs9581728	T	C	-0.124	0.026	2e-06
17	genus.Butyrivibrio.id.1993	rs9581727	T	C	-0.124	0.026	1.99e-06
17	genus.Butyrivibrio.id.1993	rs1374010	T	C	-0.124	0.026	1.97e-06
17	genus.Butyrivibrio.id.1993	rs9581729	C	T	-0.124	0.026	1.95e-06
17	genus.Butyrivibrio.id.1993	rs467042	C	T	-0.115	0.024	1.94e-06
17	genus.Butyrivibrio.id.1993	rs466923	T	C	-0.115	0.024	1.93e-06
17	genus.Butyrivibrio.id.1993	rs12214380	T	C	-0.115	0.024	1.91e-06
17	genus.Butyrivibrio.id.1993	rs7997900	C	T	-0.124	0.026	1.87e-06
17	genus.Butyrivibrio.id.1993	rs455335	A	G	-0.115	0.024	1.86e-06
17	genus.Butyrivibrio.id.1993	rs7992159	T	C	-0.124	0.026	1.85e-06
17	genus.Butyrivibrio.id.1993	rs4537857	T	C	-0.125	0.026	1.8e-06
17	genus.Butyrivibrio.id.1993	rs9901771	T	C	0.123	0.026	1.78e-06
17	genus.Butyrivibrio.id.1993	rs455247	G	A	-0.115	0.024	1.76e-06
17	genus.Butyrivibrio.id.1993	rs456569	T	G	-0.115	0.024	1.71e-06
17	genus.Butyrivibrio.id.1993	rs7412979	C	G	0.187	0.039	1.71e-06
17	genus.Butyrivibrio.id.1993	rs1623806	T	C	-0.115	0.024	1.68e-06
17	genus.Butyrivibrio.id.1993	rs463242	G	A	-0.116	0.024	1.61e-06
17	genus.Butyrivibrio.id.1993	rs463853	C	G	-0.116	0.024	1.56e-06
17	genus.Butyrivibrio.id.1993	rs16941336	C	T	0.127	0.027	1.53e-06
17	genus.Butyrivibrio.id.1993	rs464401	G	A	-0.116	0.024	1.5e-06
17	genus.Butyrivibrio.id.1993	rs463854	C	G	-0.116	0.024	1.42e-06
17	genus.Butyrivibrio.id.1993	rs9689727	T	C	-0.116	0.024	1.41e-06
17	genus.Butyrivibrio.id.1993	rs10872067	T	C	-0.117	0.024	1.11e-06
17	genus.Butyrivibrio.id.1993	rs6913769	G	A	-0.118	0.024	1.06e-06
17	genus.Butyrivibrio.id.1993	rs6568680	C	T	-0.118	0.024	1e-06
17	genus.Butyrivibrio.id.1993	rs12211763	A	G	-0.118	0.024	9.24e-07
17	genus.Butyrivibrio.id.1993	rs7764591	G	C	-0.119	0.024	8.73e-07
17	genus.Butyrivibrio.id.1993	rs7750792	T	C	-0.119	0.024	8.73e-07
17	genus.Butyrivibrio.id.1993	rs72723662	C	T	0.224	0.045	7.86e-07
17	genus.Butyrivibrio.id.1993	rs7752361	A	G	-0.119	0.024	7.69e-07
18	genus.CandidatusSoleaferrea.id.11350	rs12681352	T	C	-0.088	0.02	9.98e-06
18	genus.CandidatusSoleaferrea.id.11350	rs12197912	T	C	-0.12	0.028	9.9e-06
18	genus.CandidatusSoleaferrea.id.11350	rs74214552	G	C	0.102	0.024	9.89e-06
18	genus.CandidatusSoleaferrea.id.11350	rs12679756	A	G	-0.083	0.019	9.69e-06
18	genus.CandidatusSoleaferrea.id.11350	rs830149	C	G	0.185	0.04	9.58e-06
18	genus.CandidatusSoleaferrea.id.11350	rs2193878	T	A	0.228	0.051	9.46e-06
18	genus.CandidatusSoleaferrea.id.11350	rs12140117	C	A	0.102	0.023	9.41e-06
18	genus.CandidatusSoleaferrea.id.11350	rs7400877	T	C	-0.095	0.021	9.29e-06
18	genus.CandidatusSoleaferrea.id.11350	rs6881988	G	C	-0.082	0.018	9.23e-06
18	genus.CandidatusSoleaferrea.id.11350	rs75263286	C	G	-0.121	0.028	9.22e-06
18	genus.CandidatusSoleaferrea.id.11350	rs12205053	C	T	-0.12	0.028	9.16e-06
18	genus.CandidatusSoleaferrea.id.11350	rs12141016	C	T	0.102	0.023	9.13e-06
18	genus.CandidatusSoleaferrea.id.11350	rs12205061	C	T	-0.12	0.028	8.81e-06
18	genus.CandidatusSoleaferrea.id.11350	rs11755471	C	T	-0.121	0.028	8.76e-06
18	genus.CandidatusSoleaferrea.id.11350	rs7759014	G	A	-0.121	0.028	8.54e-06
18	genus.CandidatusSoleaferrea.id.11350	rs62203853	A	C	0.1	0.022	8.38e-06
18	genus.CandidatusSoleaferrea.id.11350	rs386526	C	G	0.082	0.018	8.33e-06
18	genus.CandidatusSoleaferrea.id.11350	rs12206634	A	G	-0.122	0.028	8.25e-06
18	genus.CandidatusSoleaferrea.id.11350	rs74188131	G	T	0.102	0.024	8.06e-06
18	genus.CandidatusSoleaferrea.id.11350	rs10457187	A	G	-0.121	0.028	8.05e-06
18	genus.CandidatusSoleaferrea.id.11350	rs6489992	A	G	-0.084	0.019	7.89e-06
18	genus.CandidatusSoleaferrea.id.11350	rs11071652	C	G	-0.096	0.021	7.83e-06
18	genus.CandidatusSoleaferrea.id.11350	rs12198088	T	C	-0.121	0.028	7.75e-06
18	genus.CandidatusSoleaferrea.id.11350	rs12500231	A	T	0.081	0.018	7.68e-06
18	genus.CandidatusSoleaferrea.id.11350	rs13269653	G	A	-0.09	0.02	7.67e-06
18	genus.CandidatusSoleaferrea.id.11350	rs79465564	T	C	-0.121	0.028	7.56e-06
18	genus.CandidatusSoleaferrea.id.11350	rs12374658	C	T	-0.121	0.028	7.33e-06
18	genus.CandidatusSoleaferrea.id.11350	rs75942063	A	G	-0.122	0.028	7.1e-06
18	genus.CandidatusSoleaferrea.id.11350	rs11752532	G	C	-0.122	0.028	6.6e-06
18	genus.CandidatusSoleaferrea.id.11350	rs117412830	G	A	-0.122	0.028	6.4e-06
18	genus.CandidatusSoleaferrea.id.11350	rs7767882	A	C	-0.122	0.028	6.35e-06
18	genus.CandidatusSoleaferrea.id.11350	rs6426133	A	G	0.104	0.023	6.27e-06
18	genus.CandidatusSoleaferrea.id.11350	rs6568555	G	A	-0.123	0.028	6.16e-06
18	genus.CandidatusSoleaferrea.id.11350	rs9973954	A	G	0.089	0.02	5.95e-06
18	genus.CandidatusSoleaferrea.id.11350	rs12374597	G	A	-0.122	0.028	5.87e-06
18	genus.CandidatusSoleaferrea.id.11350	rs6494306	A	G	-0.097	0.021	5.8e-06
18	genus.CandidatusSoleaferrea.id.11350	rs36160691	G	A	0.104	0.024	5.73e-06
18	genus.CandidatusSoleaferrea.id.11350	rs256867	C	G	0.1	0.022	5.63e-06
18	genus.CandidatusSoleaferrea.id.11350	rs4678258	T	C	0.099	0.022	5.53e-06
18	genus.CandidatusSoleaferrea.id.11350	rs113393759	T	C	-0.123	0.028	5.48e-06
18	genus.CandidatusSoleaferrea.id.11350	rs10809135	T	C	0.083	0.018	5.47e-06
18	genus.CandidatusSoleaferrea.id.11350	rs36155147	C	T	0.105	0.024	5.41e-06
18	genus.CandidatusSoleaferrea.id.11350	rs7765732	C	A	-0.123	0.028	5.1e-06
18	genus.CandidatusSoleaferrea.id.11350	rs7766248	T	C	-0.123	0.028	5.07e-06
18	genus.CandidatusSoleaferrea.id.11350	rs11153159	G	C	-0.128	0.029	4.42e-06
18	genus.CandidatusSoleaferrea.id.11350	rs10090365	A	G	-0.083	0.018	4.17e-06
18	genus.CandidatusSoleaferrea.id.11350	rs10108780	A	G	-0.093	0.02	3.64e-06
18	genus.CandidatusSoleaferrea.id.11350	rs712066	T	C	0.107	0.023	3.22e-06
18	genus.CandidatusSoleaferrea.id.11350	rs712065	C	T	0.109	0.023	2.91e-06
18	genus.CandidatusSoleaferrea.id.11350	rs791504	A	T	0.108	0.023	2.64e-06
18	genus.CandidatusSoleaferrea.id.11350	rs12566578	A	T	0.108	0.023	2.46e-06
18	genus.CandidatusSoleaferrea.id.11350	rs6665956	A	T	0.11	0.023	2.4e-06
18	genus.CandidatusSoleaferrea.id.11350	rs1891244	T	A	0.111	0.023	1.72e-06
18	genus.CandidatusSoleaferrea.id.11350	rs4653589	G	A	0.11	0.023	1.66e-06
18	genus.CandidatusSoleaferrea.id.11350	rs61825792	T	C	0.112	0.023	1.37e-06
18	genus.CandidatusSoleaferrea.id.11350	rs4294381	T	C	0.112	0.023	1.37e-06
19	genus.Catenibacterium.id.2153	rs56327358	A	G	0.126	0.029	9e-06
19	genus.Catenibacterium.id.2153	rs7795142	T	G	0.127	0.028	8.34e-06
19	genus.Catenibacterium.id.2153	rs73117447	T	G	0.126	0.028	8.32e-06
19	genus.Catenibacterium.id.2153	rs212395	T	G	-0.133	0.029	6.69e-06
19	genus.Catenibacterium.id.2153	rs212388	C	T	-0.116	0.025	5.89e-06
19	genus.Catenibacterium.id.2153	rs7742829	C	T	0.114	0.025	5.61e-06
19	genus.Catenibacterium.id.2153	rs629326	G	T	-0.117	0.025	5.45e-06
19	genus.Catenibacterium.id.2153	rs73128290	A	G	0.13	0.028	4.29e-06
19	genus.Catenibacterium.id.2153	rs77285108	G	A	-0.162	0.035	3.63e-06
19	genus.Catenibacterium.id.2153	rs212393	G	A	-0.135	0.029	3.62e-06
19	genus.Catenibacterium.id.2153	rs12404911	C	T	0.141	0.03	2.8e-06
20	genus.ChristensenellaceaeR.7group.id.11283	rs7343112	T	C	0.049	0.011	9.99e-06
20	genus.ChristensenellaceaeR.7group.id.11283	rs2188618	T	A	0.049	0.011	9.83e-06
20	genus.ChristensenellaceaeR.7group.id.11283	rs11881855	A	G	0.055	0.012	9.82e-06
20	genus.ChristensenellaceaeR.7group.id.11283	rs12983481	C	T	0.055	0.012	9.79e-06
20	genus.ChristensenellaceaeR.7group.id.11283	rs62467076	G	A	0.109	0.025	9.47e-06
20	genus.ChristensenellaceaeR.7group.id.11283	rs79150079	C	A	0.122	0.027	9.42e-06
20	genus.ChristensenellaceaeR.7group.id.11283	rs16870208	T	C	0.11	0.025	9.14e-06
20	genus.ChristensenellaceaeR.7group.id.11283	rs62467084	C	T	0.109	0.025	9.1e-06
20	genus.ChristensenellaceaeR.7group.id.11283	rs62467085	A	C	0.109	0.025	9.1e-06
20	genus.ChristensenellaceaeR.7group.id.11283	rs17141339	G	A	0.109	0.025	9e-06
20	genus.ChristensenellaceaeR.7group.id.11283	rs62467082	T	C	0.109	0.025	9e-06
20	genus.ChristensenellaceaeR.7group.id.11283	rs10425605	C	T	0.049	0.011	8.83e-06
20	genus.ChristensenellaceaeR.7group.id.11283	rs62190261	A	C	0.096	0.021	8.74e-06
20	genus.ChristensenellaceaeR.7group.id.11283	rs62467090	G	A	0.109	0.025	8.74e-06
20	genus.ChristensenellaceaeR.7group.id.11283	rs2188617	C	T	0.049	0.011	8.57e-06
20	genus.ChristensenellaceaeR.7group.id.11283	rs62467072	T	C	0.11	0.025	8.55e-06
20	genus.ChristensenellaceaeR.7group.id.11283	rs12374987	T	C	0.11	0.025	8.51e-06
20	genus.ChristensenellaceaeR.7group.id.11283	rs73952017	C	T	-0.086	0.019	8.46e-06
20	genus.ChristensenellaceaeR.7group.id.11283	rs62467071	T	C	0.111	0.025	8.33e-06
20	genus.ChristensenellaceaeR.7group.id.11283	rs4805124	C	G	0.049	0.011	8.27e-06
20	genus.ChristensenellaceaeR.7group.id.11283	rs10487398	C	T	0.111	0.025	8.06e-06
20	genus.ChristensenellaceaeR.7group.id.11283	rs17141346	T	C	0.11	0.025	7.58e-06
20	genus.ChristensenellaceaeR.7group.id.11283	rs62467070	C	T	0.111	0.025	7.34e-06
20	genus.ChristensenellaceaeR.7group.id.11283	rs60954665	T	G	0.05	0.011	7.13e-06
20	genus.ChristensenellaceaeR.7group.id.11283	rs62467083	T	C	0.111	0.025	7.09e-06
20	genus.ChristensenellaceaeR.7group.id.11283	rs10487399	C	T	0.111	0.025	6.68e-06
20	genus.ChristensenellaceaeR.7group.id.11283	rs62467069	C	T	0.112	0.025	6.57e-06
20	genus.ChristensenellaceaeR.7group.id.11283	rs10461257	A	G	-0.055	0.012	6.51e-06
20	genus.ChristensenellaceaeR.7group.id.11283	rs1971264	A	G	0.124	0.027	6.25e-06
20	genus.ChristensenellaceaeR.7group.id.11283	rs62132810	A	G	-0.083	0.018	5.67e-06
20	genus.ChristensenellaceaeR.7group.id.11283	rs78521377	C	T	0.125	0.027	5.61e-06
20	genus.ChristensenellaceaeR.7group.id.11283	rs62468811	A	G	0.13	0.029	5.47e-06
20	genus.ChristensenellaceaeR.7group.id.11283	rs78024454	T	A	0.112	0.025	4.39e-06
20	genus.ChristensenellaceaeR.7group.id.11283	rs892686	A	G	0.051	0.011	3.97e-06
20	genus.ChristensenellaceaeR.7group.id.11283	rs8100274	C	T	0.054	0.012	3.46e-06
20	genus.ChristensenellaceaeR.7group.id.11283	rs8110494	A	C	0.054	0.012	3.45e-06
20	genus.ChristensenellaceaeR.7group.id.11283	rs10401160	T	C	0.054	0.012	3.44e-06
20	genus.ChristensenellaceaeR.7group.id.11283	rs7250370	A	C	0.054	0.012	3.42e-06
20	genus.ChristensenellaceaeR.7group.id.11283	rs8103090	G	T	0.054	0.012	3.4e-06
20	genus.ChristensenellaceaeR.7group.id.11283	rs7250563	C	T	0.054	0.012	3.36e-06
20	genus.ChristensenellaceaeR.7group.id.11283	rs17081797	A	G	-0.09	0.02	3.34e-06
20	genus.ChristensenellaceaeR.7group.id.11283	rs8111067	G	A	0.054	0.012	3.32e-06
20	genus.ChristensenellaceaeR.7group.id.11283	rs62467127	C	T	0.114	0.025	3.25e-06
20	genus.ChristensenellaceaeR.7group.id.11283	rs10412719	T	C	0.054	0.012	3.2e-06
20	genus.ChristensenellaceaeR.7group.id.11283	rs10412550	T	C	0.054	0.012	2.81e-06
20	genus.ChristensenellaceaeR.7group.id.11283	rs4419165	T	C	0.054	0.012	2.61e-06
20	genus.ChristensenellaceaeR.7group.id.11283	rs1812306	A	C	0.054	0.012	2.6e-06
20	genus.ChristensenellaceaeR.7group.id.11283	rs4413087	A	G	0.054	0.012	2.6e-06
20	genus.ChristensenellaceaeR.7group.id.11283	rs10426071	A	G	0.054	0.012	2.57e-06
20	genus.ChristensenellaceaeR.7group.id.11283	rs8182625	A	G	0.054	0.012	2.54e-06
20	genus.ChristensenellaceaeR.7group.id.11283	rs8107807	C	T	0.055	0.012	2.37e-06
20	genus.ChristensenellaceaeR.7group.id.11283	rs1812308	C	T	0.055	0.012	2.33e-06
20	genus.ChristensenellaceaeR.7group.id.11283	rs4805044	A	G	0.055	0.012	2.3e-06
20	genus.ChristensenellaceaeR.7group.id.11283	rs8106037	G	C	0.055	0.012	2.21e-06
20	genus.ChristensenellaceaeR.7group.id.11283	rs1107331	G	A	0.055	0.012	2.04e-06
20	genus.ChristensenellaceaeR.7group.id.11283	rs10420576	C	T	0.055	0.012	1.96e-06
20	genus.ChristensenellaceaeR.7group.id.11283	rs4805045	C	T	0.055	0.012	1.71e-06
20	genus.ChristensenellaceaeR.7group.id.11283	rs9304850	G	A	0.056	0.012	1.37e-06
20	genus.ChristensenellaceaeR.7group.id.11283	rs1812307	A	G	0.057	0.012	1.17e-06
20	genus.ChristensenellaceaeR.7group.id.11283	rs6510389	A		0.057	0.012	1.04e-06
20	genus.ChristensenellaceaeR.7group.id.11283	rs10423276	T	C	0.057	0.012	1.02e-06
20	genus.ChristensenellaceaeR.7group.id.11283	rs8110909	G	A	0.058	0.012	8.75e-07
20	genus.ChristensenellaceaeR.7group.id.11283	rs999354	T	A	0.058	0.012	7.01e-07
21	genus.Clostridiuminnocuumgroup.id.14397	rs10506058	A	G	0.1	0.022	8.92e-06
21	genus.Clostridiuminnocuumgroup.id.14397	rs40656	C	T	0.143	0.031	8.62e-06
21	genus.Clostridiuminnocuumgroup.id.14397	rs77845139	A	G	-0.115	0.026	8.41e-06
21	genus.Clostridiuminnocuumgroup.id.14397	rs6577484	G	A	0.16	0.036	8.41e-06
21	genus.Clostridiuminnocuumgroup.id.14397	rs57004694	C	T	0.144	0.032	8.26e-06
21	genus.Clostridiuminnocuumgroup.id.14397	rs67260757	C	T	0.145	0.032	7.99e-06
21	genus.Clostridiuminnocuumgroup.id.14397	rs11662417	G	C	0.145	0.032	7.98e-06
21	genus.Clostridiuminnocuumgroup.id.14397	rs7235290	A	G	0.147	0.033	7.92e-06
21	genus.Clostridiuminnocuumgroup.id.14397	rs66960257	C	T	0.145	0.032	7.91e-06
21	genus.Clostridiuminnocuumgroup.id.14397	rs71564433	T	A	-0.127	0.027	7.8e-06
21	genus.Clostridiuminnocuumgroup.id.14397	rs75448022	A	G	0.149	0.033	7.57e-06
21	genus.Clostridiuminnocuumgroup.id.14397	rs4869133	G	A	-0.181	0.041	7.24e-06
21	genus.Clostridiuminnocuumgroup.id.14397	rs11875989	A	C	0.145	0.032	7.21e-06
21	genus.Clostridiuminnocuumgroup.id.14397	rs59596655	T	G	0.147	0.033	7e-06
21	genus.Clostridiuminnocuumgroup.id.14397	rs10074000	T	C	-0.103	0.023	7e-06
21	genus.Clostridiuminnocuumgroup.id.14397	rs67307009	G	A	0.146	0.032	7e-06
21	genus.Clostridiuminnocuumgroup.id.14397	rs11661723	T	A	0.147	0.033	6.87e-06
21	genus.Clostridiuminnocuumgroup.id.14397	rs61277346	C	T	0.146	0.032	6.73e-06
21	genus.Clostridiuminnocuumgroup.id.14397	rs56367012	G	A	0.146	0.032	6.5e-06
21	genus.Clostridiuminnocuumgroup.id.14397	rs8096953	C	T	0.146	0.032	6.48e-06
21	genus.Clostridiuminnocuumgroup.id.14397	rs9831905	T	C	-0.106	0.023	6.41e-06
21	genus.Clostridiuminnocuumgroup.id.14397	rs11878088	C	T	0.146	0.032	6.34e-06
21	genus.Clostridiuminnocuumgroup.id.14397	rs72864816	T	G	0.15	0.033	5.96e-06
21	genus.Clostridiuminnocuumgroup.id.14397	rs57676887	C	T	0.147	0.032	5.84e-06
21	genus.Clostridiuminnocuumgroup.id.14397	rs61267978	T	C	0.147	0.032	5.59e-06
21	genus.Clostridiuminnocuumgroup.id.14397	rs1942371	G	A	-0.158	0.034	4.06e-06
21	genus.Clostridiuminnocuumgroup.id.14397	rs1948423	T	A	-0.109	0.023	3.49e-06
21	genus.Clostridiuminnocuumgroup.id.14397	rs6884406	A	G	0.112	0.023	1.44e-06
21	genus.Clostridiuminnocuumgroup.id.14397	rs6890185	T	C	0.113	0.023	1.12e-06
22	genus.Clostridiumsensustricto1.id.1873	rs10804492	T	C	-0.061	0.014	9.46e-06
22	genus.Clostridiumsensustricto1.id.1873	rs484861	A	G	-0.073	0.017	9.33e-06
22	genus.Clostridiumsensustricto1.id.1873	rs11586026	A	T	0.111	0.025	8.85e-06
22	genus.Clostridiumsensustricto1.id.1873	rs118086821	T	C	0.107	0.025	8.15e-06
22	genus.Clostridiumsensustricto1.id.1873	rs11264403	G	A	-0.139	0.033	7.76e-06
22	genus.Clostridiumsensustricto1.id.1873	rs12490337	C	G	-0.062	0.014	7.49e-06
22	genus.Clostridiumsensustricto1.id.1873	rs531166	T	C	-0.074	0.017	5.97e-06
22	genus.Clostridiumsensustricto1.id.1873	rs876740	T	C	0.055	0.012	5.83e-06
22	genus.Clostridiumsensustricto1.id.1873	rs146962933	A	G	0.109	0.025	5.63e-06
22	genus.Clostridiumsensustricto1.id.1873	rs11181871	C	T	0.109	0.025	5.36e-06
22	genus.Clostridiumsensustricto1.id.1873	rs12341505	G	A	0.081	0.018	4.82e-06
22	genus.Clostridiumsensustricto1.id.1873	rs116847295	C	T	0.11	0.025	4.58e-06
22	genus.Clostridiumsensustricto1.id.1873	rs115807074	A	G	-0.227	0.049	4.32e-06
22	genus.Clostridiumsensustricto1.id.1873	rs941434	A	C	-0.183	0.039	3.22e-06
22	genus.Clostridiumsensustricto1.id.1873	rs6934446	A	G	-0.076	0.017	3.21e-06
22	genus.Clostridiumsensustricto1.id.1873	rs2817172	C	T	0.058	0.012	2.77e-06
22	genus.Clostridiumsensustricto1.id.1873	rs2795528	G	A	-0.184	0.039	2.72e-06
22	genus.Clostridiumsensustricto1.id.1873	rs550843	T	C	-0.078	0.017	2.05e-06
23	genus.Collinsella.id.815	rs2660968	G	A	0.067	0.015	9.68e-06
23	genus.Collinsella.id.815	rs11597285	G	T	-0.054	0.012	9.38e-06
23	genus.Collinsella.id.815	rs59414781	C	G	0.067	0.015	9.15e-06
23	genus.Collinsella.id.815	rs11600657	T	G	-0.053	0.012	8.95e-06
23	genus.Collinsella.id.815	rs2831291	A	G	0.074	0.017	8.59e-06
23	genus.Collinsella.id.815	rs73068166	G	T	-0.103	0.024	8.58e-06
23	genus.Collinsella.id.815	rs548708	T	C	0.054	0.012	8.4e-06
23	genus.Collinsella.id.815	rs62102630	A	G	-0.07	0.015	8.31e-06
23	genus.Collinsella.id.815	rs12921100	A	T	0.056	0.013	8.23e-06
23	genus.Collinsella.id.815	rs7102347	C	A	-0.053	0.012	7.61e-06
23	genus.Collinsella.id.815	rs149807560	C	A	-0.104	0.024	7.1e-06
23	genus.Collinsella.id.815	rs4753793	A	T	-0.054	0.012	7.03e-06
23	genus.Collinsella.id.815	rs62448870	G	A	-0.054	0.012	6.9e-06
23	genus.Collinsella.id.815	rs62448869	T	A	-0.054	0.012	6.82e-06
23	genus.Collinsella.id.815	rs62448871	C	A	-0.054	0.012	6.78e-06
23	genus.Collinsella.id.815	rs1496626	T	C	-0.072	0.016	6.78e-06
23	genus.Collinsella.id.815	rs11212094	T	C	-0.054	0.012	6.76e-06
23	genus.Collinsella.id.815	rs2094864	T	G	0.074	0.017	6.61e-06
23	genus.Collinsella.id.815	rs10890671	T	C	-0.054	0.012	6.52e-06
23	genus.Collinsella.id.815	rs75672793	A	G	-0.109	0.024	6.14e-06
23	genus.Collinsella.id.815	rs7283749	T	C	0.076	0.017	4.48e-06
23	genus.Collinsella.id.815	rs2103510	G	A	0.079	0.017	2.42e-06
23	genus.Collinsella.id.815	rs2671662	C	G	-0.057	0.012	2.22e-06
23	genus.Collinsella.id.815	rs73052258	G	A	0.093	0.02	1.72e-06
23	genus.Collinsella.id.815	rs9541268	C	A	0.096	0.02	8.79e-07
24	genus.Coprobacter.id.949	rs28402691	T	C	0.111	0.025	9.56e-06
24	genus.Coprobacter.id.949	rs11073941	C	G	0.097	0.022	9.44e-06
24	genus.Coprobacter.id.949	rs9972482	T	A	0.097	0.022	9.24e-06
24	genus.Coprobacter.id.949	rs8041597	G	T	0.097	0.022	9.14e-06
24	genus.Coprobacter.id.949	rs76001613	C	G	0.216	0.049	9.13e-06
24	genus.Coprobacter.id.949	rs4932361	G	A	0.098	0.022	9.1e-06
24	genus.Coprobacter.id.949	rs12908296	A	G	0.101	0.022	9.04e-06
24	genus.Coprobacter.id.949	rs62025078	G	T	0.099	0.022	8.98e-06
24	genus.Coprobacter.id.949	rs12231438	T	G	-0.102	0.023	8.9e-06
24	genus.Coprobacter.id.949	rs7163000	T	C	0.098	0.022	8.68e-06
24	genus.Coprobacter.id.949	rs6496711	C	T	0.098	0.022	8.44e-06
24	genus.Coprobacter.id.949	rs10852138	C	A	0.098	0.022	8.36e-06
24	genus.Coprobacter.id.949	rs6496712	G	T	0.088	0.02	8.31e-06
24	genus.Coprobacter.id.949	rs1927591	A	T	0.078	0.017	8.11e-06
24	genus.Coprobacter.id.949	rs12996055	A	C	0.092	0.021	8.08e-06
24	genus.Coprobacter.id.949	rs11073942	T	C	0.098	0.022	7.92e-06
24	genus.Coprobacter.id.949	rs7679813	A	C	-0.183	0.04	7.45e-06
24	genus.Coprobacter.id.949	rs5011651	G	A	0.089	0.02	7.43e-06
24	genus.Coprobacter.id.949	rs182453737	T	A	0.124	0.028	7.32e-06
24	genus.Coprobacter.id.949	rs56691857	C	A	-0.183	0.04	7.25e-06
24	genus.Coprobacter.id.949	rs6496714	C	T	0.099	0.022	6.93e-06
24	genus.Coprobacter.id.949	rs6496717	C	T	0.089	0.02	6.75e-06
24	genus.Coprobacter.id.949	rs189356	G	A	0.078	0.017	6.26e-06
24	genus.Coprobacter.id.949	rs12684609	T	C	0.101	0.022	6.1e-06
24	genus.Coprobacter.id.949	rs77575394	T	C	0.246	0.054	5.96e-06
24	genus.Coprobacter.id.949	rs74919520	G	A	0.126	0.028	5.76e-06
24	genus.Coprobacter.id.949	rs11532348	C	T	-0.104	0.023	5.71e-06
24	genus.Coprobacter.id.949	rs5011652	G	C	0.09	0.02	5.51e-06
24	genus.Coprobacter.id.949	rs72821405	T	C	-0.147	0.032	4.76e-06
24	genus.Coprobacter.id.949	rs143662916	C	T	0.253	0.054	3.07e-06
24	genus.Coprobacter.id.949	rs3828477	G	T	-0.091	0.02	2.89e-06
24	genus.Coprobacter.id.949	rs55672356	T	A	-0.193	0.041	2.74e-06
24	genus.Coprobacter.id.949	rs213863	C	T	-0.089	0.019	2.35e-06
24	genus.Coprobacter.id.949	rs305411	A	G	0.129	0.026	1.01e-06
25	genus.Coprococcus1.id.11301	rs9351863	C	G	-0.049	0.011	9.78e-06
25	genus.Coprococcus1.id.11301	rs7774681	T	G	-0.049	0.011	9.12e-06
25	genus.Coprococcus1.id.11301	rs1519491	T	C	0.05	0.011	8.95e-06
25	genus.Coprococcus1.id.11301	rs7795435	G	C	-0.053	0.012	8.95e-06
25	genus.Coprococcus1.id.11301	rs946513	C	T	0.206	0.046	8.62e-06
25	genus.Coprococcus1.id.11301	rs73167075	T	C	0.057	0.013	8.57e-06
25	genus.Coprococcus1.id.11301	rs7795598	G	A	-0.054	0.012	8.53e-06
25	genus.Coprococcus1.id.11301	rs9360500	A	C	-0.049	0.011	8.51e-06
25	genus.Coprococcus1.id.11301	rs12192614	T	A	-0.049	0.011	8.02e-06
25	genus.Coprococcus1.id.11301	rs1762123	C	T	-0.089	0.02	8.01e-06
25	genus.Coprococcus1.id.11301	rs12886051	G	C	-0.052	0.012	8.01e-06
25	genus.Coprococcus1.id.11301	rs1590791	C	T	-0.049	0.011	7.87e-06
25	genus.Coprococcus1.id.11301	rs2907920	A	G	0.056	0.013	7.65e-06
25	genus.Coprococcus1.id.11301	rs1932315	G	A	-0.049	0.011	7.57e-06
25	genus.Coprococcus1.id.11301	rs4519976	T	C	-0.049	0.011	6.79e-06
25	genus.Coprococcus1.id.11301	rs9342888	T	A	-0.049	0.011	6.78e-06
25	genus.Coprococcus1.id.11301	rs4330511	A	G	-0.049	0.011	6.71e-06
25	genus.Coprococcus1.id.11301	rs9342887	G	T	-0.049	0.011	6.58e-06
25	genus.Coprococcus1.id.11301	rs7761439	C	T	-0.05	0.011	6.11e-06
25	genus.Coprococcus1.id.11301	rs12193787	C	T	-0.05	0.011	6.03e-06
25	genus.Coprococcus1.id.11301	rs62341982	G	C	-0.085	0.019	5.03e-06
25	genus.Coprococcus1.id.11301	rs62341981	G	A	-0.085	0.019	4.98e-06
25	genus.Coprococcus1.id.11301	rs12794898	G	T	0.09	0.02	4.92e-06
25	genus.Coprococcus1.id.11301	rs6084702	G	A	0.052	0.011	4.85e-06
25	genus.Coprococcus1.id.11301	rs7784490	C	G	-0.052	0.011	4.55e-06
25	genus.Coprococcus1.id.11301	rs10455249	A	G	-0.051	0.011	4.2e-06
25	genus.Coprococcus1.id.11301	rs1576241	A	G	-0.051	0.011	3.33e-06
25	genus.Coprococcus1.id.11301	rs73031725	T	C	0.168	0.036	1.98e-06
25	genus.Coprococcus1.id.11301	rs1010560	C	A	0.058	0.012	1.96e-06
25	genus.Coprococcus1.id.11301	rs56405618	A	G	-0.09	0.019	1.57e-06
25	genus.Coprococcus1.id.11301	rs489284	A	T	-0.053	0.011	1.51e-06
25	genus.Coprococcus1.id.11301	rs74101919	T	C	-0.072	0.014	1.03e-06
25	genus.Coprococcus1.id.11301	rs4277593	G	A	-0.059	0.011	1.14e-07
26	genus.Coprococcus2.id.11302	rs12634070	T	C	0.074	0.016	9.95e-06
26	genus.Coprococcus2.id.11302	rs6894272	T	C	-0.113	0.025	9.53e-06
26	genus.Coprococcus2.id.11302	rs67222397	C	G	0.069	0.016	9.39e-06
26	genus.Coprococcus2.id.11302	rs34042862	T	G	-0.065	0.015	9.34e-06
26	genus.Coprococcus2.id.11302	rs7266126	T	C	0.107	0.024	8.89e-06
26	genus.Coprococcus2.id.11302	rs6819699	T	C	-0.062	0.014	8.85e-06
26	genus.Coprococcus2.id.11302	rs11099043	A	T	0.064	0.014	8.6e-06
26	genus.Coprococcus2.id.11302	rs10121347	C	G	0.093	0.022	8.31e-06
26	genus.Coprococcus2.id.11302	rs35890118	A	G	-0.067	0.015	8.26e-06
26	genus.Coprococcus2.id.11302	rs67539765	A	G	0.069	0.016	7.71e-06
26	genus.Coprococcus2.id.11302	rs10070053	A	G	0.059	0.014	7.65e-06
26	genus.Coprococcus2.id.11302	rs9783625	A	C	-0.065	0.014	7.37e-06
26	genus.Coprococcus2.id.11302	rs7685943	A	G	0.072	0.016	6.8e-06
26	genus.Coprococcus2.id.11302	rs61823518	A	C	-0.096	0.022	6.68e-06
26	genus.Coprococcus2.id.11302	rs9426473	A	G	0.073	0.016	6.31e-06
26	genus.Coprococcus2.id.11302	rs4376165	C	T	-0.062	0.014	5.83e-06
26	genus.Coprococcus2.id.11302	rs1022078	C	T	0.065	0.014	5.5e-06
26	genus.Coprococcus2.id.11302	rs35916879	C	G	0.068	0.015	5.44e-06
26	genus.Coprococcus2.id.11302	rs13111161	C	G	-0.063	0.014	5.37e-06
26	genus.Coprococcus2.id.11302	rs13110934	A	G	-0.063	0.014	5.28e-06
26	genus.Coprococcus2.id.11302	rs73314336	G	A	-0.065	0.014	4.82e-06
26	genus.Coprococcus2.id.11302	rs2482516	C	T	0.075	0.016	4.72e-06
26	genus.Coprococcus2.id.11302	rs4904315	C	A	-0.066	0.014	4.44e-06
26	genus.Coprococcus2.id.11302	rs9323788	C	T	-0.066	0.014	4.12e-06
26	genus.Coprococcus2.id.11302	rs11734574	C	T	-0.063	0.014	4.07e-06
26	genus.Coprococcus2.id.11302	rs35327820	A	C	-0.064	0.014	3.39e-06
26	genus.Coprococcus2.id.11302	rs11159771	C	A	-0.067	0.014	3.36e-06
26	genus.Coprococcus2.id.11302	rs2391605	A	G	-0.064	0.014	2.8e-06
26	genus.Coprococcus2.id.11302	rs72680320	T	C	-0.065	0.014	2.27e-06
26	genus.Coprococcus2.id.11302	rs2426193	C	G	0.113	0.023	2.16e-06
26	genus.Coprococcus2.id.11302	rs6012988	C	G	0.111	0.023	1.63e-06
26	genus.Coprococcus2.id.11302	rs1958519	T	A	0.067	0.014	1.58e-06
26	genus.Coprococcus2.id.11302	rs6677933	C	T	-0.08	0.016	1.19e-06
26	genus.Coprococcus2.id.11302	rs59936925	A	T	0.117	0.023	9.38e-07
27	genus.Coprococcus3.id.11303	rs2001666	C	G	-0.065	0.015	9.73e-06
27	genus.Coprococcus3.id.11303	rs56112306	A	G	0.055	0.012	9.7e-06
27	genus.Coprococcus3.id.11303	rs11077359	T	C	-0.065	0.015	9.64e-06
27	genus.Coprococcus3.id.11303	rs10265310	A	T	0.059	0.013	9.57e-06
27	genus.Coprococcus3.id.11303	rs9655998	T	G	0.051	0.011	9.4e-06
27	genus.Coprococcus3.id.11303	rs10810043	A	G	0.052	0.012	9.27e-06
27	genus.Coprococcus3.id.11303	rs38665	C	T	-0.051	0.011	8.66e-06
27	genus.Coprococcus3.id.11303	rs6995587	A	T	0.055	0.012	8.24e-06
27	genus.Coprococcus3.id.11303	rs58719470	G	A	-0.063	0.014	7.92e-06
27	genus.Coprococcus3.id.11303	rs6994742	C	T	0.055	0.012	7.84e-06
27	genus.Coprococcus3.id.11303	rs34731438	T	G	-0.063	0.014	7.71e-06
27	genus.Coprococcus3.id.11303	rs13390956	G	A	-0.07	0.015	7.5e-06
27	genus.Coprococcus3.id.11303	rs13247359	G	A	0.051	0.011	7.33e-06
27	genus.Coprococcus3.id.11303	rs4575475	G	A	0.062	0.014	7.04e-06
27	genus.Coprococcus3.id.11303	rs4368354	A	G	-0.07	0.015	7.02e-06
27	genus.Coprococcus3.id.11303	rs13393804	C	T	-0.069	0.015	6.26e-06
27	genus.Coprococcus3.id.11303	rs13385714	T	C	-0.069	0.015	6.13e-06
27	genus.Coprococcus3.id.11303	rs78686130	T	C	-0.056	0.012	5.84e-06
27	genus.Coprococcus3.id.11303	rs9941669	T	C	-0.067	0.015	5.6e-06
27	genus.Coprococcus3.id.11303	rs10206264	A	G	-0.07	0.015	4.97e-06
27	genus.Coprococcus3.id.11303	rs11080344	C	T	0.052	0.011	4.79e-06
27	genus.Coprococcus3.id.11303	rs7521171	G	A	-0.06	0.013	4.32e-06
27	genus.Coprococcus3.id.11303	rs11681779	T	C	-0.069	0.015	4.1e-06
27	genus.Coprococcus3.id.11303	rs13394391	C	T	-0.071	0.015	2.2e-06
27	genus.Coprococcus3.id.11303	rs178271	T	C	0.145	0.029	7.81e-07
27	genus.Coprococcus3.id.11303	rs62481985	G	C	-0.058	0.012	4.18e-07
27	genus.Coprococcus3.id.11303	rs8100692	T	C	0.058	0.011	4.16e-07
28	genus.DefluviitaleaceaeUCG011.id.11287	rs35251672	T	G	0.079	0.018	9.71e-06
28	genus.DefluviitaleaceaeUCG011.id.11287	rs77041875	T	C	0.082	0.018	9.08e-06
28	genus.DefluviitaleaceaeUCG011.id.11287	rs6952956	T	C	-0.108	0.024	8.66e-06
28	genus.DefluviitaleaceaeUCG011.id.11287	rs2892880	G	A	0.082	0.018	6.83e-06
28	genus.DefluviitaleaceaeUCG011.id.11287	rs28696126	A	T	-0.107	0.024	6.63e-06
28	genus.DefluviitaleaceaeUCG011.id.11287	rs73217031	T	C	0.166	0.036	4.91e-06
28	genus.DefluviitaleaceaeUCG011.id.11287	rs4344384	G	T	0.072	0.016	4.83e-06
28	genus.DefluviitaleaceaeUCG011.id.11287	rs12122999	G	T	-0.083	0.018	4.83e-06
28	genus.DefluviitaleaceaeUCG011.id.11287	rs9725395	A	G	-0.138	0.03	3.52e-06
28	genus.DefluviitaleaceaeUCG011.id.11287	rs9608282	T	G	0.143	0.03	2.52e-06
28	genus.DefluviitaleaceaeUCG011.id.11287	rs2357084	T	A	-0.108	0.022	2.16e-06
28	genus.DefluviitaleaceaeUCG011.id.11287	rs55658617	T	C	0.174	0.036	2.15e-06
28	genus.DefluviitaleaceaeUCG011.id.11287	rs1582238	T	C	0.081	0.017	1.57e-06
28	genus.DefluviitaleaceaeUCG011.id.11287	rs12500663	T	G	-0.115	0.023	1.51e-06
28	genus.DefluviitaleaceaeUCG011.id.11287	rs112893842	T	C	0.114	0.023	1.45e-06
28	genus.DefluviitaleaceaeUCG011.id.11287	rs12501518	G	A	-0.11	0.022	1.4e-06
28	genus.DefluviitaleaceaeUCG011.id.11287	rs2357086	T	C	-0.11	0.022	1.33e-06
28	genus.DefluviitaleaceaeUCG011.id.11287	rs4677103	A	G	0.098	0.02	9.6e-07
28	genus.DefluviitaleaceaeUCG011.id.11287	rs72731813	C	T	-0.147	0.029	4.33e-07
29	genus.Desulfovibrio.id.3173	rs7729080	C	A	-0.07	0.016	9.96e-06
29	genus.Desulfovibrio.id.3173	rs7580530	C	T	0.099	0.022	9.37e-06
29	genus.Desulfovibrio.id.3173	rs2032031	A	G	-0.065	0.015	9.14e-06
29	genus.Desulfovibrio.id.3173	rs11902332	G	A	0.099	0.022	9.11e-06
29	genus.Desulfovibrio.id.3173	rs6758756	T	C	0.101	0.023	8.94e-06
29	genus.Desulfovibrio.id.3173	rs35710712	C	T	0.099	0.022	8.79e-06
29	genus.Desulfovibrio.id.3173	rs72647089	T	G	-0.107	0.024	8.3e-06
29	genus.Desulfovibrio.id.3173	rs1294544	A	C	0.069	0.015	7.78e-06
29	genus.Desulfovibrio.id.3173	rs746985	T	C	-0.067	0.015	7.33e-06
29	genus.Desulfovibrio.id.3173	rs1119400	C	T	-0.066	0.015	6.91e-06
29	genus.Desulfovibrio.id.3173	rs2590913	G	A	0.154	0.034	6.65e-06
29	genus.Desulfovibrio.id.3173	rs12031543	T	C	-0.127	0.028	6.55e-06
29	genus.Desulfovibrio.id.3173	rs9851810	G	A	0.117	0.025	5.64e-06
29	genus.Desulfovibrio.id.3173	rs4797774	G	A	0.213	0.047	5.64e-06
29	genus.Desulfovibrio.id.3173	rs6580353	T	C	0.077	0.017	4.94e-06
29	genus.Desulfovibrio.id.3173	rs13066142	G	A	0.119	0.025	3.79e-06
29	genus.Desulfovibrio.id.3173	rs10129801	T	C	-0.069	0.015	2.82e-06
29	genus.Desulfovibrio.id.3173	rs11160353	T	A	-0.069	0.015	2.7e-06
29	genus.Desulfovibrio.id.3173	rs2853180	A	T	0.092	0.02	2.48e-06
29	genus.Desulfovibrio.id.3173	rs2853179	C	T	0.081	0.017	2.42e-06
29	genus.Desulfovibrio.id.3173	rs6750821	C	T	0.106	0.022	2.18e-06
29	genus.Desulfovibrio.id.3173	rs16863365	A	G	0.109	0.023	1.79e-06
30	genus.Dialister.id.2183	rs4725397	T	C	0.065	0.015	9.71e-06
30	genus.Dialister.id.2183	rs764177	C	A	-0.06	0.014	9.61e-06
30	genus.Dialister.id.2183	rs6575890	T	C	-0.112	0.026	9.58e-06
30	genus.Dialister.id.2183	rs7131542	A	G	0.101	0.023	9.48e-06
30	genus.Dialister.id.2183	rs75416973	A	G	0.073	0.016	9.46e-06
30	genus.Dialister.id.2183	rs57053627	G	A	0.065	0.015	9.37e-06
[truncated: 4,967 more rows]

## Sheet: Table S3
Supplementary Table 3. Locus-wide significant and lead SNPs (r^2 < 0.001) that were used as instruments for gut microbiota.
Trait Number	Gut Microbiota Genus	SNPs	Effect Allele	Other Allele	β	Standard Error	P value
1	genus.Actinomyces.id.423	rs71315246	A	G	-0.097	0.022	9.83e-06
1	genus.Actinomyces.id.423	rs10787984	G	C	0.094	0.021	9.62e-06
1	genus.Actinomyces.id.423	rs4073240	G	A	0.075	0.017	7.94e-06
1	genus.Actinomyces.id.423	rs35011108	A	G	0.233	0.051	6.34e-06
1	genus.Actinomyces.id.423	rs2715439	C	T	0.075	0.016	6.27e-06
1	genus.Actinomyces.id.423	rs7915461	T	C	0.188	0.04	5.92e-06
1	genus.Actinomyces.id.423	rs4146653	G	A	0.099	0.021	4.5e-06
1	genus.Actinomyces.id.423	rs34583783	G	T	0.127	0.027	4.49e-06
2	genus.Adlercreutzia.id.812	rs11604400	C	T	-0.103	0.023	9.74e-06
2	genus.Adlercreutzia.id.812	rs55719207	G	A	-0.07	0.016	9.61e-06
2	genus.Adlercreutzia.id.812	rs9915817	T	C	0.075	0.017	8.22e-06
2	genus.Adlercreutzia.id.812	rs1046175	C	G	0.113	0.026	6.36e-06
2	genus.Adlercreutzia.id.812	rs6664405	T	C	-0.095	0.021	5.23e-06
2	genus.Adlercreutzia.id.812	rs13231526	C	A	0.143	0.031	4.81e-06
2	genus.Adlercreutzia.id.812	rs12522517	A	T	-0.105	0.023	4.41e-06
2	genus.Adlercreutzia.id.812	rs9490822	C	T	-0.073	0.016	2.54e-06
2	genus.Adlercreutzia.id.812	rs2717140	C	T	-0.119	0.025	2.05e-06
2	genus.Adlercreutzia.id.812	rs80078995	A	T	-0.113	0.023	1.57e-06
2	genus.Adlercreutzia.id.812	rs2147798	C	G	0.092	0.019	1.4e-06
2	genus.Adlercreutzia.id.812	rs7680684	C	T	-0.083	0.017	9.77e-07
3	genus.Akkermansia.id.4037	rs941682	G	A	-0.063	0.014	9.17e-06
3	genus.Akkermansia.id.4037	rs61779207	G	A	-0.076	0.017	6.32e-06
3	genus.Akkermansia.id.4037	rs11184341	G	C	0.066	0.014	4.06e-06
3	genus.Akkermansia.id.4037	rs111862613	T	C	0.091	0.02	3.39e-06
3	genus.Akkermansia.id.4037	rs117107102	A	G	0.204	0.043	3.01e-06
3	genus.Akkermansia.id.4037	rs4242783	G	A	0.069	0.015	3e-06
3	genus.Akkermansia.id.4037	rs2602429	C	T	0.075	0.016	2.72e-06
3	genus.Akkermansia.id.4037	rs9349825	A	G	-0.07	0.015	2.6e-06
3	genus.Akkermansia.id.4037	rs12908520	G	A	0.062	0.013	2.26e-06
3	genus.Akkermansia.id.4037	rs74542928	T	C	0.113	0.024	1.48e-06
3	genus.Akkermansia.id.4037	rs4936098	A	G	0.065	0.014	1.1e-06
3	genus.Akkermansia.id.4037	rs11729256	T	C	0.075	0.015	6.58e-07
4	genus.Alistipes.id.968	rs11958296	A	G	-0.098	0.022	9.3e-06
4	genus.Alistipes.id.968	rs2290844	C	T	0.081	0.019	9.1e-06
4	genus.Alistipes.id.968	rs2875322	T	C	-0.058	0.013	8.78e-06
4	genus.Alistipes.id.968	rs12990744	C	T	-0.078	0.017	8.21e-06
4	genus.Alistipes.id.968	rs62576416	T	C	0.049	0.011	7.5e-06
4	genus.Alistipes.id.968	rs4810359	A	G	-0.065	0.015	7.5e-06
4	genus.Alistipes.id.968	rs2450745	A	C	-0.081	0.018	7.12e-06
4	genus.Alistipes.id.968	rs34417064	A	G	-0.048	0.011	7.01e-06
4	genus.Alistipes.id.968	rs1689282	A	C	-0.052	0.011	5.28e-06
4	genus.Alistipes.id.968	rs8130320	A	G	-0.049	0.011	4.84e-06
4	genus.Alistipes.id.968	rs67281112	G	C	0.063	0.014	3.92e-06
4	genus.Alistipes.id.968	rs1107244	G	A	0.076	0.017	3.59e-06
4	genus.Alistipes.id.968	rs7129639	C	A	-0.052	0.011	1.78e-06
4	genus.Alistipes.id.968	rs67705352	T	G	-0.053	0.011	1.65e-06
4	genus.Alistipes.id.968	rs11769002	G	A	-0.053	0.011	1.45e-06
5	genus.Allisonella.id.2174	rs594561	C	T	0.112	0.025	9.41e-06
5	genus.Allisonella.id.2174	rs7898615	T	G	0.168	0.037	8.87e-06
5	genus.Allisonella.id.2174	rs76904847	G	A	0.149	0.033	6.09e-06
5	genus.Allisonella.id.2174	rs35110698	T	C	-0.146	0.032	5.72e-06
5	genus.Allisonella.id.2174	rs685403	G	C	-0.175	0.04	4.88e-06
5	genus.Allisonella.id.2174	rs1901739	T	G	0.116	0.025	3.59e-06
5	genus.Allisonella.id.2174	rs6742198	G	A	0.149	0.032	3.35e-06
5	genus.Allisonella.id.2174	rs35778461	C	T	0.147	0.03	1.21e-06
5	genus.Allisonella.id.2174	rs602075	A	G	0.169	0.03	3.57e-08
6	genus.Alloprevotella.id.961	rs17380632	A	T	0.126	0.028	9.27e-06
6	genus.Alloprevotella.id.961	rs34619204	G	A	-0.156	0.034	8.84e-06
6	genus.Alloprevotella.id.961	rs4364940	A	G	0.126	0.028	8.58e-06
6	genus.Alloprevotella.id.961	rs2154444	T	G	0.138	0.031	8.37e-06
6	genus.Alloprevotella.id.961	rs58212166	A	G	-0.162	0.036	7.94e-06
6	genus.Alloprevotella.id.961	rs4680035	A	G	-0.12	0.026	4.99e-06
6	genus.Alloprevotella.id.961	rs12675596	G	T	0.146	0.029	9.64e-07
7	genus.Anaerofilum.id.2053	rs4244069	G	A	-0.147	0.033	9.81e-06
7	genus.Anaerofilum.id.2053	rs9299345	T	C	-0.136	0.03	8.04e-06
7	genus.Anaerofilum.id.2053	rs17012738	T	G	0.09	0.02	7.24e-06
7	genus.Anaerofilum.id.2053	rs356049	G	A	0.133	0.029	6.56e-06
7	genus.Anaerofilum.id.2053	rs1563175	A	C	0.092	0.02	5.54e-06
7	genus.Anaerofilum.id.2053	rs17096874	C	T	-0.126	0.027	2.86e-06
7	genus.Anaerofilum.id.2053	rs10794359	T	C	-0.095	0.02	2.23e-06
7	genus.Anaerofilum.id.2053	rs17105491	G	C	-0.193	0.041	1.57e-06
7	genus.Anaerofilum.id.2053	rs4506496	G	A	0.103	0.021	1.49e-06
7	genus.Anaerofilum.id.2053	rs712981	A	C	0.101	0.02	6.83e-07
7	genus.Anaerofilum.id.2053	rs79598899	C	T	0.183	0.036	3.75e-07
7	genus.Anaerofilum.id.2053	rs816292	T	C	-0.113	0.022	2.64e-07
8	genus.Anaerostipes.id.1991	rs10502061	A	G	0.084	0.019	7.94e-06
8	genus.Anaerostipes.id.1991	rs13376554	A	T	0.197	0.046	7.72e-06
8	genus.Anaerostipes.id.1991	rs6474958	A	G	-0.05	0.011	6.74e-06
8	genus.Anaerostipes.id.1991	rs7823228	G	C	-0.062	0.014	5.84e-06
8	genus.Anaerostipes.id.1991	rs78735375	A	C	-0.137	0.031	5.33e-06
8	genus.Anaerostipes.id.1991	rs2014785	T	C	0.052	0.011	4.68e-06
8	genus.Anaerostipes.id.1991	rs60983350	G	A	-0.054	0.012	4.42e-06
8	genus.Anaerostipes.id.1991	rs6726833	C	A	-0.088	0.019	3.32e-06
8	genus.Anaerostipes.id.1991	rs6854026	T	C	-0.051	0.011	3.2e-06
8	genus.Anaerostipes.id.1991	rs2396460	T	C	-0.051	0.011	2.91e-06
8	genus.Anaerostipes.id.1991	rs3900776	G	A	-0.11	0.024	2.75e-06
8	genus.Anaerostipes.id.1991	rs2804244	A	G	-0.053	0.011	2.04e-06
8	genus.Anaerostipes.id.1991	rs62215703	G	A	0.064	0.014	1.98e-06
8	genus.Anaerostipes.id.1991	rs62157625	T	C	0.089	0.019	1.45e-06
8	genus.Anaerostipes.id.1991	rs7193624	C	T	0.075	0.015	5.35e-07
9	genus.Anaerotruncus.id.2054	rs34449434	A	C	-0.05	0.011	9.85e-06
9	genus.Anaerotruncus.id.2054	rs7155595	C	A	0.054	0.012	7.55e-06
9	genus.Anaerotruncus.id.2054	rs17734739	T	C	0.066	0.015	7.43e-06
9	genus.Anaerotruncus.id.2054	rs1431492	C	T	-0.065	0.015	7.36e-06
9	genus.Anaerotruncus.id.2054	rs7675045	A	T	-0.05	0.011	6.92e-06
9	genus.Anaerotruncus.id.2054	rs115414803	A	C	-0.144	0.032	6.83e-06
9	genus.Anaerotruncus.id.2054	rs10150232	A	G	0.057	0.012	6.68e-06
9	genus.Anaerotruncus.id.2054	rs6494922	A	G	0.09	0.02	6.62e-06
9	genus.Anaerotruncus.id.2054	rs11018566	A	G	-0.156	0.037	6.14e-06
9	genus.Anaerotruncus.id.2054	rs12056802	C	G	0.077	0.018	6.13e-06
9	genus.Anaerotruncus.id.2054	rs2704155	T	A	-0.106	0.023	5.42e-06
9	genus.Anaerotruncus.id.2054	rs1272208	G	T	-0.061	0.013	4.28e-06
9	genus.Anaerotruncus.id.2054	rs9347879	T	C	0.051	0.011	4.22e-06
9	genus.Anaerotruncus.id.2054	rs4669806	G	T	0.058	0.012	2.42e-06
9	genus.Anaerotruncus.id.2054	rs8005030	C	T	0.055	0.012	2.28e-06
9	genus.Anaerotruncus.id.2054	rs6563550	T	C	0.088	0.018	2.35e-07
10	genus.Bacteroides.id.918	rs2366421	T	A	-0.053	0.012	7.65e-06
10	genus.Bacteroides.id.918	rs13207588	A	G	-0.059	0.013	7.49e-06
10	genus.Bacteroides.id.918	rs1340391	T	C	-0.059	0.013	6.73e-06
10	genus.Bacteroides.id.918	rs66710942	C	T	0.049	0.011	5.86e-06
10	genus.Bacteroides.id.918	rs2023437	T	C	-0.078	0.017	5.02e-06
10	genus.Bacteroides.id.918	rs495004	C	G	-0.061	0.013	3.42e-06
10	genus.Bacteroides.id.918	rs17619981	T	G	0.088	0.019	2.69e-06
10	genus.Bacteroides.id.918	rs9507307	C	T	0.06	0.013	2.13e-06
10	genus.Bacteroides.id.918	rs11585893	A	G	-0.074	0.015	1.8e-06
10	genus.Bacteroides.id.918	rs28757219	T	A	0.082	0.017	1.29e-06
10	genus.Bacteroides.id.918	rs66474973	G	T	0.081	0.016	6.81e-07
10	genus.Bacteroides.id.918	rs6795673	C	T	0.054	0.011	3.38e-07
11	genus.Barnesiella.id.944	rs11155559	T	C	0.096	0.021	8.92e-06
11	genus.Barnesiella.id.944	rs28479800	A	T	-0.092	0.021	7.93e-06
11	genus.Barnesiella.id.944	rs113258194	A	G	0.099	0.021	7.31e-06
11	genus.Barnesiella.id.944	rs76181748	C	T	-0.078	0.017	6.78e-06
11	genus.Barnesiella.id.944	rs72684847	T	C	-0.114	0.025	6.76e-06
11	genus.Barnesiella.id.944	rs28418786	C	G	-0.079	0.017	6.48e-06
11	genus.Barnesiella.id.944	rs12909713	C	T	-0.055	0.012	4.95e-06
11	genus.Barnesiella.id.944	rs62251337	A	G	-0.069	0.015	4.24e-06
11	genus.Barnesiella.id.944	rs79795328	A	G	-0.082	0.018	4.23e-06
11	genus.Barnesiella.id.944	rs2057922	G	C	0.092	0.019	3.83e-06
11	genus.Barnesiella.id.944	rs77455852	T	G	-0.089	0.02	3.16e-06
11	genus.Barnesiella.id.944	rs199035	G	A	0.056	0.012	3e-06
11	genus.Barnesiella.id.944	rs35177866	A	G	0.092	0.019	2.95e-06
11	genus.Barnesiella.id.944	rs13242616	T	C	-0.058	0.012	2.29e-06
11	genus.Barnesiella.id.944	rs60316894	C	T	-0.121	0.025	1.19e-06
11	genus.Barnesiella.id.944	rs2428166	G	A	-0.166	0.034	8.51e-07
11	genus.Barnesiella.id.944	rs2276875	A	G	-0.07	0.014	4.65e-07
12	genus.Bifidobacterium.id.436	rs5746486	T	C	-0.054	0.012	9e-06
12	genus.Bifidobacterium.id.436	rs2491158	G	A	0.071	0.016	8.05e-06
12	genus.Bifidobacterium.id.436	rs12022129	G	A	0.062	0.014	8e-06
12	genus.Bifidobacterium.id.436	rs2686790	T	C	0.071	0.016	7.5e-06
12	genus.Bifidobacterium.id.436	rs55888705	A	G	0.055	0.012	6.67e-06
12	genus.Bifidobacterium.id.436	rs540489	T	G	-0.064	0.014	5.19e-06
12	genus.Bifidobacterium.id.436	rs75344046	C	T	0.232	0.051	4.86e-06
12	genus.Bifidobacterium.id.436	rs73797465	T	G	-0.095	0.021	4.38e-06
12	genus.Bifidobacterium.id.436	rs76671854	C	G	-0.085	0.018	3.96e-06
12	genus.Bifidobacterium.id.436	rs857444	C	T	0.056	0.012	3.57e-06
12	genus.Bifidobacterium.id.436	rs56108664	T	C	0.073	0.016	2.44e-06
12	genus.Bifidobacterium.id.436	rs62181700	G	A	-0.062	0.013	2.17e-06
12	genus.Bifidobacterium.id.436	rs4567981	T	A	0.056	0.012	1.93e-06
12	genus.Bifidobacterium.id.436	rs10841473	G	C	-0.062	0.013	1.65e-06
12	genus.Bifidobacterium.id.436	rs7322849	T	C	0.112	0.02	1.08e-08
12	genus.Bifidobacterium.id.436	rs182549	C	T	0.12	0.013	1.28e-20
13	genus.Bilophila.id.3170	rs1969927	G	A	0.056	0.013	9.07e-06
13	genus.Bilophila.id.3170	rs9899990	A	G	-0.103	0.023	9.07e-06
13	genus.Bilophila.id.3170	rs2713349	A	T	0.062	0.014	8.63e-06
13	genus.Bilophila.id.3170	rs60178956	G	A	-0.062	0.014	8.06e-06
13	genus.Bilophila.id.3170	rs11069458	T	C	-0.068	0.016	7.72e-06
13	genus.Bilophila.id.3170	rs1917709	A	T	0.119	0.027	7.37e-06
13	genus.Bilophila.id.3170	rs4798126	G	A	0.073	0.017	7.15e-06
13	genus.Bilophila.id.3170	rs2728491	G	T	-0.063	0.014	6.33e-06
13	genus.Bilophila.id.3170	rs72676854	T	C	0.123	0.027	5.62e-06
13	genus.Bilophila.id.3170	rs8013541	A	T	-0.057	0.013	5.48e-06
13	genus.Bilophila.id.3170	rs542415	T	C	-0.061	0.013	4.71e-06
13	genus.Bilophila.id.3170	rs1241171	G	A	-0.069	0.015	4.24e-06
13	genus.Bilophila.id.3170	rs6793291	C	A	0.113	0.024	3.11e-06
13	genus.Bilophila.id.3170	rs3827020	C	T	0.077	0.016	1.79e-06
13	genus.Bilophila.id.3170	rs7802841	C	A	0.067	0.014	1.77e-06
13	genus.Bilophila.id.3170	rs1571225	C	T	0.083	0.017	1.12e-06
13	genus.Bilophila.id.3170	rs116261629	G	C	0.128	0.026	8.62e-07
14	genus.Blautia.id.1992	rs117001700	T	C	0.196	0.044	8.84e-06
14	genus.Blautia.id.1992	rs16892041	T	C	-0.062	0.014	8.82e-06
14	genus.Blautia.id.1992	rs2788271	T	G	-0.058	0.013	7.16e-06
14	genus.Blautia.id.1992	rs113271346	C	T	0.078	0.017	6.85e-06
14	genus.Blautia.id.1992	rs3005511	A	G	0.05	0.011	6.19e-06
14	genus.Blautia.id.1992	rs115043014	G	A	-0.207	0.044	5.19e-06
14	genus.Blautia.id.1992	rs4926264	T	C	0.083	0.018	5.1e-06
14	genus.Blautia.id.1992	rs682885	A	G	-0.049	0.011	4.49e-06
14	genus.Blautia.id.1992	rs7860714	A	G	-0.05	0.011	4.09e-06
14	genus.Blautia.id.1992	rs72973581	A	G	0.125	0.027	1.74e-06
14	genus.Blautia.id.1992	rs12453000	C	T	0.063	0.013	1.26e-06
14	genus.Blautia.id.1992	rs11149971	C	T	0.118	0.023	1.04e-06
14	genus.Blautia.id.1992	rs67794373	C	T	0.06	0.012	1e-06
15	genus.Butyricicoccus.id.2055	rs12034718	A	G	0.07	0.016	9.58e-06
15	genus.Butyricicoccus.id.2055	rs10084203	A	G	0.055	0.012	8.59e-06
15	genus.Butyricicoccus.id.2055	rs4962426	G	T	0.061	0.014	7.38e-06
15	genus.Butyricicoccus.id.2055	rs75238760	T	A	0.062	0.014	6.8e-06
15	genus.Butyricicoccus.id.2055	rs62478070	T	G	0.224	0.049	5.94e-06
15	genus.Butyricicoccus.id.2055	rs12585793	T	C	-0.262	0.056	5.79e-06
15	genus.Butyricicoccus.id.2055	rs7322368	T	C	0.082	0.018	5.52e-06
15	genus.Butyricicoccus.id.2055	rs2017189	G	T	-0.051	0.011	3.87e-06
15	genus.Butyricicoccus.id.2055	rs56221232	T	C	0.083	0.017	7.62e-07
16	genus.Butyricimonas.id.945	rs72814525	A	G	0.066	0.015	8.25e-06
16	genus.Butyricimonas.id.945	rs326049	C	G	0.076	0.017	8.19e-06
16	genus.Butyricimonas.id.945	rs2114713	G	T	0.063	0.014	6.88e-06
16	genus.Butyricimonas.id.945	rs12304031	G	A	-0.086	0.02	6.7e-06
16	genus.Butyricimonas.id.945	rs11228830	A	G	0.135	0.03	6.55e-06
16	genus.Butyricimonas.id.945	rs12458763	A	C	0.122	0.027	6.37e-06
16	genus.Butyricimonas.id.945	rs270727	G	C	-0.069	0.015	5.38e-06
16	genus.Butyricimonas.id.945	rs71428626	G	T	-0.133	0.029	4.8e-06
16	genus.Butyricimonas.id.945	rs1862649	G	A	0.113	0.025	4.76e-06
16	genus.Butyricimonas.id.945	rs9657374	C	T	0.068	0.015	4.5e-06
16	genus.Butyricimonas.id.945	rs78453362	A	G	-0.149	0.033	4.06e-06
16	genus.Butyricimonas.id.945	rs62130338	G	A	-0.073	0.016	3.9e-06
16	genus.Butyricimonas.id.945	rs782080	T	A	0.065	0.014	2.23e-06
16	genus.Butyricimonas.id.945	rs7083431	A	C	0.07	0.014	8.85e-07
16	genus.Butyricimonas.id.945	rs2642760	G	C	0.071	0.015	8.58e-07
16	genus.Butyricimonas.id.945	rs62390301	T	C	-0.087	0.017	7.42e-07
16	genus.Butyricimonas.id.945	rs113054641	G	A	-0.145	0.027	1.74e-07
17	genus.Butyrivibrio.id.1993	rs16934069	T	C	-0.134	0.03	8.86e-06
17	genus.Butyrivibrio.id.1993	rs4928024	A	G	-0.175	0.039	8.19e-06
17	genus.Butyrivibrio.id.1993	rs1007475	G	T	0.118	0.026	7.92e-06
17	genus.Butyrivibrio.id.1993	rs142855850	A	G	0.205	0.046	6.86e-06
17	genus.Butyrivibrio.id.1993	rs77356209	T	C	0.217	0.048	6.66e-06
17	genus.Butyrivibrio.id.1993	rs486484	A	G	-0.108	0.024	6.61e-06
17	genus.Butyrivibrio.id.1993	rs9349693	A	G	0.118	0.026	5.55e-06
17	genus.Butyrivibrio.id.1993	rs17163238	G	A	0.141	0.031	5.51e-06
17	genus.Butyrivibrio.id.1993	rs7763512	G	A	0.12	0.025	3.11e-06
17	genus.Butyrivibrio.id.1993	rs74622183	A	G	-0.201	0.043	2.46e-06
17	genus.Butyrivibrio.id.1993	rs11761679	T	C	0.155	0.032	2.2e-06
17	genus.Butyrivibrio.id.1993	rs4537857	T	C	-0.125	0.026	1.8e-06
17	genus.Butyrivibrio.id.1993	rs7412979	C	G	0.187	0.039	1.71e-06
17	genus.Butyrivibrio.id.1993	rs16941336	C	T	0.127	0.027	1.53e-06
17	genus.Butyrivibrio.id.1993	rs72723662	C	T	0.224	0.045	7.86e-07
17	genus.Butyrivibrio.id.1993	rs7752361	A	G	-0.119	0.024	7.69e-07
18	genus.CandidatusSoleaferrea.id.11350	rs830149	C	G	0.185	0.04	9.58e-06
18	genus.CandidatusSoleaferrea.id.11350	rs2193878	T	A	0.228	0.051	9.46e-06
18	genus.CandidatusSoleaferrea.id.11350	rs7400877	T	C	-0.095	0.021	9.29e-06
18	genus.CandidatusSoleaferrea.id.11350	rs6881988	G	C	-0.082	0.018	9.23e-06
18	genus.CandidatusSoleaferrea.id.11350	rs386526	C	G	0.082	0.018	8.33e-06
18	genus.CandidatusSoleaferrea.id.11350	rs6489992	A	G	-0.084	0.019	7.89e-06
18	genus.CandidatusSoleaferrea.id.11350	rs12500231	A	T	0.081	0.018	7.68e-06
18	genus.CandidatusSoleaferrea.id.11350	rs9973954	A	G	0.089	0.02	5.95e-06
18	genus.CandidatusSoleaferrea.id.11350	rs6494306	A	G	-0.097	0.021	5.8e-06
18	genus.CandidatusSoleaferrea.id.11350	rs4678258	T	C	0.099	0.022	5.53e-06
18	genus.CandidatusSoleaferrea.id.11350	rs10809135	T	C	0.083	0.018	5.47e-06
18	genus.CandidatusSoleaferrea.id.11350	rs36155147	C	T	0.105	0.024	5.41e-06
18	genus.CandidatusSoleaferrea.id.11350	rs11153159	G	C	-0.128	0.029	4.42e-06
18	genus.CandidatusSoleaferrea.id.11350	rs10090365	A	G	-0.083	0.018	4.17e-06
18	genus.CandidatusSoleaferrea.id.11350	rs10108780	A	G	-0.093	0.02	3.64e-06
18	genus.CandidatusSoleaferrea.id.11350	rs61825792	T	C	0.112	0.023	1.37e-06
19	genus.Catenibacterium.id.2153	rs7742829	C	T	0.114	0.025	5.61e-06
19	genus.Catenibacterium.id.2153	rs73128290	A	G	0.13	0.028	4.29e-06
19	genus.Catenibacterium.id.2153	rs77285108	G	A	-0.162	0.035	3.63e-06
19	genus.Catenibacterium.id.2153	rs212393	G	A	-0.135	0.029	3.62e-06
19	genus.Catenibacterium.id.2153	rs12404911	C	T	0.141	0.03	2.8e-06
20	genus.ChristensenellaceaeR.7group.id.11283	rs79150079	C	A	0.122	0.027	9.42e-06
20	genus.ChristensenellaceaeR.7group.id.11283	rs62190261	A	C	0.096	0.021	8.74e-06
20	genus.ChristensenellaceaeR.7group.id.11283	rs73952017	C	T	-0.086	0.019	8.46e-06
20	genus.ChristensenellaceaeR.7group.id.11283	rs60954665	T	G	0.05	0.011	7.13e-06
20	genus.ChristensenellaceaeR.7group.id.11283	rs10461257	A	G	-0.055	0.012	6.51e-06
20	genus.ChristensenellaceaeR.7group.id.11283	rs62132810	A	G	-0.083	0.018	5.67e-06
20	genus.ChristensenellaceaeR.7group.id.11283	rs78521377	C	T	0.125	0.027	5.61e-06
20	genus.ChristensenellaceaeR.7group.id.11283	rs892686	A	G	0.051	0.011	3.97e-06
20	genus.ChristensenellaceaeR.7group.id.11283	rs17081797	A	G	-0.09	0.02	3.34e-06
20	genus.ChristensenellaceaeR.7group.id.11283	rs62467127	C	T	0.114	0.025	3.25e-06
20	genus.ChristensenellaceaeR.7group.id.11283	rs999354	T	A	0.058	0.012	7.01e-07
21	genus.Clostridiuminnocuumgroup.id.14397	rs10506058	A	G	0.1	0.022	8.92e-06
21	genus.Clostridiuminnocuumgroup.id.14397	rs40656	C	T	0.143	0.031	8.62e-06
21	genus.Clostridiuminnocuumgroup.id.14397	rs77845139	A	G	-0.115	0.026	8.41e-06
21	genus.Clostridiuminnocuumgroup.id.14397	rs6577484	G	A	0.16	0.036	8.41e-06
21	genus.Clostridiuminnocuumgroup.id.14397	rs71564433	T	A	-0.127	0.027	7.8e-06
21	genus.Clostridiuminnocuumgroup.id.14397	rs4869133	G	A	-0.181	0.041	7.24e-06
21	genus.Clostridiuminnocuumgroup.id.14397	rs10074000	T	C	-0.103	0.023	7e-06
21	genus.Clostridiuminnocuumgroup.id.14397	rs61267978	T	C	0.147	0.032	5.59e-06
21	genus.Clostridiuminnocuumgroup.id.14397	rs1942371	G	A	-0.158	0.034	4.06e-06
21	genus.Clostridiuminnocuumgroup.id.14397	rs1948423	T	A	-0.109	0.023	3.49e-06
21	genus.Clostridiuminnocuumgroup.id.14397	rs6890185	T	C	0.113	0.023	1.12e-06
22	genus.Clostridiumsensustricto1.id.1873	rs11586026	A	T	0.111	0.025	8.85e-06
22	genus.Clostridiumsensustricto1.id.1873	rs11264403	G	A	-0.139	0.033	7.76e-06
22	genus.Clostridiumsensustricto1.id.1873	rs12490337	C	G	-0.062	0.014	7.49e-06
22	genus.Clostridiumsensustricto1.id.1873	rs12341505	G	A	0.081	0.018	4.82e-06
22	genus.Clostridiumsensustricto1.id.1873	rs116847295	C	T	0.11	0.025	4.58e-06
22	genus.Clostridiumsensustricto1.id.1873	rs115807074	A	G	-0.227	0.049	4.32e-06
22	genus.Clostridiumsensustricto1.id.1873	rs2817172	C	T	0.058	0.012	2.77e-06
22	genus.Clostridiumsensustricto1.id.1873	rs2795528	G	A	-0.184	0.039	2.72e-06
22	genus.Clostridiumsensustricto1.id.1873	rs550843	T	C	-0.078	0.017	2.05e-06
23	genus.Collinsella.id.815	rs11597285	G	T	-0.054	0.012	9.38e-06
23	genus.Collinsella.id.815	rs59414781	C	G	0.067	0.015	9.15e-06
23	genus.Collinsella.id.815	rs12921100	A	T	0.056	0.013	8.23e-06
23	genus.Collinsella.id.815	rs149807560	C	A	-0.104	0.024	7.1e-06
23	genus.Collinsella.id.815	rs62448871	C	A	-0.054	0.012	6.78e-06
23	genus.Collinsella.id.815	rs1496626	T	C	-0.072	0.016	6.78e-06
23	genus.Collinsella.id.815	rs10890671	T	C	-0.054	0.012	6.52e-06
23	genus.Collinsella.id.815	rs75672793	A	G	-0.109	0.024	6.14e-06
23	genus.Collinsella.id.815	rs2103510	G	A	0.079	0.017	2.42e-06
23	genus.Collinsella.id.815	rs2671662	C	G	-0.057	0.012	2.22e-06
23	genus.Collinsella.id.815	rs73052258	G	A	0.093	0.02	1.72e-06
23	genus.Collinsella.id.815	rs9541268	C	A	0.096	0.02	8.79e-07
24	genus.Coprobacter.id.949	rs28402691	T	C	0.111	0.025	9.56e-06
24	genus.Coprobacter.id.949	rs76001613	C	G	0.216	0.049	9.13e-06
24	genus.Coprobacter.id.949	rs12996055	A	C	0.092	0.021	8.08e-06
24	genus.Coprobacter.id.949	rs189356	G	A	0.078	0.017	6.26e-06
24	genus.Coprobacter.id.949	rs12684609	T	C	0.101	0.022	6.1e-06
24	genus.Coprobacter.id.949	rs74919520	G	A	0.126	0.028	5.76e-06
24	genus.Coprobacter.id.949	rs11532348	C	T	-0.104	0.023	5.71e-06
24	genus.Coprobacter.id.949	rs5011652	G	C	0.09	0.02	5.51e-06
24	genus.Coprobacter.id.949	rs72821405	T	C	-0.147	0.032	4.76e-06
24	genus.Coprobacter.id.949	rs143662916	C	T	0.253	0.054	3.07e-06
24	genus.Coprobacter.id.949	rs3828477	G	T	-0.091	0.02	2.89e-06
24	genus.Coprobacter.id.949	rs55672356	T	A	-0.193	0.041	2.74e-06
24	genus.Coprobacter.id.949	rs213863	C	T	-0.089	0.019	2.35e-06
24	genus.Coprobacter.id.949	rs305411	A	G	0.129	0.026	1.01e-06
25	genus.Coprococcus1.id.11301	rs1519491	T	C	0.05	0.011	8.95e-06
25	genus.Coprococcus1.id.11301	rs946513	C	T	0.206	0.046	8.62e-06
25	genus.Coprococcus1.id.11301	rs73167075	T	C	0.057	0.013	8.57e-06
25	genus.Coprococcus1.id.11301	rs1762123	C	T	-0.089	0.02	8.01e-06
25	genus.Coprococcus1.id.11301	rs12886051	G	C	-0.052	0.012	8.01e-06
25	genus.Coprococcus1.id.11301	rs2907920	A	G	0.056	0.013	7.65e-06
25	genus.Coprococcus1.id.11301	rs12794898	G	T	0.09	0.02	4.92e-06
25	genus.Coprococcus1.id.11301	rs7784490	C	G	-0.052	0.011	4.55e-06
25	genus.Coprococcus1.id.11301	rs1576241	A	G	-0.051	0.011	3.33e-06
25	genus.Coprococcus1.id.11301	rs73031725	T	C	0.168	0.036	1.98e-06
25	genus.Coprococcus1.id.11301	rs1010560	C	A	0.058	0.012	1.96e-06
25	genus.Coprococcus1.id.11301	rs56405618	A	G	-0.09	0.019	1.57e-06
25	genus.Coprococcus1.id.11301	rs74101919	T	C	-0.072	0.014	1.03e-06
25	genus.Coprococcus1.id.11301	rs4277593	G	A	-0.059	0.011	1.14e-07
26	genus.Coprococcus2.id.11302	rs12634070	T	C	0.074	0.016	9.95e-06
26	genus.Coprococcus2.id.11302	rs35890118	A	G	-0.067	0.015	8.26e-06
26	genus.Coprococcus2.id.11302	rs10070053	A	G	0.059	0.014	7.65e-06
26	genus.Coprococcus2.id.11302	rs61823518	A	C	-0.096	0.022	6.68e-06
26	genus.Coprococcus2.id.11302	rs9426473	A	G	0.073	0.016	6.31e-06
26	genus.Coprococcus2.id.11302	rs2482516	C	T	0.075	0.016	4.72e-06
26	genus.Coprococcus2.id.11302	rs72680320	T	C	-0.065	0.014	2.27e-06
26	genus.Coprococcus2.id.11302	rs1958519	T	A	0.067	0.014	1.58e-06
26	genus.Coprococcus2.id.11302	rs6677933	C	T	-0.08	0.016	1.19e-06
26	genus.Coprococcus2.id.11302	rs59936925	A	T	0.117	0.023	9.38e-07
27	genus.Coprococcus3.id.11303	rs11077359	T	C	-0.065	0.015	9.64e-06
27	genus.Coprococcus3.id.11303	rs10810043	A	G	0.052	0.012	9.27e-06
27	genus.Coprococcus3.id.11303	rs13247359	G	A	0.051	0.011	7.33e-06
27	genus.Coprococcus3.id.11303	rs4575475	G	A	0.062	0.014	7.04e-06
27	genus.Coprococcus3.id.11303	rs11080344	C	T	0.052	0.011	4.79e-06
27	genus.Coprococcus3.id.11303	rs7521171	G	A	-0.06	0.013	4.32e-06
27	genus.Coprococcus3.id.11303	rs13394391	C	T	-0.071	0.015	2.2e-06
27	genus.Coprococcus3.id.11303	rs178271	T	C	0.145	0.029	7.81e-07
27	genus.Coprococcus3.id.11303	rs62481985	G	C	-0.058	0.012	4.18e-07
27	genus.Coprococcus3.id.11303	rs8100692	T	C	0.058	0.011	4.16e-07
28	genus.DefluviitaleaceaeUCG011.id.11287	rs2892880	G	A	0.082	0.018	6.83e-06
28	genus.DefluviitaleaceaeUCG011.id.11287	rs28696126	A	T	-0.107	0.024	6.63e-06
28	genus.DefluviitaleaceaeUCG011.id.11287	rs4344384	G	T	0.072	0.016	4.83e-06
28	genus.DefluviitaleaceaeUCG011.id.11287	rs9725395	A	G	-0.138	0.03	3.52e-06
28	genus.DefluviitaleaceaeUCG011.id.11287	rs9608282	T	G	0.143	0.03	2.52e-06
28	genus.DefluviitaleaceaeUCG011.id.11287	rs55658617	T	C	0.174	0.036	2.15e-06
28	genus.DefluviitaleaceaeUCG011.id.11287	rs1582238	T	C	0.081	0.017	1.57e-06
28	genus.DefluviitaleaceaeUCG011.id.11287	rs112893842	T	C	0.114	0.023	1.45e-06
28	genus.DefluviitaleaceaeUCG011.id.11287	rs4677103	A	G	0.098	0.02	9.6e-07
28	genus.DefluviitaleaceaeUCG011.id.11287	rs72731813	C	T	-0.147	0.029	4.33e-07
29	genus.Desulfovibrio.id.3173	rs7729080	C	A	-0.07	0.016	9.96e-06
29	genus.Desulfovibrio.id.3173	rs2032031	A	G	-0.065	0.015	9.14e-06
29	genus.Desulfovibrio.id.3173	rs72647089	T	G	-0.107	0.024	8.3e-06
29	genus.Desulfovibrio.id.3173	rs2590913	G	A	0.154	0.034	6.65e-06
29	genus.Desulfovibrio.id.3173	rs12031543	T	C	-0.127	0.028	6.55e-06
29	genus.Desulfovibrio.id.3173	rs4797774	G	A	0.213	0.047	5.64e-06
29	genus.Desulfovibrio.id.3173	rs6580353	T	C	0.077	0.017	4.94e-06
29	genus.Desulfovibrio.id.3173	rs13066142	G	A	0.119	0.025	3.79e-06
29	genus.Desulfovibrio.id.3173	rs11160353	T	A	-0.069	0.015	2.7e-06
29	genus.Desulfovibrio.id.3173	rs2853179	C	T	0.081	0.017	2.42e-06
29	genus.Desulfovibrio.id.3173	rs16863365	A	G	0.109	0.023	1.79e-06
30	genus.Dialister.id.2183	rs764177	C	A	-0.06	0.014	9.61e-06
30	genus.Dialister.id.2183	rs75416973	A	G	0.073	0.016	9.46e-06
30	genus.Dialister.id.2183	rs76680460	G	A	-0.161	0.036	8.19e-06
30	genus.Dialister.id.2183	rs2314294	T	C	0.087	0.019	8.08e-06
30	genus.Dialister.id.2183	rs10138457	T	C	-0.113	0.026	7.88e-06
30	genus.Dialister.id.2183	rs10938938	G	A	-0.077	0.017	7.37e-06
30	genus.Dialister.id.2183	rs2435610	A	C	0.065	0.014	5.93e-06
30	genus.Dialister.id.2183	rs11071887	T	C	0.066	0.015	5.91e-06
30	genus.Dialister.id.2183	rs4747450	C	A	0.067	0.015	5.84e-06
30	genus.Dialister.id.2183	rs517089	T	A	0.076	0.017	5.14e-06
30	genus.Dialister.id.2183	rs4753063	G	A	-0.06	0.013	4.86e-06
30	genus.Dialister.id.2183	rs11166701	G	A	-0.066	0.013	5.51e-07
31	genus.Dorea.id.1997	rs12537781	T	C	-0.056	0.013	9.15e-06
31	genus.Dorea.id.1997	rs345219	T	G	-0.05	0.011	8.8e-06
31	genus.Dorea.id.1997	rs3752849	G	A	0.164	0.037	7.68e-06
31	genus.Dorea.id.1997	rs11150408	T	G	0.049	0.011	7.06e-06
31	genus.Dorea.id.1997	rs62583469	T	A	-0.063	0.014	5.78e-06
31	genus.Dorea.id.1997	rs12216169	T	A	0.088	0.019	5.33e-06
31	genus.Dorea.id.1997	rs3005511	A	G	0.052	0.011	5.29e-06
31	genus.Dorea.id.1997	rs1899291	C	T	0.07	0.015	4.57e-06
31	genus.Dorea.id.1997	rs4793307	C	T	0.057	0.012	4.01e-06
31	genus.Dorea.id.1997	rs73729431	C	T	-0.137	0.03	3.17e-06
31	genus.Dorea.id.1997	rs13279148	G	A	0.072	0.015	2.25e-06
31	genus.Dorea.id.1997	rs62503162	A	G	-0.097	0.019	7.47e-07
32	genus.Eggerthella.id.819	rs2877457	G	A	-0.093	0.021	9.03e-06
32	genus.Eggerthella.id.819	rs67490567	T	C	0.108	0.025	8.94e-06
32	genus.Eggerthella.id.819	rs6430926	C	T	0.088	0.02	8.37e-06
32	genus.Eggerthella.id.819	rs13070736	A	C	-0.121	0.027	7.62e-06
32	genus.Eggerthella.id.819	rs4985746	G	A	0.111	0.025	5.71e-06
32	genus.Eggerthella.id.819	rs1784446	G	A	0.091	0.02	5.23e-06
32	genus.Eggerthella.id.819	rs76663501	C	T	0.175	0.038	4.83e-06
32	genus.Eggerthella.id.819	rs3851328	T	G	-0.108	0.024	4.18e-06
32	genus.Eggerthella.id.819	rs2223081	G	A	0.103	0.022	3.89e-06
32	genus.Eggerthella.id.819	rs112205261	T	C	-0.189	0.04	3.35e-06
32	genus.Eggerthella.id.819	rs2240838	A	G	0.098	0.02	7.36e-07
33	genus.Eisenbergiella.id.11304	rs12710729	C	A	0.089	0.02	9.84e-06
33	genus.Eisenbergiella.id.11304	rs12257723	A	C	-0.095	0.021	8.85e-06
33	genus.Eisenbergiella.id.11304	rs11938607	T	C	0.098	0.022	8.22e-06
33	genus.Eisenbergiella.id.11304	rs13258851	A	G	0.137	0.03	7.75e-06
33	genus.Eisenbergiella.id.11304	rs11079158	T	C	0.101	0.023	7.35e-06
33	genus.Eisenbergiella.id.11304	rs1553971	T	G	0.121	0.026	5.27e-06
33	genus.Eisenbergiella.id.11304	rs11027642	C	T	0.129	0.028	4.92e-06
33	genus.Eisenbergiella.id.11304	rs4462860	G	A	0.094	0.02	4.16e-06
33	genus.Eisenbergiella.id.11304	rs1508033	A	C	0.092	0.02	3.23e-06
33	genus.Eisenbergiella.id.11304	rs3812426	G	A	0.106	0.022	2.72e-06
33	genus.Eisenbergiella.id.11304	rs2683098	C	T	0.107	0.023	2.24e-06
33	genus.Eisenbergiella.id.11304	rs12278566	T	A	-0.121	0.025	1.65e-06
34	genus.Enterorhabdus.id.820	rs2051957	C	T	0.084	0.019	8.9e-06
34	genus.Enterorhabdus.id.820	rs10098492	T	C	0.132	0.029	6.41e-06
34	genus.Enterorhabdus.id.820	rs77655283	G	A	0.133	0.03	5.88e-06
34	genus.Enterorhabdus.id.820	rs9470637	A	T	-0.076	0.017	5.7e-06
34	genus.Enterorhabdus.id.820	rs73331712	T	C	0.262	0.055	4.85e-06
34	genus.Enterorhabdus.id.820	rs424715	T	C	0.082	0.017	4.41e-06
34	genus.Enterorhabdus.id.820	rs3017103	A	G	0.098	0.021	2.94e-06
34	genus.Enterorhabdus.id.820	rs114731706	T	G	0.182	0.038	2.17e-06
34	genus.Enterorhabdus.id.820	rs7923280	A	T	0.086	0.017	5.24e-07
34	genus.Enterorhabdus.id.820	rs11098863	T	A	-0.097	0.016	3.06e-09
35	genus.Erysipelatoclostridium.id.11381	rs3804326	A	G	0.141	0.034	9.85e-06
35	genus.Erysipelatoclostridium.id.11381	rs61806970	C	T	0.143	0.032	9.09e-06
35	genus.Erysipelatoclostridium.id.11381	rs2901723	C	A	0.064	0.014	8.79e-06
35	genus.Erysipelatoclostridium.id.11381	rs45480394	T	G	-0.069	0.015	7.66e-06
35	genus.Erysipelatoclostridium.id.11381	rs1434153	G	A	-0.068	0.015	6.85e-06
35	genus.Erysipelatoclostridium.id.11381	rs9590927	G	A	-0.065	0.014	6.39e-06
35	genus.Erysipelatoclostridium.id.11381	rs34528142	C	G	-0.088	0.02	6.13e-06
35	genus.Erysipelatoclostridium.id.11381	rs16936671	C	T	-0.097	0.022	6.04e-06
35	genus.Erysipelatoclostridium.id.11381	rs17804233	T	C	-0.066	0.014	4.59e-06
35	genus.Erysipelatoclostridium.id.11381	rs340991	A	G	-0.074	0.016	3.75e-06
35	genus.Erysipelatoclostridium.id.11381	rs622418	A	G	-0.067	0.014	3.68e-06
35	genus.Erysipelatoclostridium.id.11381	rs6474512	A	C	0.067	0.014	3.02e-06
35	genus.Erysipelatoclostridium.id.11381	rs58236560	G	T	-0.111	0.023	2.16e-06
35	genus.Erysipelatoclostridium.id.11381	rs4697572	A	G	-0.081	0.016	7.59e-07
35	genus.Erysipelatoclostridium.id.11381	rs710230	T	C	0.143	0.028	6.33e-07
35	genus.Erysipelatoclostridium.id.11381	rs7221249	A	G	0.084	0.014	4.31e-09
36	genus.ErysipelotrichaceaeUCG003.id.11384	rs73074432	C	T	0.072	0.016	9.99e-06
36	genus.ErysipelotrichaceaeUCG003.id.11384	rs12251396	A	G	-0.071	0.016	9.52e-06
36	genus.ErysipelotrichaceaeUCG003.id.11384	rs74988980	G	A	-0.133	0.035	8.64e-06
36	genus.ErysipelotrichaceaeUCG003.id.11384	rs79396538	C	G	0.085	0.019	8.63e-06
36	genus.ErysipelotrichaceaeUCG003.id.11384	rs11666127	A	G	-0.072	0.016	7.9e-06
36	genus.ErysipelotrichaceaeUCG003.id.11384	rs6875357	C	T	0.166	0.035	6.7e-06
36	genus.ErysipelotrichaceaeUCG003.id.11384	rs4758231	G	T	-0.055	0.012	6.55e-06
36	genus.ErysipelotrichaceaeUCG003.id.11384	rs8053479	A	G	-0.084	0.019	5.83e-06
36	genus.ErysipelotrichaceaeUCG003.id.11384	rs59104037	A	G	-0.095	0.02	4.48e-06
36	genus.ErysipelotrichaceaeUCG003.id.11384	rs75949021	T	C	-0.17	0.037	3.58e-06
36	genus.ErysipelotrichaceaeUCG003.id.11384	rs62403464	T	C	-0.073	0.016	3.44e-06
36	genus.ErysipelotrichaceaeUCG003.id.11384	rs17798136	G	A	0.159	0.035	3.24e-06
36	genus.ErysipelotrichaceaeUCG003.id.11384	rs59068084	T	G	0.056	0.012	3.12e-06
36	genus.ErysipelotrichaceaeUCG003.id.11384	rs11994308	C	T	0.115	0.024	1.33e-06
36	genus.ErysipelotrichaceaeUCG003.id.11384	rs10164067	T	G	-0.103	0.021	1.13e-06
36	genus.ErysipelotrichaceaeUCG003.id.11384	rs28568391	A	G	-0.058	0.012	6.42e-07
36	genus.ErysipelotrichaceaeUCG003.id.11384	rs76502207	T	C	0.145	0.029	6.41e-07
37	genus.Escherichia.Shigella.id.3504	rs57024273	T	C	0.063	0.014	9.7e-06
37	genus.Escherichia.Shigella.id.3504	rs117092367	A	T	0.117	0.026	9.65e-06
37	genus.Escherichia.Shigella.id.3504	rs2798105	A	G	-0.101	0.022	8.25e-06
37	genus.Escherichia.Shigella.id.3504	rs112767262	T	C	0.073	0.016	8.21e-06
37	genus.Escherichia.Shigella.id.3504	rs118526	C	A	-0.059	0.014	8e-06
37	genus.Escherichia.Shigella.id.3504	rs4731451	G	A	-0.061	0.014	7.47e-06
37	genus.Escherichia.Shigella.id.3504	rs7502686	G	C	-0.136	0.03	5.9e-06
37	genus.Escherichia.Shigella.id.3504	rs11706043	T	A	0.076	0.016	5.87e-06
37	genus.Escherichia.Shigella.id.3504	rs113513883	A	G	0.172	0.038	5.28e-06
37	genus.Escherichia.Shigella.id.3504	rs35555519	C	G	0.102	0.022	4.92e-06
37	genus.Escherichia.Shigella.id.3504	rs592299	T	C	-0.059	0.013	4.77e-06
37	genus.Escherichia.Shigella.id.3504	rs113127095	A	G	0.151	0.032	3.33e-06
37	genus.Escherichia.Shigella.id.3504	rs1154904	A	G	-0.061	0.013	3.04e-06
37	genus.Escherichia.Shigella.id.3504	rs73208162	A	G	-0.119	0.025	2.19e-06
37	genus.Escherichia.Shigella.id.3504	rs2267739	G	C	0.116	0.024	1.42e-06
38	genus.Eubacteriumbrachygroup.id.11296	rs12151423	A	G	0.101	0.023	9.27e-06
38	genus.Eubacteriumbrachygroup.id.11296	rs73199919	T	C	-0.237	0.053	8.16e-06
38	genus.Eubacteriumbrachygroup.id.11296	rs13139592	T	C	-0.146	0.033	7.97e-06
38	genus.Eubacteriumbrachygroup.id.11296	rs6591893	G	A	0.108	0.024	7.34e-06
38	genus.Eubacteriumbrachygroup.id.11296	rs720439	A	G	-0.112	0.025	7.03e-06
38	genus.Eubacteriumbrachygroup.id.11296	rs1384962	A	G	0.121	0.027	6.99e-06
38	genus.Eubacteriumbrachygroup.id.11296	rs9613196	T	A	-0.239	0.053	4.99e-06
38	genus.Eubacteriumbrachygroup.id.11296	rs2913110	C	T	0.105	0.023	4.56e-06
38	genus.Eubacteriumbrachygroup.id.11296	rs62348779	T	C	-0.201	0.043	3.78e-06
38	genus.Eubacteriumbrachygroup.id.11296	rs4862235	G	A	0.105	0.023	3.73e-06
38	genus.Eubacteriumbrachygroup.id.11296	rs112617308	T	C	-0.171	0.036	2.38e-06
39	genus.Eubacteriumcoprostanoligenesgroup.id.11375	rs2644213	G	A	0.054	0.012	9.86e-06
39	genus.Eubacteriumcoprostanoligenesgroup.id.11375	rs11052069	T	C	0.048	0.011	9.38e-06
39	genus.Eubacteriumcoprostanoligenesgroup.id.11375	rs11720857	C	T	0.063	0.014	9.26e-06
39	genus.Eubacteriumcoprostanoligenesgroup.id.11375	rs4717831	A	T	0.079	0.017	9.18e-06
39	genus.Eubacteriumcoprostanoligenesgroup.id.11375	rs1020520	T	G	-0.059	0.013	8.89e-06
39	genus.Eubacteriumcoprostanoligenesgroup.id.11375	rs79895140	T	C	-0.064	0.014	8.62e-06
39	genus.Eubacteriumcoprostanoligenesgroup.id.11375	rs62024432	C	T	-0.077	0.017	7.5e-06
39	genus.Eubacteriumcoprostanoligenesgroup.id.11375	rs10444197	A	G	-0.051	0.011	5.98e-06
39	genus.Eubacteriumcoprostanoligenesgroup.id.11375	rs76898927	G	A	0.123	0.027	4.79e-06
39	genus.Eubacteriumcoprostanoligenesgroup.id.11375	rs12906958	C	T	-0.053	0.012	4.35e-06
39	genus.Eubacteriumcoprostanoligenesgroup.id.11375	rs6762473	C	A	0.052	0.011	4.26e-06
39	genus.Eubacteriumcoprostanoligenesgroup.id.11375	rs115325767	G	C	0.078	0.017	2.62e-06
39	genus.Eubacteriumcoprostanoligenesgroup.id.11375	rs4076415	T	G	0.052	0.011	1.99e-06
39	genus.Eubacteriumcoprostanoligenesgroup.id.11375	rs9648214	T	C	-0.083	0.016	2.52e-07
39	genus.Eubacteriumcoprostanoligenesgroup.id.11375	rs17159861	C	T	0.096	0.017	1.04e-08
40	genus.Eubacteriumeligensgroup.id.14372	rs158115	G	C	0.092	0.019	9.74e-06
40	genus.Eubacteriumeligensgroup.id.14372	rs56080211	C	T	0.123	0.028	9.14e-06
40	genus.Eubacteriumeligensgroup.id.14372	rs182318	G	A	-0.082	0.02	8.4e-06
40	genus.Eubacteriumeligensgroup.id.14372	rs12719051	A	G	0.092	0.021	7.12e-06
40	genus.Eubacteriumeligensgroup.id.14372	rs2200429	A	G	-0.089	0.02	5.3e-06
40	genus.Eubacteriumeligensgroup.id.14372	rs6923695	T	G	0.103	0.023	4.87e-06
40	genus.Eubacteriumeligensgroup.id.14372	rs74606150	C	G	-0.196	0.043	4.25e-06
40	genus.Eubacteriumeligensgroup.id.14372	rs72839198	C	G	0.156	0.038	3.14e-06
40	genus.Eubacteriumeligensgroup.id.14372	rs265534	T	G	-0.056	0.012	2.27e-06
40	genus.Eubacteriumeligensgroup.id.14372	rs4583233	A	C	0.067	0.013	2.84e-07
41	genus.Eubacteriumfissicatenagroup.id.14373	rs6934739	A	G	0.111	0.025	9.75e-06
41	genus.Eubacteriumfissicatenagroup.id.14373	rs1768152	T	C	0.139	0.032	8.7e-06
41	genus.Eubacteriumfissicatenagroup.id.14373	rs10147907	T	G	0.172	0.04	8.27e-06
41	genus.Eubacteriumfissicatenagroup.id.14373	rs11818408	G	A	0.106	0.024	8.2e-06
41	genus.Eubacteriumfissicatenagroup.id.14373	rs151257695	A	G	0.21	0.045	3.1e-06
41	genus.Eubacteriumfissicatenagroup.id.14373	rs7104872	G	A	0.139	0.029	2.73e-06
41	genus.Eubacteriumfissicatenagroup.id.14373	rs11876297	T	C	0.131	0.028	2.67e-06
41	genus.Eubacteriumfissicatenagroup.id.14373	rs2733072	G	A	0.11	0.023	1.49e-06
41	genus.Eubacteriumfissicatenagroup.id.14373	rs3771393	C	T	0.131	0.027	7.38e-07
42	genus.Eubacteriumhalliigroup.id.11338	rs17474256	G	A	0.081	0.018	9.45e-06
42	genus.Eubacteriumhalliigroup.id.11338	rs17074066	T	C	-0.081	0.019	9.35e-06
42	genus.Eubacteriumhalliigroup.id.11338	rs281379	A	G	-0.05	0.011	9.33e-06
42	genus.Eubacteriumhalliigroup.id.11338	rs630939	C	T	-0.051	0.011	9.16e-06
42	genus.Eubacteriumhalliigroup.id.11338	rs78056098	G	T	-0.051	0.011	8.29e-06
42	genus.Eubacteriumhalliigroup.id.11338	rs117748144	T	C	-0.127	0.029	7.86e-06
42	genus.Eubacteriumhalliigroup.id.11338	rs138531890	A	G	0.153	0.035	5.43e-06
42	genus.Eubacteriumhalliigroup.id.11338	rs10501370	C	T	-0.116	0.025	5.42e-06
42	genus.Eubacteriumhalliigroup.id.11338	rs6550770	T	C	-0.198	0.044	4.82e-06
42	genus.Eubacteriumhalliigroup.id.11338	rs28584818	A	G	0.126	0.027	4.43e-06
42	genus.Eubacteriumhalliigroup.id.11338	rs10808115	A	C	-0.05	0.011	4.42e-06
42	genus.Eubacteriumhalliigroup.id.11338	rs74018587	C	T	0.209	0.044	3.7e-06
42	genus.Eubacteriumhalliigroup.id.11338	rs949971	T	G	-0.054	0.012	3.29e-06
42	genus.Eubacteriumhalliigroup.id.11338	rs60254196	A	G	-0.052	0.011	2.7e-06
42	genus.Eubacteriumhalliigroup.id.11338	rs10798999	C	T	0.06	0.013	2.61e-06
42	genus.Eubacteriumhalliigroup.id.11338	rs13116360	T	C	0.154	0.03	2.94e-07
43	genus.Eubacteriumnodatumgroup.id.11297	rs10263623	C	T	0.193	0.044	8.91e-06
43	genus.Eubacteriumnodatumgroup.id.11297	rs10458299	T	C	-0.188	0.042	8.37e-06
43	genus.Eubacteriumnodatumgroup.id.11297	rs11006576	A	G	-0.11	0.025	7.99e-06
43	genus.Eubacteriumnodatumgroup.id.11297	rs6818880	A	G	-0.11	0.025	7.83e-06
43	genus.Eubacteriumnodatumgroup.id.11297	rs9425984	T	C	-0.13	0.029	7.21e-06
43	genus.Eubacteriumnodatumgroup.id.11297	rs7827125	C	T	0.122	0.027	7.17e-06
43	genus.Eubacteriumnodatumgroup.id.11297	rs7880204	T	C	-0.125	0.028	6.84e-06
43	genus.Eubacteriumnodatumgroup.id.11297	rs113893692	C	T	-0.185	0.04	5.76e-06
43	genus.Eubacteriumnodatumgroup.id.11297	rs61841040	G	T	0.161	0.034	3.56e-06
43	genus.Eubacteriumnodatumgroup.id.11297	rs77910827	C	T	0.202	0.041	9.05e-07
43	genus.Eubacteriumnodatumgroup.id.11297	rs34297067	A	G	-0.187	0.034	6.6e-08
44	genus.Eubacteriumoxidoreducensgroup.id.11339	rs1425962	G	C	0.091	0.02	7.32e-06
44	genus.Eubacteriumoxidoreducensgroup.id.11339	rs12129908	C	A	0.089	0.02	5.8e-06
44	genus.Eubacteriumoxidoreducensgroup.id.11339	rs12423772	G	T	0.141	0.03	2.63e-06
44	genus.Eubacteriumoxidoreducensgroup.id.11339	rs34561138	G	A	0.216	0.046	2.51e-06
44	genus.Eubacteriumoxidoreducensgroup.id.11339	rs2973294	G	T	0.092	0.02	2.39e-06
44	genus.Eubacteriumoxidoreducensgroup.id.11339	rs440215	C	T	0.093	0.02	1.65e-06
45	genus.Eubacteriumrectalegroup.id.14374	rs62547233	A	G	0.054	0.012	9.9e-06
45	genus.Eubacteriumrectalegroup.id.14374	rs143694765	T	C	0.087	0.02	9.75e-06
45	genus.Eubacteriumrectalegroup.id.14374	rs3980709	A	T	-0.062	0.014	6.86e-06
45	genus.Eubacteriumrectalegroup.id.14374	rs2884897	A	G	-0.129	0.029	6.44e-06
45	genus.Eubacteriumrectalegroup.id.14374	rs10892089	C	G	-0.064	0.014	6.22e-06
45	genus.Eubacteriumrectalegroup.id.14374	rs59427698	A	G	-0.058	0.013	5.37e-06
45	genus.Eubacteriumrectalegroup.id.14374	rs10248854	C	A	-0.053	0.011	4.21e-06
45	genus.Eubacteriumrectalegroup.id.14374	rs16960159	C	G	-0.157	0.034	4.1e-06
45	genus.Eubacteriumrectalegroup.id.14374	rs10797540	A	G	0.05	0.011	3.53e-06
45	genus.Eubacteriumrectalegroup.id.14374	rs117151453	G	C	-0.113	0.024	1.84e-06
45	genus.Eubacteriumrectalegroup.id.14374	rs314726	T	C	0.053	0.011	1.38e-06
45	genus.Eubacteriumrectalegroup.id.14374	rs35398954	A	G	-0.09	0.017	5.4e-07
46	genus.Eubacteriumruminantiumgroup.id.11340	rs209813	G	A	-0.103	0.024	9.23e-06
46	genus.Eubacteriumruminantiumgroup.id.11340	rs2817174	C	T	-0.073	0.016	7.87e-06
46	genus.Eubacteriumruminantiumgroup.id.11340	rs13025464	T	C	-0.074	0.016	6.97e-06
46	genus.Eubacteriumruminantiumgroup.id.11340	rs10923018	G	A	0.073	0.016	6.8e-06
46	genus.Eubacteriumruminantiumgroup.id.11340	rs6676699	G	T	-0.089	0.02	6.38e-06
46	genus.Eubacteriumruminantiumgroup.id.11340	rs2418654	C	T	-0.075	0.017	6.17e-06
46	genus.Eubacteriumruminantiumgroup.id.11340	rs112375806	T	A	0.143	0.029	5.82e-06
46	genus.Eubacteriumruminantiumgroup.id.11340	rs11637981	G	T	-0.073	0.016	5.44e-06
46	genus.Eubacteriumruminantiumgroup.id.11340	rs73139629	A	C	-0.115	0.025	5.36e-06
46	genus.Eubacteriumruminantiumgroup.id.11340	rs57340348	T	C	-0.098	0.021	4.93e-06
46	genus.Eubacteriumruminantiumgroup.id.11340	rs606117	A	G	0.083	0.018	4.82e-06
46	genus.Eubacteriumruminantiumgroup.id.11340	rs17519472	C	T	0.108	0.023	4.7e-06
46	genus.Eubacteriumruminantiumgroup.id.11340	rs7000472	A	G	-0.076	0.017	4.07e-06
46	genus.Eubacteriumruminantiumgroup.id.11340	rs72836424	C	T	-0.14	0.03	2.62e-06
46	genus.Eubacteriumruminantiumgroup.id.11340	rs10131724	A	C	-0.2	0.041	2.39e-06
46	genus.Eubacteriumruminantiumgroup.id.11340	rs16891896	G	A	-0.175	0.039	2.38e-06
46	genus.Eubacteriumruminantiumgroup.id.11340	rs2229917	A	G	0.154	0.032	2.16e-06
46	genus.Eubacteriumruminantiumgroup.id.11340	rs139749	C	T	-0.085	0.017	8.59e-07
46	genus.Eubacteriumruminantiumgroup.id.11340	rs2116427	A	G	0.091	0.018	4.67e-07
47	genus.Eubacteriumventriosumgroup.id.11341	rs13082419	C	T	-0.072	0.016	9.56e-06
47	genus.Eubacteriumventriosumgroup.id.11341	rs9316536	T	G	-0.082	0.018	7.84e-06
47	genus.Eubacteriumventriosumgroup.id.11341	rs66830358	T	A	0.053	0.012	6.87e-06
47	genus.Eubacteriumventriosumgroup.id.11341	rs6704822	A	G	0.074	0.017	6.62e-06
47	genus.Eubacteriumventriosumgroup.id.11341	rs72783037	C	A	0.066	0.014	6.55e-06
47	genus.Eubacteriumventriosumgroup.id.11341	rs66746423	C	T	0.075	0.016	6.11e-06
47	genus.Eubacteriumventriosumgroup.id.11341	rs35179274	C	T	-0.063	0.014	5.76e-06
47	genus.Eubacteriumventriosumgroup.id.11341	rs73849225	T	C	0.098	0.022	5.21e-06
47	genus.Eubacteriumventriosumgroup.id.11341	rs3809430	T	C	-0.055	0.012	3.55e-06
47	genus.Eubacteriumventriosumgroup.id.11341	rs78250280	G	A	0.075	0.016	3.36e-06
47	genus.Eubacteriumventriosumgroup.id.11341	rs876734	C	T	-0.062	0.013	2.89e-06
47	genus.Eubacteriumventriosumgroup.id.11341	rs12964517	G	A	0.059	0.012	2.07e-06
47	genus.Eubacteriumventriosumgroup.id.11341	rs16884680	G	T	-0.091	0.019	1.74e-06
47	genus.Eubacteriumventriosumgroup.id.11341	rs73615400	T	C	-0.096	0.019	9.54e-07
47	genus.Eubacteriumventriosumgroup.id.11341	rs57199565	T	C	0.078	0.016	7.97e-07
47	genus.Eubacteriumventriosumgroup.id.11341	rs11617697	A	G	-0.143	0.029	7.22e-07
47	genus.Eubacteriumventriosumgroup.id.11341	rs6048195	A	T	-0.06	0.012	2.5e-07
48	genus.Eubacteriumxylanophilumgroup.id.14375	rs75586835	A	G	-0.114	0.026	9.39e-06
48	genus.Eubacteriumxylanophilumgroup.id.14375	rs4654122	C	G	0.055	0.012	7.2e-06
48	genus.Eubacteriumxylanophilumgroup.id.14375	rs2012708	A	G	0.057	0.013	6.53e-06
48	genus.Eubacteriumxylanophilumgroup.id.14375	rs12980122	C	G	-0.108	0.024	5.02e-06
48	genus.Eubacteriumxylanophilumgroup.id.14375	rs10140184	A	C	0.058	0.013	4.96e-06
48	genus.Eubacteriumxylanophilumgroup.id.14375	rs2213117	T	G	0.088	0.019	4.21e-06
48	genus.Eubacteriumxylanophilumgroup.id.14375	rs1999224	G	T	-0.095	0.02	3.75e-06
48	genus.Eubacteriumxylanophilumgroup.id.14375	rs112176119	C	T	-0.113	0.025	3.33e-06
48	genus.Eubacteriumxylanophilumgroup.id.14375	rs10917203	A	C	0.061	0.013	3.15e-06
48	genus.Eubacteriumxylanophilumgroup.id.14375	rs79582700	C	G	-0.095	0.02	2.41e-06
48	genus.Eubacteriumxylanophilumgroup.id.14375	rs13239072	G	A	0.069	0.014	1.82e-06
48	genus.Eubacteriumxylanophilumgroup.id.14375	rs17830032	G	A	-0.161	0.031	2.39e-07
49	genus.Faecalibacterium.id.2057	rs61875484	C	G	0.082	0.018	9.18e-06
49	genus.Faecalibacterium.id.2057	rs12753492	A	C	0.064	0.015	8.8e-06
49	genus.Faecalibacterium.id.2057	rs79656633	T	C	0.146	0.032	8.14e-06
49	genus.Faecalibacterium.id.2057	rs2835874	T	C	-0.087	0.02	7.54e-06
49	genus.Faecalibacterium.id.2057	rs10927394	G	T	-0.232	0.051	7.02e-06
49	genus.Faecalibacterium.id.2057	rs11776390	T	C	-0.078	0.017	6.4e-06
49	genus.Faecalibacterium.id.2057	rs114946999	C	T	-0.086	0.019	5.7e-06
49	genus.Faecalibacterium.id.2057	rs9536330	T	C	-0.048	0.011	5.33e-06
49	genus.Faecalibacterium.id.2057	rs28376661	C	G	0.05	0.011	3.66e-06
49	genus.Faecalibacterium.id.2057	rs75499067	C	T	0.228	0.047	1.76e-06
49	genus.Faecalibacterium.id.2057	rs6910935	A	G	0.135	0.028	1.38e-06
49	genus.Faecalibacterium.id.2057	rs1271565	C	T	-0.058	0.012	1.3e-06
49	genus.Faecalibacterium.id.2057	rs12320842	C	G	0.095	0.016	7.57e-09
50	genus.Flavonifractor.id.2059	rs12038887	C	G	0.094	0.021	9.37e-06
50	genus.Flavonifractor.id.2059	rs6761463	G	C	-0.083	0.018	8.11e-06
50	genus.Flavonifractor.id.2059	rs114873521	C	T	-0.13	0.029	7.13e-06
50	genus.Flavonifractor.id.2059	rs11642826	G	C	0.147	0.033	6.65e-06
50	genus.Flavonifractor.id.2059	rs11811696	T	C	-0.116	0.024	2.07e-06
50	genus.Flavonifractor.id.2059	rs34066017	A	G	0.076	0.016	1.52e-06
50	genus.Flavonifractor.id.2059	rs806808	T	C	0.067	0.014	1.18e-06
50	genus.Flavonifractor.id.2059	rs12030302	A	G	-0.069	0.014	5.61e-07
51	genus.Fusicatenibacter.id.11305	rs206581	A	G	-0.057	0.013	8.96e-06
51	genus.Fusicatenibacter.id.11305	rs792108	T	C	-0.051	0.011	8.5e-06
51	genus.Fusicatenibacter.id.11305	rs73103914	A	G	-0.06	0.013	8.3e-06
51	genus.Fusicatenibacter.id.11305	rs8028026	A	G	-0.079	0.018	8.06e-06
51	genus.Fusicatenibacter.id.11305	rs10439674	A	G	-0.057	0.013	7.68e-06
51	genus.Fusicatenibacter.id.11305	rs9905659	G	A	-0.062	0.014	7.31e-06
51	genus.Fusicatenibacter.id.11305	rs6515626	G	A	0.142	0.031	7.29e-06
51	genus.Fusicatenibacter.id.11305	rs167879	C	T	-0.066	0.015	5.87e-06
51	genus.Fusicatenibacter.id.11305	rs60254196	A	G	-0.049	0.011	5.47e-06
51	genus.Fusicatenibacter.id.11305	rs1864685	A	C	-0.049	0.011	4.96e-06
51	genus.Fusicatenibacter.id.11305	rs8063430	T	C	-0.104	0.022	4.93e-06
51	genus.Fusicatenibacter.id.11305	rs62187631	T	C	-0.071	0.016	4.55e-06
51	genus.Fusicatenibacter.id.11305	rs2039204	T	A	-0.05	0.011	3.94e-06
51	genus.Fusicatenibacter.id.11305	rs3303	T	C	-0.095	0.02	3.94e-06
51	genus.Fusicatenibacter.id.11305	rs2025938	G	A	-0.097	0.021	2.99e-06
51	genus.Fusicatenibacter.id.11305	rs62353480	A	G	-0.07	0.015	1.57e-06
51	genus.Fusicatenibacter.id.11305	rs2132128	G	A	-0.077	0.016	1.08e-06
51	genus.Fusicatenibacter.id.11305	rs704418	T	C	0.074	0.015	7.77e-07
51	genus.Fusicatenibacter.id.11305	rs4378146	A	C	-0.062	0.013	7.2e-07
52	genus.Gordonibacter.id.821	rs117347059	G	C	-0.128	0.029	9.17e-06
52	genus.Gordonibacter.id.821	rs4596722	A	G	0.103	0.023	9.06e-06
52	genus.Gordonibacter.id.821	rs13412653	A	C	0.108	0.024	8.61e-06
52	genus.Gordonibacter.id.821	rs61934597	C	T	-0.172	0.039	8.37e-06
52	genus.Gordonibacter.id.821	rs35042269	C	A	-0.18	0.04	8.11e-06
52	genus.Gordonibacter.id.821	rs72939513	A	G	-0.214	0.049	7.98e-06
52	genus.Gordonibacter.id.821	rs768830	G	A	0.15	0.033	7.76e-06
52	genus.Gordonibacter.id.821	rs3765837	T	G	-0.191	0.043	7.17e-06
52	genus.Gordonibacter.id.821	rs71545975	A	G	-0.154	0.034	7.04e-06
52	genus.Gordonibacter.id.821	rs16955299	G	A	-0.196	0.043	6.37e-06
52	genus.Gordonibacter.id.821	rs322296	G	A	0.179	0.038	4.02e-06
52	genus.Gordonibacter.id.821	rs72714787	C	A	0.181	0.038	1.43e-06
52	genus.Gordonibacter.id.821	rs7220558	A	T	0.117	0.023	6.71e-07
52	genus.Gordonibacter.id.821	rs7294633	C	T	0.129	0.025	3.44e-07
52	genus.Gordonibacter.id.821	rs76287110	A	T	-0.243	0.047	1.67e-07
53	genus.Haemophilus.id.3698	rs12876183	T	A	0.075	0.017	9.62e-06
53	genus.Haemophilus.id.3698	rs10840326	C	G	-0.068	0.015	7.37e-06
53	genus.Haemophilus.id.3698	rs56310940	G	C	-0.108	0.025	7.23e-06
53	genus.Haemophilus.id.3698	rs10781340	G	A	0.095	0.02	4.32e-06
53	genus.Haemophilus.id.3698	rs4822728	T	C	0.071	0.015	3.48e-06
53	genus.Haemophilus.id.3698	rs9574096	A	T	-0.074	0.016	2.18e-06
53	genus.Haemophilus.id.3698	rs9895850	T	C	-0.193	0.042	2.14e-06
53	genus.Haemophilus.id.3698	rs35509	G	A	0.128	0.027	2.01e-06
53	genus.Haemophilus.id.3698	rs76022354	C	T	0.245	0.051	1.83e-06
53	genus.Haemophilus.id.3698	rs78909003	T	C	-0.246	0.05	1.67e-06
53	genus.Haemophilus.id.3698	rs9328464	T	C	0.072	0.015	1.42e-06
53	genus.Haemophilus.id.3698	rs111582866	G	A	-0.124	0.026	1.27e-06
53	genus.Haemophilus.id.3698	rs12191680	C	G	0.107	0.02	1.47e-07
53	genus.Haemophilus.id.3698	rs9382510	C	T	-0.094	0.017	7.12e-08
54	genus.Holdemanella.id.11393	rs12415649	G	C	0.084	0.019	7.88e-06
54	genus.Holdemanella.id.11393	rs17586763	T	C	-0.227	0.051	7.72e-06
54	genus.Holdemanella.id.11393	rs1926302	G	A	-0.108	0.023	7.5e-06
54	genus.Holdemanella.id.11393	rs35228298	G	A	0.093	0.02	7.3e-06
54	genus.Holdemanella.id.11393	rs62113381	T	C	-0.105	0.023	5.54e-06
54	genus.Holdemanella.id.11393	rs1830029	C	G	-0.095	0.021	5.35e-06
54	genus.Holdemanella.id.11393	rs34187114	C	A	-0.105	0.023	5.13e-06
54	genus.Holdemanella.id.11393	rs12513188	G	A	0.09	0.02	4.65e-06
54	genus.Holdemanella.id.11393	rs8113760	G	A	0.079	0.017	4.62e-06
54	genus.Holdemanella.id.11393	rs4541991	T	C	-0.093	0.019	2.1e-06
54	genus.Holdemanella.id.11393	rs75764681	T	C	-0.283	0.06	1.94e-06
54	genus.Holdemanella.id.11393	rs73011279	T	C	-0.096	0.02	1.36e-06
54	genus.Holdemanella.id.11393	rs607782	T	C	-0.085	0.017	7.19e-07
54	genus.Holdemanella.id.11393	rs761624	C	G	0.096	0.018	1.38e-07
55	genus.Holdemania.id.2157	rs12701617	A	G	-0.066	0.015	9.52e-06
55	genus.Holdemania.id.2157	rs113593397	A	G	-0.129	0.028	9.36e-06
55	genus.Holdemania.id.2157	rs10885477	T	C	-0.135	0.03	8.6e-06
55	genus.Holdemania.id.2157	rs967319	T	C	0.079	0.018	8.38e-06
55	genus.Holdemania.id.2157	rs73139538	G	A	-0.149	0.033	7.77e-06
55	genus.Holdemania.id.2157	rs4146507	C	T	0.079	0.018	7.23e-06
55	genus.Holdemania.id.2157	rs11080063	G	A	-0.067	0.015	6.67e-06
55	genus.Holdemania.id.2157	rs80149660	C	T	-0.233	0.052	6.04e-06
55	genus.Holdemania.id.2157	rs9529719	T	C	0.074	0.016	5.97e-06
55	genus.Holdemania.id.2157	rs55888180	C	G	0.129	0.028	5.89e-06
55	genus.Holdemania.id.2157	rs111745969	A	G	0.121	0.027	3.71e-06
55	genus.Holdemania.id.2157	rs41438744	C	G	-0.125	0.027	2.44e-06
55	genus.Holdemania.id.2157	rs150096134	T	A	0.162	0.033	2.38e-06
55	genus.Holdemania.id.2157	rs116500994	G	T	-0.138	0.029	2.34e-06
55	genus.Holdemania.id.2157	rs77293403	A	G	0.165	0.034	1.77e-06
55	genus.Holdemania.id.2157	rs6133067	T	C	0.091	0.018	5.17e-07
55	genus.Holdemania.id.2157	rs9500080	C	T	0.093	0.018	4.09e-07
55	genus.Holdemania.id.2157	rs1867876	T	C	0.084	0.016	2.74e-07
56	genus.Howardella.id.2000	rs2154047	C	A	-0.193	0.042	9.97e-06
56	genus.Howardella.id.2000	rs3791893	A	G	0.147	0.034	9.5e-06
56	genus.Howardella.id.2000	rs10048062	C	T	-0.147	0.034	8.59e-06
56	genus.Howardella.id.2000	rs36081916	T	C	-0.181	0.04	4.7e-06
56	genus.Howardella.id.2000	rs61771805	A	T	-0.137	0.03	4.03e-06
56	genus.Howardella.id.2000	rs12452946	A	G	-0.106	0.023	3.8e-06
56	genus.Howardella.id.2000	rs672217	G	A	0.164	0.035	3.52e-06
56	genus.Howardella.id.2000	rs609430	T	G	-0.112	0.024	3.34e-06
56	genus.Howardella.id.2000	rs1484873	A	G	-0.228	0.046	2.56e-06
56	genus.Howardella.id.2000	rs17167098	G	A	-0.169	0.035	1.12e-06
56	genus.Howardella.id.2000	rs901099	T	G	-0.127	0.025	6.53e-07
57	genus.Hungatella.id.11306	rs13249325	T	G	-0.1	0.023	9.69e-06
57	genus.Hungatella.id.11306	rs10044993	C	A	0.14	0.032	8.07e-06
57	genus.Hungatella.id.11306	rs17092615	G	A	0.152	0.034	7.38e-06
57	genus.Hungatella.id.11306	rs72759041	G	T	-0.126	0.028	3.86e-06
57	genus.Hungatella.id.11306	rs13128780	T	C	-0.15	0.031	1.75e-06
58	genus.Intestinibacter.id.11345	rs68093214	C	T	0.066	0.015	9.26e-06
58	genus.Intestinibacter.id.11345	rs893394	G	A	0.058	0.013	7.85e-06
58	genus.Intestinibacter.id.11345	rs62430350	T	C	0.151	0.035	6.84e-06
58	genus.Intestinibacter.id.11345	rs2098844	C	T	-0.058	0.013	6.79e-06
58	genus.Intestinibacter.id.11345	rs6062862	A	G	0.092	0.02	6.68e-06
58	genus.Intestinibacter.id.11345	rs9348442	C	T	0.099	0.022	6.26e-06
58	genus.Intestinibacter.id.11345	rs447950	A	G	0.063	0.014	5.64e-06
58	genus.Intestinibacter.id.11345	rs11109097	C	T	0.062	0.014	5.49e-06
58	genus.Intestinibacter.id.11345	rs2702387	A	G	0.061	0.013	4.26e-06
58	genus.Intestinibacter.id.11345	rs6875660	C	T	0.089	0.019	3.06e-06
58	genus.Intestinibacter.id.11345	rs118030283	G	A	-0.152	0.032	2.67e-06
58	genus.Intestinibacter.id.11345	rs478972	T	C	-0.143	0.03	1.82e-06
58	genus.Intestinibacter.id.11345	rs16938435	T	C	-0.112	0.024	1.8e-06
58	genus.Intestinibacter.id.11345	rs4327025	G	A	-0.081	0.015	1.64e-07
58	genus.Intestinibacter.id.11345	rs10805326	G	A	0.078	0.014	3.55e-08
59	genus.Intestinimonas.id.2062	rs9823439	T	C	-0.058	0.013	9.86e-06
59	genus.Intestinimonas.id.2062	rs1000888	C	G	-0.059	0.013	9.71e-06
59	genus.Intestinimonas.id.2062	rs62427239	C	A	0.163	0.037	9.41e-06
59	genus.Intestinimonas.id.2062	rs6934519	C	T	0.069	0.015	8.57e-06
59	genus.Intestinimonas.id.2062	rs2276760	A	G	-0.069	0.015	7.84e-06
59	genus.Intestinimonas.id.2062	rs4113676	A	C	-0.219	0.049	7.42e-06
59	genus.Intestinimonas.id.2062	rs994794	G	C	-0.142	0.032	7.31e-06
59	genus.Intestinimonas.id.2062	rs72982915	C	T	0.183	0.04	4.91e-06
59	genus.Intestinimonas.id.2062	rs1859797	G	A	0.06	0.013	4.12e-06
59	genus.Intestinimonas.id.2062	rs7170984	T	C	-0.066	0.014	2.98e-06
59	genus.Intestinimonas.id.2062	rs62240188	G	A	0.13	0.027	2.2e-06
59	genus.Intestinimonas.id.2062	rs12566247	T	A	0.064	0.014	2.19e-06
59	genus.Intestinimonas.id.2062	rs10262702	T	C	0.092	0.019	2.06e-06
59	genus.Intestinimonas.id.2062	rs2731794	C	T	0.121	0.026	1.92e-06
59	genus.Intestinimonas.id.2062	rs4784055	T	C	-0.175	0.039	8.72e-07
59	genus.Intestinimonas.id.2062	rs716604	A	G	0.082	0.017	8.57e-07
59	genus.Intestinimonas.id.2062	rs11258178	A	G	0.066	0.013	6.98e-07
59	genus.Intestinimonas.id.2062	rs12226153	A	G	-0.151	0.031	5.12e-07
60	genus.Lachnoclostridium.id.11308	rs1528479	G	A	-0.05	0.011	9.64e-06
60	genus.Lachnoclostridium.id.11308	rs12566975	T	C	-0.047	0.011	9.57e-06
60	genus.Lachnoclostridium.id.11308	rs62028349	G	C	0.047	0.011	9.17e-06
60	genus.Lachnoclostridium.id.11308	rs2385421	A	G	0.075	0.018	7.14e-06
60	genus.Lachnoclostridium.id.11308	rs3821998	C	A	-0.086	0.019	6.72e-06
60	genus.Lachnoclostridium.id.11308	rs1031599	G	T	-0.079	0.018	6.31e-06
60	genus.Lachnoclostridium.id.11308	rs1997204	T	C	-0.108	0.024	5.97e-06
60	genus.Lachnoclostridium.id.11308	rs72829893	G	T	0.117	0.027	5.58e-06
60	genus.Lachnoclostridium.id.11308	rs4738679	G	A	-0.052	0.011	4.42e-06
60	genus.Lachnoclostridium.id.11308	rs789029	C	T	-0.064	0.014	3.75e-06
60	genus.Lachnoclostridium.id.11308	rs78068103	A	G	0.089	0.019	3.67e-06
60	genus.Lachnoclostridium.id.11308	rs61915992	A	T	0.08	0.017	2.67e-06
60	genus.Lachnoclostridium.id.11308	rs615997	T	C	0.051	0.011	2.03e-06
60	genus.Lachnoclostridium.id.11308	rs62285313	A	G	0.086	0.018	1.58e-06
60	genus.Lachnoclostridium.id.11308	rs6112314	A	C	-0.056	0.011	2.43e-07
61	genus.Lachnospira.id.2004	rs2520509	A	G	0.052	0.012	7.42e-06
61	genus.Lachnospira.id.2004	rs159484	G	A	0.079	0.018	6.68e-06
61	genus.Lachnospira.id.2004	rs2326833	C	G	-0.078	0.017	4.6e-06
61	genus.Lachnospira.id.2004	rs56791201	T	C	0.052	0.011	2.93e-06
61	genus.Lachnospira.id.2004	rs4686798	T	C	0.053	0.011	2.74e-06
61	genus.Lachnospira.id.2004	rs4923324	G	A	-0.062	0.013	2.44e-06
61	genus.Lachnospira.id.2004	rs13157098	A	G	-0.077	0.016	5.99e-07
62	genus.LachnospiraceaeFCS020group.id.11314	rs4452603	T	G	0.06	0.014	8.98e-06
62	genus.LachnospiraceaeFCS020group.id.11314	rs9308097	A	G	0.055	0.012	7.47e-06
62	genus.LachnospiraceaeFCS020group.id.11314	rs3999074	G	T	-0.055	0.012	6.55e-06
62	genus.LachnospiraceaeFCS020group.id.11314	rs1254846	G	A	0.106	0.023	5.6e-06
62	genus.LachnospiraceaeFCS020group.id.11314	rs2322265	C	T	-0.067	0.014	5.21e-06
62	genus.LachnospiraceaeFCS020group.id.11314	rs9919338	G	C	-0.055	0.012	4.91e-06
62	genus.LachnospiraceaeFCS020group.id.11314	rs2862811	T	C	0.056	0.012	3.92e-06
62	genus.LachnospiraceaeFCS020group.id.11314	rs369444	C	G	0.125	0.026	3.15e-06
62	genus.LachnospiraceaeFCS020group.id.11314	rs10093861	G	A	-0.057	0.012	3.06e-06
62	genus.LachnospiraceaeFCS020group.id.11314	rs35035870	T	C	-0.191	0.041	2.62e-06
62	genus.LachnospiraceaeFCS020group.id.11314	rs113859143	G	C	-0.109	0.024	2.55e-06
62	genus.LachnospiraceaeFCS020group.id.11314	rs12078956	C	G	0.106	0.022	2.15e-06
62	genus.LachnospiraceaeFCS020group.id.11314	rs72793667	A	G	-0.117	0.025	1.63e-06
62	genus.LachnospiraceaeFCS020group.id.11314	rs1363769	T	C	-0.201	0.045	1.58e-06
62	genus.LachnospiraceaeFCS020group.id.11314	rs9788306	C	T	-0.063	0.013	1.39e-06
62	genus.LachnospiraceaeFCS020group.id.11314	rs7249113	G	A	0.068	0.013	3.72e-07
63	genus.LachnospiraceaeNC2004group.id.11316	rs12208226	C	A	-0.155	0.034	9.75e-06
63	genus.LachnospiraceaeNC2004group.id.11316	rs117467633	T	C	-0.17	0.038	9.13e-06
63	genus.LachnospiraceaeNC2004group.id.11316	rs1929743	T	C	0.084	0.019	9.06e-06
63	genus.LachnospiraceaeNC2004group.id.11316	rs1928659	T	C	0.103	0.023	6.17e-06
63	genus.LachnospiraceaeNC2004group.id.11316	rs12863463	G	A	-0.156	0.035	6.04e-06
63	genus.LachnospiraceaeNC2004group.id.11316	rs17067076	G	A	-0.155	0.035	5.61e-06
63	genus.LachnospiraceaeNC2004group.id.11316	rs1331592	C	G	0.095	0.021	5.34e-06
63	genus.LachnospiraceaeNC2004group.id.11316	rs3756315	A	G	-0.088	0.019	3.33e-06
63	genus.LachnospiraceaeNC2004group.id.11316	rs12127733	G	A	0.115	0.025	3.11e-06
63	genus.LachnospiraceaeNC2004group.id.11316	rs6116753	G	A	0.099	0.021	2.92e-06
64	genus.LachnospiraceaeND3007group.id.11317	rs72776675	T	C	-0.065	0.015	8.72e-06
64	genus.LachnospiraceaeND3007group.id.11317	rs2861203	G	A	0.057	0.013	7.37e-06
64	genus.LachnospiraceaeND3007group.id.11317	rs13110238	C	G	-0.064	0.014	4.48e-06
64	genus.LachnospiraceaeND3007group.id.11317	rs9932954	A	G	-0.056	0.012	1.25e-06
65	genus.LachnospiraceaeNK4A136group.id.11319	rs59805249	T	C	0.094	0.021	9.45e-06
65	genus.LachnospiraceaeNK4A136group.id.11319	rs28540839	A	C	0.051	0.011	9.34e-06
65	genus.LachnospiraceaeNK4A136group.id.11319	rs10952110	G	T	0.049	0.011	9.08e-06
65	genus.LachnospiraceaeNK4A136group.id.11319	rs4955932	T	C	-0.049	0.011	7.05e-06
65	genus.LachnospiraceaeNK4A136group.id.11319	rs12611395	A	G	-0.09	0.02	5.83e-06
65	genus.LachnospiraceaeNK4A136group.id.11319	rs2880566	T	C	0.06	0.013	5.61e-06
65	genus.LachnospiraceaeNK4A136group.id.11319	rs7073658	T	G	-0.05	0.011	5.27e-06
65	genus.LachnospiraceaeNK4A136group.id.11319	rs11263806	A	G	-0.052	0.012	5.07e-06
65	genus.LachnospiraceaeNK4A136group.id.11319	rs73044693	A	G	-0.108	0.023	3.57e-06
65	genus.LachnospiraceaeNK4A136group.id.11319	rs7832116	A	G	-0.071	0.015	3.57e-06
65	genus.LachnospiraceaeNK4A136group.id.11319	rs76193507	A	G	-0.23	0.05	2.93e-06
65	genus.LachnospiraceaeNK4A136group.id.11319	rs7616165	G	T	-0.231	0.048	2.77e-06
65	genus.LachnospiraceaeNK4A136group.id.11319	rs68104925	T	C	-0.055	0.012	2.37e-06
65	genus.LachnospiraceaeNK4A136group.id.11319	rs160061	A	G	0.051	0.011	2.12e-06
65	genus.LachnospiraceaeNK4A136group.id.11319	rs954878	A	G	-0.052	0.011	1.78e-06
65	genus.LachnospiraceaeNK4A136group.id.11319	rs12362320	G	C	0.057	0.012	8.04e-07
66	genus.LachnospiraceaeUCG001.id.11321	rs7341608	T	C	-0.078	0.018	9.48e-06
66	genus.LachnospiraceaeUCG001.id.11321	rs7213933	T	A	-0.082	0.018	9.02e-06
66	genus.LachnospiraceaeUCG001.id.11321	rs79476906	T	A	-0.087	0.02	8.27e-06
66	genus.LachnospiraceaeUCG001.id.11321	rs8104225	A	G	0.089	0.02	8.04e-06
66	genus.LachnospiraceaeUCG001.id.11321	rs2371284	T	C	-0.076	0.017	7.56e-06
66	genus.LachnospiraceaeUCG001.id.11321	rs12131224	C	T	0.117	0.026	7.4e-06
66	genus.LachnospiraceaeUCG001.id.11321	rs4981345	T	C	-0.068	0.015	6.09e-06
66	genus.LachnospiraceaeUCG001.id.11321	rs62496417	T	G	-0.075	0.017	5.88e-06
66	genus.LachnospiraceaeUCG001.id.11321	rs9403580	C	T	0.108	0.023	3.47e-06
66	genus.LachnospiraceaeUCG001.id.11321	rs78848836	A	G	-0.119	0.026	3.38e-06
66	genus.LachnospiraceaeUCG001.id.11321	rs74034332	G	A	0.168	0.038	3.33e-06
66	genus.LachnospiraceaeUCG001.id.11321	rs573933	T	C	-0.108	0.023	3.11e-06
66	genus.LachnospiraceaeUCG001.id.11321	rs10815577	C	G	-0.068	0.014	1.72e-06
66	genus.LachnospiraceaeUCG001.id.11321	rs2050911	G	A	0.075	0.015	1.11e-06
66	genus.LachnospiraceaeUCG001.id.11321	rs985416	C	T	0.097	0.018	1.46e-07
66	genus.LachnospiraceaeUCG001.id.11321	rs437876	T	C	0.078	0.014	7.17e-08
67	genus.LachnospiraceaeUCG004.id.11324	rs2706242	G	C	-0.09	0.02	9.84e-06
67	genus.LachnospiraceaeUCG004.id.11324	rs12072562	T	C	0.133	0.03	7.07e-06
67	genus.LachnospiraceaeUCG004.id.11324	rs2726805	A	G	0.055	0.012	6.3e-06
67	genus.LachnospiraceaeUCG004.id.11324	rs233486	A	G	-0.08	0.018	6.28e-06
67	genus.LachnospiraceaeUCG004.id.11324	rs7629954	A	G	0.108	0.024	5.77e-06
67	genus.LachnospiraceaeUCG004.id.11324	rs6656451	C	T	-0.054	0.012	5.57e-06
67	genus.LachnospiraceaeUCG004.id.11324	rs35182105	A	G	-0.11	0.024	4.87e-06
67	genus.LachnospiraceaeUCG004.id.11324	rs2444793	C	T	-0.054	0.012	4.77e-06
67	genus.LachnospiraceaeUCG004.id.11324	rs11128180	A	G	0.065	0.014	4.52e-06
67	genus.LachnospiraceaeUCG004.id.11324	rs12894272	A	G	0.058	0.013	4.34e-06
67	genus.LachnospiraceaeUCG004.id.11324	rs12673420	G	A	0.055	0.012	2.98e-06
67	genus.LachnospiraceaeUCG004.id.11324	rs2882478	G	A	-0.058	0.012	1.21e-06
67	genus.LachnospiraceaeUCG004.id.11324	rs12747809	G	A	-0.062	0.013	8.65e-07
68	genus.LachnospiraceaeUCG008.id.11328	rs75356640	G	A	0.137	0.03	9.83e-06
68	genus.LachnospiraceaeUCG008.id.11328	rs57254474	G	A	0.089	0.02	6.92e-06
68	genus.LachnospiraceaeUCG008.id.11328	rs61944774	A	G	0.18	0.039	6.34e-06
68	genus.LachnospiraceaeUCG008.id.11328	rs57091572	A	G	-0.11	0.024	2.86e-06
68	genus.LachnospiraceaeUCG008.id.11328	rs13024781	T	C	-0.08	0.017	2.29e-06
68	genus.LachnospiraceaeUCG008.id.11328	rs955844	A	C	0.112	0.023	1.81e-06
68	genus.LachnospiraceaeUCG008.id.11328	rs62277846	C	T	0.102	0.021	1.59e-06
68	genus.LachnospiraceaeUCG008.id.11328	rs10801803	G	A	-0.117	0.024	1.4e-06
68	genus.LachnospiraceaeUCG008.id.11328	rs10741777	T	C	-0.097	0.019	7.69e-07
68	genus.LachnospiraceaeUCG008.id.11328	rs67078837	T	C	-0.085	0.017	7.68e-07
68	genus.LachnospiraceaeUCG008.id.11328	rs9873555	G	C	-0.121	0.023	2.41e-07
68	genus.LachnospiraceaeUCG008.id.11328	rs10793103	C	T	0.097	0.018	9.35e-08
69	genus.LachnospiraceaeUCG010.id.11330	rs2833528	C	T	-0.056	0.013	9.92e-06
69	genus.LachnospiraceaeUCG010.id.11330	rs2153460	A	T	-0.068	0.016	9.17e-06
69	genus.LachnospiraceaeUCG010.id.11330	rs17730011	G	A	-0.07	0.016	7.85e-06
69	genus.LachnospiraceaeUCG010.id.11330	rs4576377	A	C	-0.057	0.013	7.63e-06
69	genus.LachnospiraceaeUCG010.id.11330	rs336138	G	T	0.078	0.017	7.48e-06
69	genus.LachnospiraceaeUCG010.id.11330	rs72894957	G	A	0.222	0.049	5.68e-06
69	genus.LachnospiraceaeUCG010.id.11330	rs10414815	T	C	0.105	0.023	4.24e-06
69	genus.LachnospiraceaeUCG010.id.11330	rs74315802	G	T	0.087	0.018	3.19e-06
69	genus.LachnospiraceaeUCG010.id.11330	rs12346653	C	T	0.066	0.014	2.7e-06
69	genus.LachnospiraceaeUCG010.id.11330	rs72761829	A	T	0.112	0.024	2.58e-06
69	genus.LachnospiraceaeUCG010.id.11330	rs9981767	A	C	0.066	0.013	9.96e-07
69	genus.LachnospiraceaeUCG010.id.11330	rs11192447	A	G	0.127	0.024	4.69e-07
70	genus.Lactobacillus.id.1837	rs12693845	C	T	-0.081	0.018	8.96e-06
70	genus.Lactobacillus.id.1837	rs77478751	A	G	-0.22	0.048	7.33e-06
70	genus.Lactobacillus.id.1837	rs75127669	C	A	0.14	0.031	6.83e-06
70	genus.Lactobacillus.id.1837	rs1530559	G	A	0.08	0.018	4.93e-06
70	genus.Lactobacillus.id.1837	rs768253	T	G	-0.079	0.017	4.25e-06
70	genus.Lactobacillus.id.1837	rs6092149	A	T	-0.08	0.017	3.29e-06
70	genus.Lactobacillus.id.1837	rs7399658	G	A	-0.107	0.022	3.12e-06
70	genus.Lactobacillus.id.1837	rs62314653	C	A	0.188	0.039	2.24e-06
70	genus.Lactobacillus.id.1837	rs11674854	C	T	-0.085	0.018	1.59e-06
70	genus.Lactobacillus.id.1837	rs328312	T	A	0.082	0.017	1.41e-06
70	genus.Lactobacillus.id.1837	rs16861661	G	A	-0.183	0.038	1.28e-06
70	genus.Lactobacillus.id.1837	rs921925	A	C	0.099	0.02	9.72e-07
71	genus.Lactococcus.id.1851	rs12621813	G	A	0.108	0.024	6.61e-06
71	genus.Lactococcus.id.1851	rs17168302	G	A	0.192	0.042	6.29e-06
71	genus.Lactococcus.id.1851	rs6674304	C	T	0.201	0.044	6.18e-06
71	genus.Lactococcus.id.1851	rs7992246	T	C	0.104	0.023	4.45e-06
71	genus.Lactococcus.id.1851	rs55910161	C	T	0.146	0.031	2.36e-06
71	genus.Lactococcus.id.1851	rs4766997	C	T	0.115	0.024	2.06e-06
71	genus.Lactococcus.id.1851	rs2293361	C	T	-0.199	0.043	1.4e-06
71	genus.Lactococcus.id.1851	rs10417872	T	G	0.118	0.025	1.29e-06
71	genus.Lactococcus.id.1851	rs123059	T	C	-0.137	0.027	1.27e-06
71	genus.Lactococcus.id.1851	rs757872	G	C	0.141	0.028	4.37e-07
71	genus.Lactococcus.id.1851	rs34757988	G	C	0.122	0.023	8.95e-08
72	genus.lntestinibacter.id.11345	rs7026731	C	T	-0.102	0.023	5.8e-06
72	genus.lntestinibacter.id.11345	rs552646	A	G	-0.138	0.03	3.74e-06
72	genus.lntestinibacter.id.11345	rs1476854	G	A	0.067	0.014	3.54e-06
73	genus.lntestinimonas.id.2062	rs17067892	C	T	0.107	0.025	6.38e-06
73	genus.lntestinimonas.id.2062	rs2930225	G	T	0.073	0.015	1.35e-06
73	genus.lntestinimonas.id.2062	rs60282801	C	T	0.08	0.017	1.3e-06
74	genus.Marvinbryantia.id.2005	rs11620597	T	C	0.119	0.027	7.8e-06
74	genus.Marvinbryantia.id.2005	rs146541147	G	A	0.119	0.027	6.86e-06
74	genus.Marvinbryantia.id.2005	rs12963345	G	C	-0.06	0.013	6.6e-06
74	genus.Marvinbryantia.id.2005	rs8006832	G	T	-0.095	0.022	6.58e-06
74	genus.Marvinbryantia.id.2005	rs3125832	A	C	0.068	0.015	5.03e-06
74	genus.Marvinbryantia.id.2005	rs11645029	G	C	-0.061	0.013	4.15e-06
74	genus.Marvinbryantia.id.2005	rs72948274	A	C	-0.126	0.027	3.26e-06
74	genus.Marvinbryantia.id.2005	rs2863363	A	G	0.063	0.014	3.11e-06
74	genus.Marvinbryantia.id.2005	rs1187983	C	T	-0.094	0.019	2.02e-06
74	genus.Marvinbryantia.id.2005	rs61884471	G	A	0.124	0.025	1.01e-06
74	genus.Marvinbryantia.id.2005	rs2842896	C	T	-0.065	0.013	7.25e-07
74	genus.Marvinbryantia.id.2005	rs2724813	A	G	-0.084	0.017	6.28e-07
75	genus.Methanobrevibacter.id.123	rs4802933	A	G	-0.136	0.031	9.74e-06
75	genus.Methanobrevibacter.id.123	rs4779844	G	C	0.11	0.025	9.28e-06
75	genus.Methanobrevibacter.id.123	rs6776814	T	C	-0.189	0.042	8.05e-06
75	genus.Methanobrevibacter.id.123	rs1334944	T	C	0.115	0.026	7.61e-06
75	genus.Methanobrevibacter.id.123	rs11018665	A	T	0.113	0.025	7.03e-06
75	genus.Methanobrevibacter.id.123	rs894996	C	A	0.214	0.046	3.82e-06
75	genus.Methanobrevibacter.id.123	rs10202904	T	G	-0.113	0.024	3.09e-06
75	genus.Methanobrevibacter.id.123	rs76029318	T	C	0.223	0.045	1.08e-06
76	genus.Odoribacter.id.952	rs74553962	T	G	0.121	0.026	9.49e-06
76	genus.Odoribacter.id.952	rs16918425	A	T	0.1	0.022	8.85e-06
76	genus.Odoribacter.id.952	rs10423795	C	T	0.055	0.012	6.58e-06
76	genus.Odoribacter.id.952	rs6856150	G	A	0.088	0.019	6.06e-06
76	genus.Odoribacter.id.952	rs4793970	A	G	-0.058	0.013	6.03e-06
76	genus.Odoribacter.id.952	rs28417404	A	G	-0.073	0.016	3.68e-06
76	genus.Odoribacter.id.952	rs10093869	A	G	-0.058	0.013	3.67e-06
76	genus.Odoribacter.id.952	rs77779484	G	A	-0.133	0.027	6.56e-07
76	genus.Odoribacter.id.952	rs503751	C	G	0.062	0.012	2.08e-07
77	genus.Olsenella.id.822	rs8066522	G	A	-0.107	0.024	9.7e-06
77	genus.Olsenella.id.822	rs9460691	C	A	0.12	0.027	7.28e-06
77	genus.Olsenella.id.822	rs61090148	A	G	-0.105	0.023	6.44e-06
77	genus.Olsenella.id.822	rs7540303	C	T	0.108	0.024	5.32e-06
77	genus.Olsenella.id.822	rs1035588	A	G	-0.108	0.024	4.86e-06
77	genus.Olsenella.id.822	rs6046522	C	T	0.123	0.027	4.48e-06
77	genus.Olsenella.id.822	rs35225860	A	G	-0.224	0.048	3.87e-06
77	genus.Olsenella.id.822	rs2759329	G	A	-0.111	0.024	3.43e-06
77	genus.Olsenella.id.822	rs72691585	C	A	-0.249	0.052	2.95e-06
77	genus.Olsenella.id.822	rs17148768	G	A	0.14	0.03	2.2e-06
77	genus.Olsenella.id.822	rs62112538	C	T	-0.199	0.041	1.19e-06
78	genus.Oscillibacter.id.2063	rs62206502	C	A	-0.068	0.015	6.6e-06
78	genus.Oscillibacter.id.2063	rs6901560	C	G	0.086	0.019	6.21e-06
78	genus.Oscillibacter.id.2063	rs12417956	C	G	0.079	0.017	6.03e-06
78	genus.Oscillibacter.id.2063	rs75453768	G	T	0.122	0.027	5.35e-06
78	genus.Oscillibacter.id.2063	rs11990279	T	C	-0.082	0.018	4.94e-06
78	genus.Oscillibacter.id.2063	rs137917150	T	A	-0.175	0.039	4.62e-06
78	genus.Oscillibacter.id.2063	rs16934185	A	G	-0.13	0.028	4.38e-06
78	genus.Oscillibacter.id.2063	rs12649930	T	G	0.122	0.026	4.09e-06
78	genus.Oscillibacter.id.2063	rs61883564	A	G	-0.101	0.022	3.39e-06
78	genus.Oscillibacter.id.2063	rs4506202	A	G	-0.071	0.015	3.21e-06
78	genus.Oscillibacter.id.2063	rs16866406	A	G	0.099	0.021	3.08e-06
78	genus.Oscillibacter.id.2063	rs761240	T	G	-0.177	0.039	2.04e-06
78	genus.Oscillibacter.id.2063	rs36095275	C	T	-0.075	0.016	1.4e-06
78	genus.Oscillibacter.id.2063	rs133832	A	C	-0.08	0.016	1.15e-06
78	genus.Oscillibacter.id.2063	rs11627628	T	C	0.144	0.029	1.01e-06
78	genus.Oscillibacter.id.2063	rs9393920	A	G	-0.074	0.015	9.92e-07
78	genus.Oscillibacter.id.2063	rs234108	A	G	0.075	0.015	9.16e-07
79	genus.Oscillospira.id.2064	rs12925026	T	C	0.136	0.031	9.31e-06
79	genus.Oscillospira.id.2064	rs751183	T	C	-0.077	0.017	6.85e-06
79	genus.Oscillospira.id.2064	rs62422654	C	T	0.09	0.02	6.47e-06
79	genus.Oscillospira.id.2064	rs72866977	A	C	-0.131	0.028	5.63e-06
79	genus.Oscillospira.id.2064	rs8076323	A	G	0.072	0.016	5.61e-06
79	genus.Oscillospira.id.2064	rs28889936	A	C	0.114	0.025	3.37e-06
79	genus.Oscillospira.id.2064	rs1954532	T	C	-0.083	0.018	2.27e-06
79	genus.Oscillospira.id.2064	rs73038677	T	A	-0.083	0.017	1.09e-06
79	genus.Oscillospira.id.2064	rs12206468	G	A	-0.133	0.027	1.04e-06
80	genus.Oxalobacter.id.2978	rs3862635	C	T	-0.172	0.039	9.19e-06
80	genus.Oxalobacter.id.2978	rs111966731	T	C	0.213	0.047	7.3e-06
80	genus.Oxalobacter.id.2978	rs6993398	G	A	0.127	0.028	7.13e-06
80	genus.Oxalobacter.id.2978	rs11108500	A	G	-0.199	0.043	3.74e-06
80	genus.Oxalobacter.id.2978	rs1569853	T	C	-0.138	0.03	3.65e-06
80	genus.Oxalobacter.id.2978	rs10464997	G	A	0.138	0.029	3.3e-06
80	genus.Oxalobacter.id.2978	rs12002250	A	C	0.217	0.047	1.42e-06
80	genus.Oxalobacter.id.2978	rs6071435	T	A	-0.106	0.021	1.07e-06
80	genus.Oxalobacter.id.2978	rs36057338	G	T	0.208	0.042	8.8e-07
80	genus.Oxalobacter.id.2978	rs6000536	C	T	-0.131	0.025	2.06e-07
80	genus.Oxalobacter.id.2978	rs4428215	G	A	0.13	0.024	7.51e-08
80	genus.Oxalobacter.id.2978	rs736744	C	T	0.118	0.021	2.57e-08
81	genus.Parabacteroides.id.954	rs6657302	T	C	-0.105	0.023	9.76e-06
81	genus.Parabacteroides.id.954	rs11965579	G	C	0.163	0.038	8.87e-06
81	genus.Parabacteroides.id.954	rs72893646	A	T	-0.072	0.016	8.83e-06
81	genus.Parabacteroides.id.954	rs7298818	C	T	0.089	0.02	8.54e-06
81	genus.Parabacteroides.id.954	rs17141986	G	C	0.05	0.011	7.27e-06
81	genus.Parabacteroides.id.954	rs114567323	T	C	0.186	0.041	5.65e-06
81	genus.Parabacteroides.id.954	rs4236095	G	A	0.076	0.016	1.93e-06
81	genus.Parabacteroides.id.954	rs115602804	G	A	0.103	0.022	1.93e-06
81	genus.Parabacteroides.id.954	rs3860755	G	C	0.056	0.012	1.71e-06
81	genus.Parabacteroides.id.954	rs60884758	C	T	-0.07	0.014	5.71e-07
82	genus.Paraprevotella.id.962	rs17109926	A	G	-0.099	0.022	6.75e-06
82	genus.Paraprevotella.id.962	rs10842464	T	C	-0.076	0.017	6.6e-06
82	genus.Paraprevotella.id.962	rs7240324	T	G	-0.102	0.023	5.96e-06
82	genus.Paraprevotella.id.962	rs3801748	G	A	0.078	0.017	5.2e-06
82	genus.Paraprevotella.id.962	rs3008582	T	C	0.106	0.023	4.36e-06
82	genus.Paraprevotella.id.962	rs145020347	A	G	-0.125	0.026	4.03e-06
82	genus.Paraprevotella.id.962	rs4756632	G	T	-0.139	0.029	3.82e-06
82	genus.Paraprevotella.id.962	rs4767113	C	T	0.088	0.018	2.14e-06
82	genus.Paraprevotella.id.962	rs140997932	T	C	-0.162	0.035	2.11e-06
82	genus.Paraprevotella.id.962	rs17785622	A	G	0.248	0.052	1.93e-06
82	genus.Paraprevotella.id.962	rs9900242	A	G	-0.085	0.018	1.14e-06
82	genus.Paraprevotella.id.962	rs9602779	A	C	-0.107	0.022	6.93e-07
82	genus.Paraprevotella.id.962	rs2081023	A	G	-0.123	0.024	2.64e-07
83	genus.Parasutterella.id.2892	rs6809952	G	A	-0.068	0.015	8.13e-06
83	genus.Parasutterella.id.2892	rs11715853	G	A	-0.066	0.015	6.23e-06
83	genus.Parasutterella.id.2892	rs7311004	T	C	-0.062	0.014	5.92e-06
83	genus.Parasutterella.id.2892	rs62273907	A	G	0.229	0.05	5.88e-06
83	genus.Parasutterella.id.2892	rs823424	G	A	-0.071	0.016	4.95e-06
83	genus.Parasutterella.id.2892	rs8039785	T	G	0.062	0.013	3.62e-06
83	genus.Parasutterella.id.2892	rs35055552	T	C	0.11	0.024	3.35e-06
83	genus.Parasutterella.id.2892	rs2090816	A	C	0.084	0.018	2.9e-06
83	genus.Parasutterella.id.2892	rs55877868	A	C	-0.104	0.023	2.87e-06
83	genus.Parasutterella.id.2892	rs1403396	A	T	-0.076	0.016	2.76e-06
83	genus.Parasutterella.id.2892	rs6828768	C	T	0.064	0.013	1.78e-06
83	genus.Parasutterella.id.2892	rs78383039	T	C	-0.146	0.03	1.57e-06
83	genus.Parasutterella.id.2892	rs35414597	T	A	-0.068	0.014	1.51e-06
83	genus.Parasutterella.id.2892	rs7303158	C	T	0.065	0.013	1.33e-06
83	genus.Parasutterella.id.2892	rs10899911	A	G	-0.072	0.015	1.15e-06
83	genus.Parasutterella.id.2892	rs7572229	G	A	0.066	0.013	6.32e-07
83	genus.Parasutterella.id.2892	rs2387977	T	C	-0.068	0.013	5.38e-07
84	genus.Peptococcus.id.2037	rs12069354	C	T	0.168	0.038	9.28e-06
84	genus.Peptococcus.id.2037	rs74592222	G	A	0.138	0.03	8.55e-06
84	genus.Peptococcus.id.2037	rs36121075	A	G	-0.141	0.031	6.99e-06
84	genus.Peptococcus.id.2037	rs72850165	T	C	-0.134	0.03	5.74e-06
84	genus.Peptococcus.id.2037	rs7766680	G	C	0.098	0.021	3.51e-06
84	genus.Peptococcus.id.2037	rs413827	G	A	0.11	0.024	3.3e-06
84	genus.Peptococcus.id.2037	rs5770862	T	C	0.162	0.036	3.22e-06
84	genus.Peptococcus.id.2037	rs11030569	A	T	-0.174	0.037	3.13e-06
84	genus.Peptococcus.id.2037	rs7033353	T	G	0.09	0.019	2.22e-06
84	genus.Peptococcus.id.2037	rs2054133	G	A	0.09	0.019	2.14e-06
84	genus.Peptococcus.id.2037	rs34282744	G	C	0.192	0.04	1.84e-06
84	genus.Peptococcus.id.2037	rs11001941	G	A	-0.196	0.039	1.33e-06
84	genus.Peptococcus.id.2037	rs62424012	G	A	0.137	0.029	1.15e-06
84	genus.Peptococcus.id.2037	rs77681628	C	T	0.2	0.039	2.69e-07
84	genus.Peptococcus.id.2037	rs10031059	T	C	-0.121	0.023	1.24e-07
84	genus.Peptococcus.id.2037	rs75754569	C	G	0.181	0.032	1.1e-08
85	genus.Phascolarctobacterium.id.2168	rs7982713	G	A	0.073	0.016	9.72e-06
85	genus.Phascolarctobacterium.id.2168	rs11929846	T	C	-0.07	0.016	8.88e-06
85	genus.Phascolarctobacterium.id.2168	rs28525131	G	A	-0.119	0.027	8.23e-06
85	genus.Phascolarctobacterium.id.2168	rs74847270	A	G	-0.105	0.023	5.73e-06
85	genus.Phascolarctobacterium.id.2168	rs1264476	T	G	0.077	0.017	4.3e-06
85	genus.Phascolarctobacterium.id.2168	rs74540770	G	A	-0.121	0.026	3.6e-06
85	genus.Phascolarctobacterium.id.2168	rs12618201	A	G	0.064	0.014	3.38e-06
85	genus.Phascolarctobacterium.id.2168	rs76124218	C	G	-0.159	0.034	2.67e-06
85	genus.Phascolarctobacterium.id.2168	rs6427992	G	C	-0.065	0.014	2.09e-06
85	genus.Phascolarctobacterium.id.2168	rs56069061	G	A	-0.111	0.023	1.87e-06
85	genus.Phascolarctobacterium.id.2168	rs56157888	A	C	0.095	0.019	1.09e-06
85	genus.Phascolarctobacterium.id.2168	rs75882962	T	C	0.097	0.019	3.19e-07
86	genus.Prevotella7.id.11182	rs9426434	T	C	-0.124	0.028	9.72e-06
86	genus.Prevotella7.id.11182	rs16937247	G	C	0.146	0.035	9.64e-06
86	genus.Prevotella7.id.11182	rs12124567	A	G	-0.121	0.028	9.49e-06
86	genus.Prevotella7.id.11182	rs12195431	T	C	0.197	0.044	8.73e-06
86	genus.Prevotella7.id.11182	rs118038478	A	G	0.206	0.047	7.85e-06
86	genus.Prevotella7.id.11182	rs79263163	A	C	-0.144	0.032	7.51e-06
86	genus.Prevotella7.id.11182	rs2918132	C	T	-0.115	0.025	6.42e-06
86	genus.Prevotella7.id.11182	rs2240542	C	T	0.121	0.026	4.84e-06
86	genus.Prevotella7.id.11182	rs430270	A	C	0.139	0.03	2.87e-06
86	genus.Prevotella7.id.11182	rs9608249	A	G	-0.158	0.034	2.07e-06
86	genus.Prevotella7.id.11182	rs9959718	G	A	0.133	0.028	1.9e-06
86	genus.Prevotella7.id.11182	rs57404562	C	A	0.155	0.032	6.22e-07
87	genus.Prevotella9.id.11183	rs16966465	G	C	0.074	0.017	9.33e-06
87	genus.Prevotella9.id.11183	rs2495052	A	G	0.084	0.019	8.97e-06
87	genus.Prevotella9.id.11183	rs7237249	C	T	-0.082	0.018	8.93e-06
87	genus.Prevotella9.id.11183	rs72815774	T	C	-0.176	0.039	8.78e-06
87	genus.Prevotella9.id.11183	rs4968431	G	T	0.064	0.014	8.58e-06
87	genus.Prevotella9.id.11183	rs2104588	T	C	0.106	0.024	8.13e-06
87	genus.Prevotella9.id.11183	rs12648235	T	C	0.079	0.018	7.39e-06
87	genus.Prevotella9.id.11183	rs7976209	T	C	-0.087	0.02	7.28e-06
87	genus.Prevotella9.id.11183	rs11199734	A	T	0.077	0.017	7e-06
87	genus.Prevotella9.id.11183	rs9613013	G	A	0.092	0.02	6.1e-06
87	genus.Prevotella9.id.11183	rs1304512	G	A	0.076	0.017	5.29e-06
87	genus.Prevotella9.id.11183	rs9428102	A	G	-0.078	0.018	4.62e-06
87	genus.Prevotella9.id.11183	rs7232121	G	C	0.067	0.014	3.76e-06
87	genus.Prevotella9.id.11183	rs10512344	C	G	0.247	0.054	3.19e-06
87	genus.Prevotella9.id.11183	rs117271932	A	G	0.208	0.044	2.82e-06
87	genus.Prevotella9.id.11183	rs746764	T	C	-0.092	0.019	2.04e-06
87	genus.Prevotella9.id.11183	rs11685699	C	T	-0.141	0.03	2.03e-06
87	genus.Prevotella9.id.11183	rs2683313	A	G	-0.072	0.015	1.69e-06
87	genus.Prevotella9.id.11183	rs111509883	T	C	0.171	0.035	1.24e-06
88	genus.RikenellaceaeRC9gutgroup.id.11191	rs2074881	T	C	-0.142	0.032	9.45e-06
88	genus.RikenellaceaeRC9gutgroup.id.11191	rs7712231	A	G	0.156	0.035	7.97e-06
88	genus.RikenellaceaeRC9gutgroup.id.11191	rs17032291	T	C	-0.17	0.037	6.61e-06
88	genus.RikenellaceaeRC9gutgroup.id.11191	rs12501673	A	G	0.116	0.026	6.29e-06
88	genus.RikenellaceaeRC9gutgroup.id.11191	rs7193937	G	C	0.124	0.028	6.19e-06
88	genus.RikenellaceaeRC9gutgroup.id.11191	rs4270579	G	A	-0.118	0.027	5.46e-06
88	genus.RikenellaceaeRC9gutgroup.id.11191	rs7113155	G	C	0.114	0.025	5.26e-06
88	genus.RikenellaceaeRC9gutgroup.id.11191	rs9887954	G	A	-0.115	0.025	4.81e-06
88	genus.RikenellaceaeRC9gutgroup.id.11191	rs4717843	G	T	-0.119	0.026	4.72e-06
88	genus.RikenellaceaeRC9gutgroup.id.11191	rs80309088	G	A	0.174	0.038	4.56e-06
88	genus.RikenellaceaeRC9gutgroup.id.11191	rs2998141	T	C	-0.136	0.029	4.42e-06
88	genus.RikenellaceaeRC9gutgroup.id.11191	rs17582787	A	G	-0.158	0.034	3.55e-06
88	genus.RikenellaceaeRC9gutgroup.id.11191	rs2900503	G	T	-0.172	0.033	1.55e-07
89	genus.Romboutsia.id.11347	rs9389266	T	G	0.072	0.016	9.38e-06
89	genus.Romboutsia.id.11347	rs28603357	T	C	-0.215	0.047	8.52e-06
89	genus.Romboutsia.id.11347	rs114398731	G	C	-0.131	0.029	7.96e-06
89	genus.Romboutsia.id.11347	rs77702691	A	G	-0.094	0.021	7.37e-06
89	genus.Romboutsia.id.11347	rs7109293	A	G	0.092	0.021	6.98e-06
89	genus.Romboutsia.id.11347	rs75987356	G	A	-0.13	0.028	6.71e-06
89	genus.Romboutsia.id.11347	rs11221428	T	C	-0.073	0.016	6.49e-06
89	genus.Romboutsia.id.11347	rs34302036	A	G	0.055	0.012	5.88e-06
89	genus.Romboutsia.id.11347	rs9567264	C	T	0.058	0.013	5.76e-06
89	genus.Romboutsia.id.11347	rs16843578	C	T	-0.088	0.02	5.08e-06
89	genus.Romboutsia.id.11347	rs75200530	T	G	-0.191	0.042	5.07e-06
89	genus.Romboutsia.id.11347	rs62504452	A	G	-0.071	0.016	4.66e-06
89	genus.Romboutsia.id.11347	rs10279978	A	G	-0.062	0.013	1.17e-06
89	genus.Romboutsia.id.11347	rs61841503	G	A	0.093	0.017	4e-08
90	genus.Roseburia.id.2012	rs55858165	A	C	0.179	0.04	9.99e-06
90	genus.Roseburia.id.2012	rs78753150	A	C	0.097	0.021	9.98e-06
90	genus.Roseburia.id.2012	rs147990086	A	G	-0.058	0.013	8.93e-06
90	genus.Roseburia.id.2012	rs57466170	C	T	0.074	0.017	8.3e-06
90	genus.Roseburia.id.2012	rs302266	T	C	-0.078	0.017	8.13e-06
90	genus.Roseburia.id.2012	rs75326254	C	T	-0.105	0.023	7.5e-06
90	genus.Roseburia.id.2012	rs12740451	T	C	0.07	0.015	7.34e-06
90	genus.Roseburia.id.2012	rs329182	T	C	0.069	0.015	5.9e-06
90	genus.Roseburia.id.2012	rs9300744	C	T	-0.059	0.013	4.75e-06
90	genus.Roseburia.id.2012	rs4748237	G	C	0.049	0.011	4.67e-06
90	genus.Roseburia.id.2012	rs2943022	T	C	0.049	0.011	4.11e-06
90	genus.Roseburia.id.2012	rs6445851	G	A	-0.05	0.011	3.53e-06
90	genus.Roseburia.id.2012	rs16910295	T	C	-0.098	0.021	2.91e-06
90	genus.Roseburia.id.2012	rs6930661	C	T	-0.096	0.02	2.48e-06
90	genus.Roseburia.id.2012	rs116270582	T	A	-0.154	0.033	1.2e-06
90	genus.Roseburia.id.2012	rs2160994	T	C	0.055	0.011	9.7e-07
90	genus.Roseburia.id.2012	rs2034589	G	C	0.063	0.012	5.01e-07
91	genus.Ruminiclostridium5.id.11355	rs4955951	A	G	-0.071	0.017	9.96e-06
91	genus.Ruminiclostridium5.id.11355	rs73002572	G	C	0.182	0.041	8.82e-06
91	genus.Ruminiclostridium5.id.11355	rs1223978	T	C	0.048	0.011	8.16e-06
91	genus.Ruminiclostridium5.id.11355	rs2833828	G	A	0.049	0.011	6.82e-06
91	genus.Ruminiclostridium5.id.11355	rs2801960	C	G	0.052	0.012	6.21e-06
91	genus.Ruminiclostridium5.id.11355	rs8053158	A	G	-0.074	0.016	5.9e-06
91	genus.Ruminiclostridium5.id.11355	rs2791343	T	C	0.052	0.011	5.54e-06
91	genus.Ruminiclostridium5.id.11355	rs113753996	T	C	0.082	0.017	3.99e-06
91	genus.Ruminiclostridium5.id.11355	rs1492620	T	C	-0.083	0.018	3.53e-06
91	genus.Ruminiclostridium5.id.11355	rs6121460	G	A	0.093	0.02	2.64e-06
91	genus.Ruminiclostridium5.id.11355	rs10827477	A	G	-0.055	0.012	2.19e-06
91	genus.Ruminiclostridium5.id.11355	rs2482038	C	A	0.052	0.011	1.7e-06
91	genus.Ruminiclostridium5.id.11355	rs2286384	G	C	-0.052	0.011	1.44e-06
91	genus.Ruminiclostridium5.id.11355	rs243585	C	G	-0.059	0.012	1.33e-06
91	genus.Ruminiclostridium5.id.11355	rs79968837	A	G	-0.095	0.019	1.15e-06
92	genus.Ruminiclostridium6.id.11356	rs67479537	T	C	0.119	0.026	9.3e-06
92	genus.Ruminiclostridium6.id.11356	rs116969552	A	G	-0.167	0.038	9.16e-06
92	genus.Ruminiclostridium6.id.11356	rs1871858	C	G	-0.105	0.024	9.12e-06
92	genus.Ruminiclostridium6.id.11356	rs35362464	C	A	0.072	0.017	8.99e-06
92	genus.Ruminiclostridium6.id.11356	rs792058	G	A	0.055	0.013	8.58e-06
92	genus.Ruminiclostridium6.id.11356	rs73176030	T	C	0.059	0.013	7.29e-06
92	genus.Ruminiclostridium6.id.11356	rs9555756	A	C	-0.08	0.018	7.1e-06
92	genus.Ruminiclostridium6.id.11356	rs2548459	C	T	0.055	0.012	6.4e-06
92	genus.Ruminiclostridium6.id.11356	rs72991535	T	G	0.136	0.03	4.95e-06
92	genus.Ruminiclostridium6.id.11356	rs11992182	A	C	0.063	0.014	4.65e-06
92	genus.Ruminiclostridium6.id.11356	rs10829821	T	C	-0.098	0.022	3.47e-06
92	genus.Ruminiclostridium6.id.11356	rs663262	T	C	-0.135	0.031	3.39e-06
92	genus.Ruminiclostridium6.id.11356	rs79968172	G	A	0.116	0.024	1.66e-06
92	genus.Ruminiclostridium6.id.11356	rs77193512	A	G	0.074	0.015	1.3e-06
92	genus.Ruminiclostridium6.id.11356	rs61060922	T	G	0.159	0.032	1.09e-06
92	genus.Ruminiclostridium6.id.11356	rs71414120	T	G	0.201	0.041	1.08e-06
92	genus.Ruminiclostridium6.id.11356	rs1756364	G	T	0.1	0.02	2.54e-07
93	genus.Ruminiclostridium9.id.11357	rs9809789	C	T	-0.072	0.016	8.72e-06
93	genus.Ruminiclostridium9.id.11357	rs74303178	T	C	0.053	0.012	7.92e-06
93	genus.Ruminiclostridium9.id.11357	rs78191726	T	C	0.094	0.021	7.58e-06
93	genus.Ruminiclostridium9.id.11357	rs7137760	C	T	0.051	0.011	7.07e-06
93	genus.Ruminiclostridium9.id.11357	rs79082720	C	G	0.093	0.02	6.47e-06
93	genus.Ruminiclostridium9.id.11357	rs13033315	T	A	0.051	0.011	5.68e-06
93	genus.Ruminiclostridium9.id.11357	rs6082461	A	C	0.059	0.013	4.87e-06
93	genus.Ruminiclostridium9.id.11357	rs9522712	T	C	0.07	0.015	4.66e-06
93	genus.Ruminiclostridium9.id.11357	rs113048721	C	G	0.06	0.013	4.1e-06
93	genus.Ruminiclostridium9.id.11357	rs12419854	T	A	-0.073	0.016	3.18e-06
93	genus.Ruminiclostridium9.id.11357	rs12040548	G	T	0.057	0.012	3.15e-06
93	genus.Ruminiclostridium9.id.11357	rs918449	A	G	-0.095	0.02	2.56e-06
93	genus.Ruminiclostridium9.id.11357	rs115044523	G	A	-0.098	0.02	2.37e-06
93	genus.Ruminiclostridium9.id.11357	rs73592673	A	T	-0.082	0.017	2.14e-06
93	genus.Ruminiclostridium9.id.11357	rs57665991	C	G	-0.064	0.012	2.07e-07
94	genus.RuminococcaceaeNK4A214group.id.11358	rs6681678	C	T	-0.1	0.024	9.05e-06
94	genus.RuminococcaceaeNK4A214group.id.11358	rs13087692	T	G	0.057	0.013	8.69e-06
94	genus.RuminococcaceaeNK4A214group.id.11358	rs11241747	C	T	0.053	0.012	6.59e-06
94	genus.RuminococcaceaeNK4A214group.id.11358	rs62027366	T	C	0.062	0.014	6.58e-06
94	genus.RuminococcaceaeNK4A214group.id.11358	rs35559912	T	C	-0.093	0.02	4.89e-06
94	genus.RuminococcaceaeNK4A214group.id.11358	rs12731	A	G	-0.053	0.012	4.87e-06
94	genus.RuminococcaceaeNK4A214group.id.11358	rs147475196	A	G	-0.134	0.03	4.72e-06
94	genus.RuminococcaceaeNK4A214group.id.11358	rs34576931	G	C	-0.087	0.019	4.72e-06
94	genus.RuminococcaceaeNK4A214group.id.11358	rs4814689	C	T	-0.108	0.023	4.55e-06
94	genus.RuminococcaceaeNK4A214group.id.11358	rs114244418	C	G	-0.175	0.037	3.59e-06
94	genus.RuminococcaceaeNK4A214group.id.11358	rs12642039	T	C	-0.055	0.012	3.43e-06
94	genus.RuminococcaceaeNK4A214group.id.11358	rs7573569	T	C	0.108	0.023	3.23e-06
94	genus.RuminococcaceaeNK4A214group.id.11358	rs73158814	C	G	-0.109	0.023	2.2e-06
94	genus.RuminococcaceaeNK4A214group.id.11358	rs136761	G	A	-0.059	0.012	8.15e-07
94	genus.RuminococcaceaeNK4A214group.id.11358	rs11586410	G	A	-0.086	0.017	3.66e-07
94	genus.RuminococcaceaeNK4A214group.id.11358	rs5994253	A	G	-0.081	0.016	2.35e-07
95	genus.RuminococcaceaeUCG002.id.11360	rs6793778	C	T	-0.056	0.013	9.81e-06
95	genus.RuminococcaceaeUCG002.id.11360	rs15256	C	T	0.073	0.017	9.46e-06
95	genus.RuminococcaceaeUCG002.id.11360	rs7249614	A	G	-0.049	0.011	9.07e-06
95	genus.RuminococcaceaeUCG002.id.11360	rs6542556	A	G	0.051	0.011	7.86e-06
95	genus.RuminococcaceaeUCG002.id.11360	rs362417	G	C	-0.055	0.012	7.8e-06
95	genus.RuminococcaceaeUCG002.id.11360	rs113147300	A	G	-0.076	0.016	7.69e-06
95	genus.RuminococcaceaeUCG002.id.11360	rs10964441	G	A	-0.149	0.034	7.45e-06
95	genus.RuminococcaceaeUCG002.id.11360	rs57079348	T	G	-0.077	0.017	7.22e-06
95	genus.RuminococcaceaeUCG002.id.11360	rs11607472	A	G	-0.078	0.018	7.19e-06
95	genus.RuminococcaceaeUCG002.id.11360	rs56030423	G	A	-0.098	0.022	6.3e-06
95	genus.RuminococcaceaeUCG002.id.11360	rs7342369	C	A	-0.053	0.012	5.66e-06
95	genus.RuminococcaceaeUCG002.id.11360	rs882348	A	G	-0.08	0.018	5.45e-06
95	genus.RuminococcaceaeUCG002.id.11360	rs76847269	A	G	0.164	0.036	5.17e-06
95	genus.RuminococcaceaeUCG002.id.11360	rs72874194	G	C	-0.077	0.017	3.47e-06
95	genus.RuminococcaceaeUCG002.id.11360	rs2265670	C	G	-0.051	0.011	2.99e-06
95	genus.RuminococcaceaeUCG002.id.11360	rs12463378	A	G	-0.052	0.011	2.96e-06
95	genus.RuminococcaceaeUCG002.id.11360	rs10916131	C	T	-0.069	0.015	2.87e-06
95	genus.RuminococcaceaeUCG002.id.11360	rs79016051	C	T	-0.089	0.019	2.34e-06
95	genus.RuminococcaceaeUCG002.id.11360	rs116974815	C	A	-0.19	0.04	2.03e-06
95	genus.RuminococcaceaeUCG002.id.11360	rs7120052	A	C	0.062	0.014	1.97e-06
95	genus.RuminococcaceaeUCG002.id.11360	rs11750293	G	T	-0.058	0.012	1.76e-06
95	genus.RuminococcaceaeUCG002.id.11360	rs7155595	C	A	0.057	0.012	1.15e-06
95	genus.RuminococcaceaeUCG002.id.11360	rs67746927	C	G	-0.054	0.011	9.17e-07
95	genus.RuminococcaceaeUCG002.id.11360	rs10927423	C	A	-0.071	0.015	8.5e-07
95	genus.RuminococcaceaeUCG002.id.11360	rs55793120	T	C	0.137	0.027	4.81e-07
95	genus.RuminococcaceaeUCG002.id.11360	rs77564310	A	C	-0.071	0.014	3.29e-07
96	genus.RuminococcaceaeUCG003.id.11361	rs139730	G	C	-0.058	0.013	9.72e-06
96	genus.RuminococcaceaeUCG003.id.11361	rs78720113	A	G	-0.115	0.025	7.59e-06
96	genus.RuminococcaceaeUCG003.id.11361	rs4629039	T	A	0.055	0.012	6.54e-06
96	genus.RuminococcaceaeUCG003.id.11361	rs2523124	T	C	-0.055	0.012	5.78e-06
96	genus.RuminococcaceaeUCG003.id.11361	rs4532474	G	A	0.077	0.017	4.82e-06
96	genus.RuminococcaceaeUCG003.id.11361	rs3013089	G	A	-0.055	0.012	4.38e-06
96	genus.RuminococcaceaeUCG003.id.11361	rs10490280	C	T	-0.067	0.014	4.16e-06
96	genus.RuminococcaceaeUCG003.id.11361	rs4452755	A	C	-0.063	0.013	3.29e-06
96	genus.RuminococcaceaeUCG003.id.11361	rs16959793	A	C	-0.063	0.013	2.22e-06
96	genus.RuminococcaceaeUCG003.id.11361	rs11243416	T	C	-0.093	0.019	1.67e-06
96	genus.RuminococcaceaeUCG003.id.11361	rs11613919	G	T	0.073	0.016	1.63e-06
96	genus.RuminococcaceaeUCG003.id.11361	rs6759615	A	G	0.103	0.02	7.86e-07
96	genus.RuminococcaceaeUCG003.id.11361	rs646327	G	A	0.059	0.012	7.83e-07
96	genus.RuminococcaceaeUCG003.id.11361	rs73341549	T	C	-0.17	0.032	1.51e-07
97	genus.RuminococcaceaeUCG004.id.11362	rs550351	A	C	0.079	0.018	9.43e-06
97	genus.RuminococcaceaeUCG004.id.11362	rs11961899	G	A	-0.071	0.016	9.18e-06
97	genus.RuminococcaceaeUCG004.id.11362	rs2248146	T	C	0.069	0.015	8.2e-06
97	genus.RuminococcaceaeUCG004.id.11362	rs7569771	A	G	-0.076	0.017	8.12e-06
97	genus.RuminococcaceaeUCG004.id.11362	rs7123615	C	G	-0.079	0.018	7.09e-06
97	genus.RuminococcaceaeUCG004.id.11362	rs10976229	T	G	0.096	0.021	7.04e-06
97	genus.RuminococcaceaeUCG004.id.11362	rs3800154	A	C	-0.08	0.018	6.12e-06
97	genus.RuminococcaceaeUCG004.id.11362	rs872501	G	A	0.116	0.026	5.81e-06
97	genus.RuminococcaceaeUCG004.id.11362	rs9818949	G	T	0.086	0.019	5.39e-06
97	genus.RuminococcaceaeUCG004.id.11362	rs511258	G	A	-0.076	0.016	4.52e-06
97	genus.RuminococcaceaeUCG004.id.11362	rs12125734	G	T	0.134	0.026	2.09e-07
97	genus.RuminococcaceaeUCG004.id.11362	rs6769553	A	G	0.085	0.016	7.91e-08
98	genus.RuminococcaceaeUCG005.id.11363	rs7586445	G	A	0.078	0.018	8.81e-06
98	genus.RuminococcaceaeUCG005.id.11363	rs10937802	G	A	0.076	0.017	8.17e-06
98	genus.RuminococcaceaeUCG005.id.11363	rs898577	T	C	-0.123	0.029	7.46e-06
98	genus.RuminococcaceaeUCG005.id.11363	rs55793120	T	C	0.122	0.028	7.37e-06
98	genus.RuminococcaceaeUCG005.id.11363	rs72776570	C	A	0.087	0.02	5.36e-06
98	genus.RuminococcaceaeUCG005.id.11363	rs7449320	C	A	0.06	0.013	4.81e-06
98	genus.RuminococcaceaeUCG005.id.11363	rs10873449	T	C	0.065	0.014	4.11e-06
98	genus.RuminococcaceaeUCG005.id.11363	rs35166120	C	G	-0.069	0.015	3.75e-06
98	genus.RuminococcaceaeUCG005.id.11363	rs2893871	G	A	-0.074	0.016	3.54e-06
98	genus.RuminococcaceaeUCG005.id.11363	rs114279581	A	G	-0.147	0.032	3.22e-06
98	genus.RuminococcaceaeUCG005.id.11363	rs12288512	A	G	0.067	0.014	3.1e-06
98	genus.RuminococcaceaeUCG005.id.11363	rs7555878	A	G	0.059	0.013	2.81e-06
98	genus.RuminococcaceaeUCG005.id.11363	rs394449	A	T	0.069	0.015	2.6e-06
98	genus.RuminococcaceaeUCG005.id.11363	rs12458218	T	C	0.068	0.014	2.41e-06
98	genus.RuminococcaceaeUCG005.id.11363	rs60081663	C	G	0.158	0.032	9.28e-07
98	genus.RuminococcaceaeUCG005.id.11363	rs34781347	G	A	0.189	0.039	6.05e-07
98	genus.RuminococcaceaeUCG005.id.11363	rs10950694	T	C	0.058	0.011	4.3e-07
99	genus.RuminococcaceaeUCG009.id.11366	rs138460696	A	G	0.139	0.032	9.81e-06
99	genus.RuminococcaceaeUCG009.id.11366	rs78410648	A	G	0.121	0.028	9.67e-06
99	genus.RuminococcaceaeUCG009.id.11366	rs758191	T	G	0.177	0.038	9.01e-06
99	genus.RuminococcaceaeUCG009.id.11366	rs6952765	G	A	0.073	0.017	8.13e-06
99	genus.RuminococcaceaeUCG009.id.11366	rs113006825	T	C	-0.093	0.021	7.98e-06
99	genus.RuminococcaceaeUCG009.id.11366	rs9558661	T	C	-0.09	0.02	7.01e-06
99	genus.RuminococcaceaeUCG009.id.11366	rs2192926	A	G	-0.089	0.019	4.88e-06
99	genus.RuminococcaceaeUCG009.id.11366	rs12508214	C	T	-0.077	0.017	4.75e-06
99	genus.RuminococcaceaeUCG009.id.11366	rs4079028	C	T	0.092	0.02	3.28e-06
99	genus.RuminococcaceaeUCG009.id.11366	rs2058609	A	G	0.082	0.017	3.12e-06
99	genus.RuminococcaceaeUCG009.id.11366	rs61779334	G	C	-0.138	0.029	1.94e-06
99	genus.RuminococcaceaeUCG009.id.11366	rs4708333	T	G	-0.084	0.017	1.56e-06
99	genus.RuminococcaceaeUCG009.id.11366	rs1550196	G	A	0.131	0.026	1.13e-06
99	genus.RuminococcaceaeUCG009.id.11366	rs8009993	G	C	-0.136	0.024	4.42e-08
100	genus.RuminococcaceaeUCG010.id.11367	rs7441445	C	T	-0.057	0.013	6.8e-06
100	genus.RuminococcaceaeUCG010.id.11367	rs73218807	G	A	-0.166	0.037	6.43e-06
100	genus.RuminococcaceaeUCG010.id.11367	rs7935775	A	T	-0.063	0.014	4.99e-06
100	genus.RuminococcaceaeUCG010.id.11367	rs12597105	G	A	0.067	0.014	4.87e-06
100	genus.RuminococcaceaeUCG010.id.11367	rs35506912	G	C	-0.069	0.015	3.21e-06
100	genus.RuminococcaceaeUCG010.id.11367	rs2820282	A	C	-0.059	0.013	2.85e-06
100	genus.RuminococcaceaeUCG010.id.11367	rs6958419	C	T	-0.059	0.012	2.84e-06
100	genus.RuminococcaceaeUCG010.id.11367	rs682403	A	G	-0.059	0.012	2.37e-06
101	genus.RuminococcaceaeUCG011.id.11368	rs4490371	T	C	-0.112	0.025	7.75e-06
101	genus.RuminococcaceaeUCG011.id.11368	rs10274562	C	T	0.111	0.024	6.5e-06
101	genus.RuminococcaceaeUCG011.id.11368	rs2729556	C	T	-0.109	0.023	3.19e-06
101	genus.RuminococcaceaeUCG011.id.11368	rs12636310	G	A	0.133	0.028	2.81e-06
101	genus.RuminococcaceaeUCG011.id.11368	rs9729514	A	G	0.185	0.039	2.37e-06
101	genus.RuminococcaceaeUCG011.id.11368	rs79113084	C	T	-0.152	0.032	2.06e-06
101	genus.RuminococcaceaeUCG011.id.11368	rs12724320	C	T	-0.121	0.025	1.52e-06
101	genus.RuminococcaceaeUCG011.id.11368	rs1416041	A	C	-0.182	0.034	7.04e-08
102	genus.RuminococcaceaeUCG013.id.11370	rs1729063	G	C	-0.053	0.012	9.64e-06
102	genus.RuminococcaceaeUCG013.id.11370	rs9313055	T	C	0.105	0.023	9.55e-06
102	genus.RuminococcaceaeUCG013.id.11370	rs9565219	T	A	-0.052	0.012	8.73e-06
102	genus.RuminococcaceaeUCG013.id.11370	rs12336782	T	C	-0.086	0.019	8.6e-06
102	genus.RuminococcaceaeUCG013.id.11370	rs2730183	G	A	-0.049	0.011	8.44e-06
102	genus.RuminococcaceaeUCG013.id.11370	rs2428106	C	G	-0.049	0.011	8.38e-06
102	genus.RuminococcaceaeUCG013.id.11370	rs7784330	G	A	-0.05	0.011	8.16e-06
102	genus.RuminococcaceaeUCG013.id.11370	rs4385846	G	T	0.06	0.013	6.46e-06
102	genus.RuminococcaceaeUCG013.id.11370	rs11581881	C	T	0.066	0.014	4.73e-06
102	genus.RuminococcaceaeUCG013.id.11370	rs12485353	G	A	-0.061	0.013	4.19e-06
102	genus.RuminococcaceaeUCG013.id.11370	rs16918863	A	C	0.111	0.024	4.16e-06
102	genus.RuminococcaceaeUCG013.id.11370	rs76973485	G	T	0.195	0.042	3.35e-06
102	genus.RuminococcaceaeUCG013.id.11370	rs75088940	T	C	-0.094	0.02	2.55e-06
102	genus.RuminococcaceaeUCG013.id.11370	rs12189346	G	A	0.068	0.015	1.68e-06
102	genus.RuminococcaceaeUCG013.id.11370	rs12781711	C	T	-0.066	0.012	2.55e-08
103	genus.RuminococcaceaeUCG014.id.11371	rs10495392	C	T	-0.082	0.019	9.96e-06
103	genus.RuminococcaceaeUCG014.id.11371	rs61898819	A	T	0.061	0.014	9.92e-06
103	genus.RuminococcaceaeUCG014.id.11371	rs34402072	C	T	-0.069	0.016	9.8e-06
103	genus.RuminococcaceaeUCG014.id.11371	rs10791168	A	G	-0.066	0.015	9.76e-06
103	genus.RuminococcaceaeUCG014.id.11371	rs853612	A	G	-0.053	0.012	9.75e-06
103	genus.RuminococcaceaeUCG014.id.11371	rs79640386	T	A	-0.111	0.025	8.74e-06
103	genus.RuminococcaceaeUCG014.id.11371	rs74060145	C	G	-0.116	0.025	8.71e-06
103	genus.RuminococcaceaeUCG014.id.11371	rs77627087	C	G	0.068	0.015	7.43e-06
103	genus.RuminococcaceaeUCG014.id.11371	rs17296933	C	G	-0.083	0.019	7.34e-06
103	genus.RuminococcaceaeUCG014.id.11371	rs439810	G	C	-0.058	0.013	7.04e-06
103	genus.RuminococcaceaeUCG014.id.11371	rs73186226	G	A	-0.099	0.022	6.72e-06
103	genus.RuminococcaceaeUCG014.id.11371	rs62478832	T	A	-0.058	0.013	6.04e-06
103	genus.RuminococcaceaeUCG014.id.11371	rs56105232	G	A	0.139	0.03	2.91e-06
103	genus.RuminococcaceaeUCG014.id.11371	rs72809222	T	C	0.067	0.014	2.41e-06
103	genus.RuminococcaceaeUCG014.id.11371	rs10941294	C	T	-0.122	0.026	2.4e-06
103	genus.RuminococcaceaeUCG014.id.11371	rs995642	C	T	0.06	0.013	1.9e-06
103	genus.RuminococcaceaeUCG014.id.11371	rs12638134	T	G	0.058	0.012	1.21e-06
103	genus.RuminococcaceaeUCG014.id.11371	rs115777838	T	C	-0.188	0.039	4.62e-07
104	genus.Ruminococcus1.id.11373	rs3000856	T	A	-0.071	0.016	9.28e-06
104	genus.Ruminococcus1.id.11373	rs4849717	T	A	0.133	0.03	8.83e-06
104	genus.Ruminococcus1.id.11373	rs3819978	C	T	-0.115	0.026	8.74e-06
104	genus.Ruminococcus1.id.11373	rs10995816	C	G	-0.076	0.017	8.38e-06
104	genus.Ruminococcus1.id.11373	rs10167839	A	G	0.052	0.012	8.09e-06
104	genus.Ruminococcus1.id.11373	rs78572139	G	A	0.125	0.028	5.23e-06
104	genus.Ruminococcus1.id.11373	rs78613526	G	A	0.167	0.037	5.11e-06
104	genus.Ruminococcus1.id.11373	rs6105066	T	C	-0.061	0.013	5.06e-06
104	genus.Ruminococcus1.id.11373	rs11783695	G	T	-0.073	0.016	4.73e-06
104	genus.Ruminococcus1.id.11373	rs6493760	C	T	0.054	0.012	3.38e-06
104	genus.Ruminococcus1.id.11373	rs7583465	C	T	0.053	0.011	2.56e-06
104	genus.Ruminococcus1.id.11373	rs17781867	C	T	0.1	0.021	1.96e-06
104	genus.Ruminococcus1.id.11373	rs7117576	A	G	0.083	0.017	6.48e-07
104	genus.Ruminococcus1.id.11373	rs10769159	G	C	-0.064	0.011	5.29e-09
105	genus.Ruminococcus2.id.11374	rs12406309	A	C	-0.063	0.014	9.79e-06
105	genus.Ruminococcus2.id.11374	rs7693984	G	A	-0.103	0.024	9.42e-06
105	genus.Ruminococcus2.id.11374	rs55707116	C	A	0.087	0.019	8.01e-06
105	genus.Ruminococcus2.id.11374	rs2846589	G	T	0.052	0.012	7.59e-06
105	genus.Ruminococcus2.id.11374	rs61791565	T	C	-0.052	0.012	6.79e-06
105	genus.Ruminococcus2.id.11374	rs4400279	A	G	0.055	0.012	5.8e-06
105	genus.Ruminococcus2.id.11374	rs4799823	C	T	0.084	0.018	5.4e-06
105	genus.Ruminococcus2.id.11374	rs1819812	G	T	0.084	0.018	5.28e-06
105	genus.Ruminococcus2.id.11374	rs2997412	A	G	-0.057	0.012	4.22e-06
105	genus.Ruminococcus2.id.11374	rs58681734	A	G	0.072	0.016	4.18e-06
105	genus.Ruminococcus2.id.11374	rs75140805	T	G	0.084	0.018	3.95e-06
105	genus.Ruminococcus2.id.11374	rs2368224	T	G	0.2	0.044	3.63e-06
105	genus.Ruminococcus2.id.11374	rs12986628	C	T	0.067	0.014	2.14e-06
105	genus.Ruminococcus2.id.11374	rs7635831	G	A	0.062	0.013	1.98e-06
105	genus.Ruminococcus2.id.11374	rs78120384	A	G	-0.193	0.039	3.31e-07
106	genus.Ruminococcusgauvreauiigroup.id.11342	rs73802842	C	A	0.074	0.017	7.48e-06
106	genus.Ruminococcusgauvreauiigroup.id.11342	rs13188803	T	A	0.071	0.016	7.28e-06
106	genus.Ruminococcusgauvreauiigroup.id.11342	rs431418	A	G	-0.095	0.021	5.54e-06
106	genus.Ruminococcusgauvreauiigroup.id.11342	rs2166943	A	C	0.057	0.012	5.28e-06
106	genus.Ruminococcusgauvreauiigroup.id.11342	rs2105937	A	G	0.058	0.013	5.1e-06
106	genus.Ruminococcusgauvreauiigroup.id.11342	rs12079579	A	G	0.096	0.021	5.04e-06
106	genus.Ruminococcusgauvreauiigroup.id.11342	rs12539819	C	T	0.111	0.024	4.49e-06
106	genus.Ruminococcusgauvreauiigroup.id.11342	rs10931481	G	A	0.061	0.013	3.38e-06
106	genus.Ruminococcusgauvreauiigroup.id.11342	rs289410	G	A	-0.065	0.014	2.27e-06
106	genus.Ruminococcusgauvreauiigroup.id.11342	rs1391597	C	T	0.059	0.012	1.86e-06
106	genus.Ruminococcusgauvreauiigroup.id.11342	rs9870933	A	G	0.062	0.013	8.49e-07
106	genus.Ruminococcusgauvreauiigroup.id.11342	rs71386687	T	G	0.121	0.024	2.91e-07
106	genus.Ruminococcusgauvreauiigroup.id.11342	rs2047242	A	G	-0.068	0.013	2.46e-07
107	genus.Ruminococcusgnavusgroup.id.14376	rs4388134	C	T	-0.09	0.02	9.12e-06
107	genus.Ruminococcusgnavusgroup.id.14376	rs12989336	G	A	-0.085	0.019	7.12e-06
107	genus.Ruminococcusgnavusgroup.id.14376	rs11597105	A	G	0.115	0.025	6.95e-06
107	genus.Ruminococcusgnavusgroup.id.14376	rs78399089	T	C	0.144	0.033	6.63e-06
107	genus.Ruminococcusgnavusgroup.id.14376	rs11864644	T	C	-0.14	0.032	5.01e-06
107	genus.Ruminococcusgnavusgroup.id.14376	rs62167033	T	C	0.185	0.04	3.5e-06
107	genus.Ruminococcusgnavusgroup.id.14376	rs12136548	C	T	0.09	0.02	3.1e-06
107	genus.Ruminococcusgnavusgroup.id.14376	rs934940	A	C	-0.105	0.023	2.74e-06
107	genus.Ruminococcusgnavusgroup.id.14376	rs3124783	A	G	-0.116	0.025	2.67e-06
107	genus.Ruminococcusgnavusgroup.id.14376	rs9872758	T	C	0.085	0.018	1.66e-06
107	genus.Ruminococcusgnavusgroup.id.14376	rs2909242	C	A	-0.091	0.018	7.41e-07
107	genus.Ruminococcusgnavusgroup.id.14376	rs13163520	G	A	-0.127	0.023	5.61e-08
108	genus.Ruminococcustorquesgroup.id.14377	rs8141465	A	G	0.048	0.011	9.65e-06
108	genus.Ruminococcustorquesgroup.id.14377	rs1972694	T	A	-0.061	0.014	8.93e-06
108	genus.Ruminococcustorquesgroup.id.14377	rs10967781	C	A	0.051	0.011	8.37e-06
108	genus.Ruminococcustorquesgroup.id.14377	rs1475330	T	C	0.052	0.012	8.13e-06
108	genus.Ruminococcustorquesgroup.id.14377	rs13154778	T	A	0.056	0.013	7.16e-06
108	genus.Ruminococcustorquesgroup.id.14377	rs77034621	T	G	-0.152	0.034	6.07e-06
108	genus.Ruminococcustorquesgroup.id.14377	rs4073731	T	C	0.065	0.014	4.05e-06
108	genus.Ruminococcustorquesgroup.id.14377	rs73130967	A	T	0.077	0.017	3.71e-06
108	genus.Ruminococcustorquesgroup.id.14377	rs8080469	G	A	0.049	0.011	3.5e-06
108	genus.Ruminococcustorquesgroup.id.14377	rs12434631	A	G	0.075	0.015	2.77e-06
108	genus.Ruminococcustorquesgroup.id.14377	rs10904297	A	G	-0.168	0.039	2.69e-06
108	genus.Ruminococcustorquesgroup.id.14377	rs773123	T	A	0.082	0.017	1.59e-06
108	genus.Ruminococcustorquesgroup.id.14377	rs35866622	T	C	-0.061	0.011	2.21e-08
109	genus.Sellimonas.id.14369	rs41816	A	G	0.132	0.029	8.39e-06
109	genus.Sellimonas.id.14369	rs113379006	T	C	-0.163	0.036	7.21e-06
109	genus.Sellimonas.id.14369	rs553697	T	C	-0.154	0.034	6.13e-06
109	genus.Sellimonas.id.14369	rs7968030	A	T	-0.127	0.028	5.56e-06
109	genus.Sellimonas.id.14369	rs72553859	G	C	-0.15	0.033	5.38e-06
109	genus.Sellimonas.id.14369	rs4600608	A	G	-0.137	0.03	4.95e-06
109	genus.Sellimonas.id.14369	rs2187447	A	C	0.243	0.053	3.98e-06
109	genus.Sellimonas.id.14369	rs56203279	T	C	-0.124	0.027	3.72e-06
109	genus.Sellimonas.id.14369	rs2016057	A	C	-0.126	0.026	1.03e-06
109	genus.Sellimonas.id.14369	rs13417181	T	C	0.167	0.034	7.62e-07
109	genus.Sellimonas.id.14369	rs2371572	A	C	0.127	0.025	4.46e-07
110	genus.Senegalimassilia.id.11160	rs2017373	C	T	0.078	0.018	9.5e-06
110	genus.Senegalimassilia.id.11160	rs1990708	A	C	-0.11	0.025	8.91e-06
110	genus.Senegalimassilia.id.11160	rs10036909	C	T	0.186	0.04	8.05e-06
110	genus.Senegalimassilia.id.11160	rs13383270	G	C	0.077	0.017	6.04e-06
110	genus.Senegalimassilia.id.11160	rs7225245	G	A	0.079	0.017	4.18e-06
110	genus.Senegalimassilia.id.11160	rs11787826	C	A	0.081	0.017	2.63e-06
110	genus.Senegalimassilia.id.11160	rs72887800	T	A	-0.082	0.018	2.42e-06
110	genus.Senegalimassilia.id.11160	rs57512504	T	A	0.082	0.017	2.03e-06
111	genus.Slackia.id.825	rs35156985	T	C	-0.156	0.035	8.06e-06
111	genus.Slackia.id.825	rs10409783	A	G	0.095	0.021	7.7e-06
111	genus.Slackia.id.825	rs13339230	C	G	0.147	0.033	7.42e-06
111	genus.Slackia.id.825	rs58767323	G	C	-0.103	0.023	4.6e-06
111	genus.Slackia.id.825	rs112764253	T	A	0.195	0.041	3.4e-06
111	genus.Slackia.id.825	rs16894137	C	T	-0.123	0.026	2.71e-06
111	genus.Slackia.id.825	rs12440440	A	G	0.09	0.019	2.63e-06
111	genus.Slackia.id.825	rs4492265	A	G	-0.091	0.019	2.41e-06
111	genus.Slackia.id.825	rs8901	C	T	0.093	0.019	6.07e-07
112	genus.Streptococcus.id.1853	rs2370083	G	T	-0.082	0.019	9.75e-06
112	genus.Streptococcus.id.1853	rs10028567	C	T	-0.092	0.019	7.3e-06
112	genus.Streptococcus.id.1853	rs71481756	T	G	0.093	0.021	6.51e-06
112	genus.Streptococcus.id.1853	rs6563952	G	C	0.083	0.018	5.82e-06
112	genus.Streptococcus.id.1853	rs57646748	G	A	-0.091	0.02	5.48e-06
112	genus.Streptococcus.id.1853	rs6806351	T	C	-0.063	0.014	4.94e-06
112	genus.Streptococcus.id.1853	rs395407	G	C	-0.079	0.017	4.37e-06
112	genus.Streptococcus.id.1853	rs9903102	C	A	-0.071	0.016	4.18e-06
112	genus.Streptococcus.id.1853	rs4968759	A	G	-0.052	0.011	3.78e-06
112	genus.Streptococcus.id.1853	rs11720390	G	A	0.107	0.023	3.59e-06
112	genus.Streptococcus.id.1853	rs10448310	A	G	-0.052	0.011	3.31e-06
112	genus.Streptococcus.id.1853	rs17708276	A	G	-0.079	0.017	3.04e-06
112	genus.Streptococcus.id.1853	rs7916711	A	G	0.103	0.022	2.72e-06
112	genus.Streptococcus.id.1853	rs1918540	G	A	0.06	0.013	2.44e-06
112	genus.Streptococcus.id.1853	rs11764382	A	G	-0.07	0.014	1.29e-06
112	genus.Streptococcus.id.1853	rs72739637	A	G	0.096	0.019	1.03e-06
112	genus.Streptococcus.id.1853	rs11110281	T	C	-0.138	0.023	2.58e-09
113	genus.Subdoligranulum.id.2070	rs10497836	C	T	-0.052	0.012	8.38e-06
113	genus.Subdoligranulum.id.2070	rs16962433	A	T	0.086	0.019	7.65e-06
113	genus.Subdoligranulum.id.2070	rs75158211	T	C	-0.072	0.016	7.52e-06
113	genus.Subdoligranulum.id.2070	rs76528319	G	T	-0.143	0.031	7.41e-06
113	genus.Subdoligranulum.id.2070	rs1667315	G	A	0.049	0.011	6.72e-06
113	genus.Subdoligranulum.id.2070	rs76664262	T	A	0.083	0.019	4.87e-06
113	genus.Subdoligranulum.id.2070	rs2171249	C	T	0.107	0.023	4.51e-06
113	genus.Subdoligranulum.id.2070	rs35940633	G	A	-0.051	0.011	4.22e-06
113	genus.Subdoligranulum.id.2070	rs3761728	T	G	-0.054	0.012	3.87e-06
113	genus.Subdoligranulum.id.2070	rs6555306	T	C	-0.074	0.016	2.81e-06
113	genus.Subdoligranulum.id.2070	rs2114677	C	T	-0.104	0.023	2.72e-06
113	genus.Subdoligranulum.id.2070	rs4347804	A	G	0.166	0.036	2.18e-06
113	genus.Subdoligranulum.id.2070	rs10065321	T	C	-0.051	0.011	2.1e-06
113	genus.Subdoligranulum.id.2070	rs12638227	G	C	-0.056	0.011	2.48e-07
114	genus.Sutterella.id.2896	rs7638039	T	C	0.065	0.014	8.66e-06
114	genus.Sutterella.id.2896	rs9350083	T	G	-0.059	0.013	8.23e-06
114	genus.Sutterella.id.2896	rs2050185	G	A	0.058	0.013	7.97e-06
114	genus.Sutterella.id.2896	rs2613606	C	T	-0.056	0.012	7.2e-06
114	genus.Sutterella.id.2896	rs1145877	A	G	-0.074	0.016	7.2e-06
114	genus.Sutterella.id.2896	rs607327	C	T	0.058	0.013	6.63e-06
114	genus.Sutterella.id.2896	rs11591622	T	G	-0.069	0.015	6.5e-06
114	genus.Sutterella.id.2896	rs62501473	G	A	0.069	0.015	5.52e-06
114	genus.Sutterella.id.2896	rs143438747	T	C	-0.146	0.031	3.28e-06
114	genus.Sutterella.id.2896	rs13173038	A	G	-0.072	0.015	2.73e-06
114	genus.Sutterella.id.2896	rs7499539	A	G	0.062	0.013	2.36e-06
114	genus.Sutterella.id.2896	rs2321387	G	A	-0.059	0.012	1.87e-06
115	genus.Terrisporobacter.id.11348	rs2569953	A	C	-0.078	0.017	8.95e-06
115	genus.Terrisporobacter.id.11348	rs7184125	T	C	0.091	0.021	8.48e-06
115	genus.Terrisporobacter.id.11348	rs58405430	G	T	0.135	0.03	7.94e-06
115	genus.Terrisporobacter.id.11348	rs7034891	G	C	-0.08	0.017	4.54e-06
115	genus.Terrisporobacter.id.11348	rs2872237	C	A	-0.081	0.018	3.97e-06
115	genus.Terrisporobacter.id.11348	rs1883097	C	T	0.226	0.045	4.16e-07
116	genus.Turicibacter.id.2162	rs11666533	C	T	-0.112	0.025	7.37e-06
116	genus.Turicibacter.id.2162	rs7199484	G	A	-0.073	0.016	5.77e-06
116	genus.Turicibacter.id.2162	rs2952020	G	A	-0.076	0.017	5.63e-06
116	genus.Turicibacter.id.2162	rs4247078	C	G	0.071	0.016	5.46e-06
116	genus.Turicibacter.id.2162	rs3734633	G	A	-0.121	0.027	5.32e-06
116	genus.Turicibacter.id.2162	rs61265175	G	C	-0.086	0.019	4.14e-06
116	genus.Turicibacter.id.2162	rs2834977	T	C	-0.096	0.021	3.96e-06
116	genus.Turicibacter.id.2162	rs2221441	G	C	0.071	0.015	3.46e-06
116	genus.Turicibacter.id.2162	rs11649454	G	C	0.095	0.02	3.27e-06
116	genus.Turicibacter.id.2162	rs55756211	T	C	-0.115	0.024	2.81e-06
116	genus.Turicibacter.id.2162	rs4869133	G	A	0.131	0.027	2.55e-06
116	genus.Turicibacter.id.2162	rs11054680	T	C	-0.105	0.023	2.31e-06
116	genus.Turicibacter.id.2162	rs12603364	T	C	0.111	0.023	8.67e-07
116	genus.Turicibacter.id.2162	rs149744580	A	G	0.17	0.032	7.01e-08
117	genus.Tyzzerella3.id.11335	rs10898797	C	T	0.122	0.027	8.85e-06
117	genus.Tyzzerella3.id.11335	rs1232220	G	T	-0.144	0.032	7.91e-06
117	genus.Tyzzerella3.id.11335	rs191093	G	A	0.159	0.035	6.76e-06
117	genus.Tyzzerella3.id.11335	rs112102233	A	G	-0.216	0.048	6.18e-06
117	genus.Tyzzerella3.id.11335	rs7333521	T	C	-0.207	0.045	4.88e-06
117	genus.Tyzzerella3.id.11335	rs6920448	C	T	-0.141	0.031	4.15e-06
117	genus.Tyzzerella3.id.11335	rs4904512	T	C	-0.117	0.025	3.09e-06
117	genus.Tyzzerella3.id.11335	rs7019909	T	C	0.144	0.03	1.76e-06
117	genus.Tyzzerella3.id.11335	rs75091807	G	T	-0.185	0.038	1.71e-06
117	genus.Tyzzerella3.id.11335	rs17809157	A	T	-0.164	0.034	1.54e-06
117	genus.Tyzzerella3.id.11335	rs7561370	T	C	0.131	0.029	1.52e-06
117	genus.Tyzzerella3.id.11335	rs55799124	A	G	-0.114	0.024	1.34e-06
117	genus.Tyzzerella3.id.11335	rs17706273	T	C	-0.14	0.027	5.88e-07
117	genus.Tyzzerella3.id.11335	rs67476743	T	G	0.132	0.022	3.74e-09
118	genus.Veillonella.id.2198	rs11141494	G	A	-0.078	0.017	9.75e-06
118	genus.Veillonella.id.2198	rs7359080	C	A	-0.135	0.03	7.4e-06
118	genus.Veillonella.id.2198	rs11614532	G	C	0.074	0.017	7.13e-06
118	genus.Veillonella.id.2198	rs55807413	A	G	0.107	0.024	5.51e-06
118	genus.Veillonella.id.2198	rs6656807	A	G	0.07	0.015	5.5e-06
118	genus.Veillonella.id.2198	rs742016	A	G	-0.069	0.015	4.66e-06
118	genus.Veillonella.id.2198	rs62376424	C	T	-0.076	0.016	3.65e-06
118	genus.Veillonella.id.2198	rs2013594	T	C	-0.072	0.016	3.42e-06
118	genus.Veillonella.id.2198	rs7645873	A	T	0.076	0.016	3.12e-06
118	genus.Veillonella.id.2198	rs1882878	A	G	-0.077	0.016	2.98e-06
118	genus.Veillonella.id.2198	rs12679709	C	G	-0.079	0.016	1.78e-06
119	genus.Victivallis.id.2256	rs2546432	T	C	-0.111	0.025	9.93e-06
119	genus.Victivallis.id.2256	rs1882775	A	G	-0.138	0.031	8.73e-06
119	genus.Victivallis.id.2256	rs342302	A	G	-0.153	0.035	8.16e-06
119	genus.Victivallis.id.2256	rs173120	T	C	0.134	0.029	7.65e-06
119	genus.Victivallis.id.2256	rs911666	T	C	-0.119	0.026	7.65e-06
119	genus.Victivallis.id.2256	rs6445926	G	C	0.117	0.025	2.96e-06
119	genus.Victivallis.id.2256	rs11899949	G	A	0.131	0.028	2.77e-06
119	genus.Victivallis.id.2256	rs4895919	T	C	-0.117	0.025	2.75e-06
119	genus.Victivallis.id.2256	rs592514	T	A	-0.181	0.039	2.6e-06
119	genus.Victivallis.id.2256	rs12512543	A	C	-0.178	0.037	2.54e-06
119	genus.Victivallis.id.2256	rs4764863	G	A	0.122	0.025	8.22e-07
119	genus.Victivallis.id.2256	rs56349194	A	G	-0.159	0.032	6.26e-07

## Sheet: Table S4
Supplementary Table 4. Locus-wide significant SNPs in gut microbiota-derived metabolites GWAS.
Trait Number	Gut metabolites	SNPs	Effect Allele	Other Allele	β	Standard Error	P value
1	2-aminobutyrate	rs17606458	A	C	0.0077	0.0017	9.93e-06
1	2-aminobutyrate	rs1269621	A	G	-0.0078	0.0018	9.8e-06
1	2-aminobutyrate	rs2047601	A	G	0.0078	0.0018	9.77e-06
1	2-aminobutyrate	rs582207	T	C	0.0078	0.0018	9.71e-06
1	2-aminobutyrate	rs2436152	A	G	-0.0078	0.0018	9.69e-06
1	2-aminobutyrate	rs633191	T	C	0.0078	0.0018	9.66e-06
1	2-aminobutyrate	rs2290101	C	G	0.0105	0.0024	9.64e-06
1	2-aminobutyrate	rs8046716	T	C	-0.0079	0.0018	9.6e-06
1	2-aminobutyrate	rs1613047	A	G	-0.0078	0.0018	9.44e-06
1	2-aminobutyrate	rs2853187	A	T	-0.0078	0.0018	9.42e-06
1	2-aminobutyrate	rs220835	A	G	-0.0079	0.0018	9.4e-06
1	2-aminobutyrate	rs879138	C	G	0.0079	0.0018	9.3e-06
1	2-aminobutyrate	rs11001345	A	G	0.0119	0.0027	9.21e-06
1	2-aminobutyrate	rs17171012	A	C	0.0233	0.0053	9.08e-06
1	2-aminobutyrate	rs6970514	A	G	-0.0233	0.0053	9.02e-06
1	2-aminobutyrate	rs6844227	T	C	-0.0078	0.0018	9.02e-06
1	2-aminobutyrate	rs506718	A	T	-0.0078	0.0018	8.99e-06
1	2-aminobutyrate	rs754410	A	G	-0.0079	0.0018	8.78e-06
1	2-aminobutyrate	rs11215584	A	G	0.0079	0.0018	8.77e-06
1	2-aminobutyrate	rs4685337	T	C	-0.0078	0.0018	8.64e-06
1	2-aminobutyrate	rs860354	A	T	-0.0079	0.0018	8.35e-06
1	2-aminobutyrate	rs12714707	A	C	0.0078	0.0018	8.32e-06
1	2-aminobutyrate	rs11713801	A	G	-0.0078	0.0018	8.32e-06
1	2-aminobutyrate	rs7652181	A	G	0.0078	0.0018	8.32e-06
1	2-aminobutyrate	rs2291702	T	C	-0.0078	0.0017	8.16e-06
1	2-aminobutyrate	rs4140738	A	G	0.0143	0.0032	7.98e-06
1	2-aminobutyrate	rs10941228	C	G	-0.0078	0.0017	7.95e-06
1	2-aminobutyrate	rs7522303	A	T	-0.0079	0.0018	7.91e-06
1	2-aminobutyrate	rs7286668	A	C	-0.0113	0.0025	7.86e-06
1	2-aminobutyrate	rs6425496	T	C	-0.0079	0.0018	7.82e-06
1	2-aminobutyrate	rs558426	C	G	0.0078	0.0018	7.74e-06
1	2-aminobutyrate	rs1319775	T	C	-0.0078	0.0018	7.72e-06
1	2-aminobutyrate	rs935622	A	G	0.0078	0.0018	7.56e-06
1	2-aminobutyrate	rs959645	T	C	-0.0078	0.0018	7.51e-06
1	2-aminobutyrate	rs2291699	A	G	0.0079	0.0018	7.24e-06
1	2-aminobutyrate	rs553935	A	G	0.0079	0.0018	7.23e-06
1	2-aminobutyrate	rs531531	C	G	0.0079	0.0018	7.21e-06
1	2-aminobutyrate	rs7163817	T	C	0.008	0.0018	7.12e-06
1	2-aminobutyrate	rs2497138	A	C	0.0146	0.0032	7.09e-06
1	2-aminobutyrate	rs11242200	A	G	0.0117	0.0026	7.07e-06
1	2-aminobutyrate	rs2651929	T	C	-0.008	0.0018	7.04e-06
1	2-aminobutyrate	rs1448551	A	T	0.0079	0.0018	6.89e-06
1	2-aminobutyrate	rs9835277	C	G	0.0079	0.0018	6.89e-06
1	2-aminobutyrate	rs2230532	T	C	0.009	0.002	6.8e-06
1	2-aminobutyrate	rs7957100	T	C	0.0079	0.0018	6.71e-06
1	2-aminobutyrate	rs6720363	T	G	0.0142	0.0031	6.7e-06
1	2-aminobutyrate	rs12230817	A	T	0.008	0.0018	6.53e-06
1	2-aminobutyrate	rs7582468	A	C	0.0079	0.0018	6.52e-06
1	2-aminobutyrate	rs10516806	T	G	0.0105	0.0023	6.5e-06
1	2-aminobutyrate	rs11957499	T	C	-0.0118	0.0026	6.22e-06
1	2-aminobutyrate	rs9449802	T	C	-0.0187	0.0041	6.22e-06
1	2-aminobutyrate	rs1504443	T	C	0.0079	0.0018	6.13e-06
1	2-aminobutyrate	rs10189501	A	G	0.008	0.0018	6.04e-06
1	2-aminobutyrate	rs533209	T	C	-0.0079	0.0018	6.03e-06
1	2-aminobutyrate	rs1269634	A	G	0.0079	0.0018	5.98e-06
1	2-aminobutyrate	rs17101315	T	C	-0.0284	0.0063	5.95e-06
1	2-aminobutyrate	rs13013035	A	G	0.0145	0.0032	5.94e-06
1	2-aminobutyrate	rs13012644	T	C	0.0145	0.0032	5.93e-06
1	2-aminobutyrate	rs7113167	T	C	-0.0079	0.0018	5.85e-06
1	2-aminobutyrate	rs10499574	T	C	0.008	0.0018	5.81e-06
1	2-aminobutyrate	rs4722590	A	C	0.008	0.0018	5.8e-06
1	2-aminobutyrate	rs10464319	T	C	0.008	0.0018	5.8e-06
1	2-aminobutyrate	rs10490210	A	G	0.0144	0.0032	5.76e-06
1	2-aminobutyrate	rs3907482	A	C	-0.0079	0.0017	5.67e-06
1	2-aminobutyrate	rs11742775	T	C	-0.0118	0.0026	5.65e-06
1	2-aminobutyrate	rs7973882	A	G	0.0079	0.0017	5.64e-06
1	2-aminobutyrate	rs12231312	T	C	0.0079	0.0017	5.62e-06
1	2-aminobutyrate	rs13032928	A	C	0.0145	0.0032	5.61e-06
1	2-aminobutyrate	rs13033058	A	G	0.0145	0.0032	5.6e-06
1	2-aminobutyrate	rs472415	C	G	0.008	0.0018	5.59e-06
1	2-aminobutyrate	rs505621	A	G	0.008	0.0018	5.52e-06
1	2-aminobutyrate	rs666845	T	C	-0.008	0.0018	5.52e-06
1	2-aminobutyrate	rs11233191	T	C	0.008	0.0018	5.31e-06
1	2-aminobutyrate	rs12228823	A	G	0.008	0.0018	5.31e-06
1	2-aminobutyrate	rs10501534	T	G	-0.008	0.0018	5.29e-06
1	2-aminobutyrate	rs13288466	T	C	-0.0157	0.0034	5.26e-06
1	2-aminobutyrate	rs758132	A	C	0.008	0.0018	5.18e-06
1	2-aminobutyrate	rs2497133	T	C	0.0167	0.0037	5.11e-06
1	2-aminobutyrate	rs11070998	T	C	-0.099	0.0217	4.87e-06
1	2-aminobutyrate	rs4900883	C	G	-0.0081	0.0018	4.7e-06
1	2-aminobutyrate	rs13027905	A	G	-0.0146	0.0032	4.66e-06
1	2-aminobutyrate	rs4758859	A	G	-0.008	0.0017	4.64e-06
1	2-aminobutyrate	rs2497132	C	G	-0.0173	0.0038	4.56e-06
1	2-aminobutyrate	rs1493325	T	C	0.008	0.0017	4.45e-06
1	2-aminobutyrate	rs17595325	T	C	-0.008	0.0017	4.45e-06
1	2-aminobutyrate	rs1001872	A	G	-0.0081	0.0018	4.32e-06
1	2-aminobutyrate	rs10506407	A	G	0.008	0.0017	4.27e-06
1	2-aminobutyrate	rs2364703	T	G	0.008	0.0017	4.27e-06
1	2-aminobutyrate	rs11173339	T	C	-0.008	0.0017	4.26e-06
1	2-aminobutyrate	rs11173336	A	G	-0.008	0.0017	4.25e-06
1	2-aminobutyrate	rs17665306	A	C	0.0081	0.0018	4.24e-06
1	2-aminobutyrate	rs6946785	A	G	0.0081	0.0018	4.2e-06
1	2-aminobutyrate	rs4562207	A	G	-0.0081	0.0018	4.18e-06
1	2-aminobutyrate	rs2497131	A	G	0.0179	0.0039	4.18e-06
1	2-aminobutyrate	rs1420424	A	G	0.0081	0.0018	4.17e-06
1	2-aminobutyrate	rs1420426	A	G	0.0081	0.0018	4.16e-06
1	2-aminobutyrate	rs17595367	A	G	-0.008	0.0017	4.07e-06
1	2-aminobutyrate	rs3732062	T	C	-0.0174	0.0038	4.05e-06
1	2-aminobutyrate	rs1334592	T	C	-0.0084	0.0018	4.01e-06
1	2-aminobutyrate	rs10506408	A	G	-0.008	0.0017	4.01e-06
1	2-aminobutyrate	rs7856243	A	T	0.0081	0.0018	4e-06
1	2-aminobutyrate	rs11173343	T	G	-0.008	0.0017	4e-06
1	2-aminobutyrate	rs9449776	T	C	0.0186	0.004	3.99e-06
1	2-aminobutyrate	rs10491285	A	G	-0.0082	0.0018	3.73e-06
1	2-aminobutyrate	rs11952145	A	G	-0.0121	0.0026	3.63e-06
1	2-aminobutyrate	rs11954900	T	C	0.012	0.0026	3.6e-06
1	2-aminobutyrate	rs6486771	T	C	-0.0082	0.0018	3.45e-06
1	2-aminobutyrate	rs1045649	T	C	0.019	0.0041	3.42e-06
1	2-aminobutyrate	rs9449777	T	G	0.0191	0.0041	3.32e-06
1	2-aminobutyrate	rs12473430	T	C	0.0081	0.0018	3.28e-06
1	2-aminobutyrate	rs934748	A	G	-0.0084	0.0018	3.24e-06
1	2-aminobutyrate	rs1510870	A	G	-0.0082	0.0018	3.17e-06
1	2-aminobutyrate	rs405945	T	C	-0.0082	0.0018	3.15e-06
1	2-aminobutyrate	rs2480198	T	C	0.0191	0.0041	3.11e-06
1	2-aminobutyrate	rs6841731	A	G	-0.0082	0.0018	2.92e-06
1	2-aminobutyrate	rs192812	T	C	0.0083	0.0018	2.89e-06
1	2-aminobutyrate	rs1975393	T	C	-0.0082	0.0018	2.76e-06
1	2-aminobutyrate	rs9323955	A	G	0.0083	0.0018	2.7e-06
1	2-aminobutyrate	rs2497127	A	G	-0.0192	0.0041	2.68e-06
1	2-aminobutyrate	rs13001750	C	G	0.0116	0.0025	2.58e-06
1	2-aminobutyrate	rs4093759	A	G	0.0082	0.0017	2.57e-06
1	2-aminobutyrate	rs6931284	A	T	-0.0196	0.0042	2.57e-06
1	2-aminobutyrate	rs7977065	T	C	-0.0082	0.0017	2.57e-06
1	2-aminobutyrate	rs4807508	A	G	-0.0123	0.0026	2.55e-06
1	2-aminobutyrate	rs11173402	A	G	0.0082	0.0018	2.53e-06
1	2-aminobutyrate	rs10877395	A	C	0.0082	0.0017	2.51e-06
1	2-aminobutyrate	rs518143	A	G	0.0084	0.0018	2.5e-06
1	2-aminobutyrate	rs9449803	A	G	-0.0195	0.0041	2.49e-06
1	2-aminobutyrate	rs2497112	A	G	0.0195	0.0041	2.49e-06
1	2-aminobutyrate	rs2476901	A	G	0.0195	0.0041	2.49e-06
1	2-aminobutyrate	rs9444142	T	C	-0.0195	0.0041	2.49e-06
1	2-aminobutyrate	rs6906432	T	G	-0.0195	0.0041	2.49e-06
1	2-aminobutyrate	rs16874287	T	C	0.0195	0.0041	2.49e-06
1	2-aminobutyrate	rs2476902	C	G	-0.0195	0.0041	2.48e-06
1	2-aminobutyrate	rs728721	T	C	-0.0195	0.0041	2.48e-06
1	2-aminobutyrate	rs4758848	A	G	-0.0082	0.0017	2.41e-06
1	2-aminobutyrate	rs735926	T	G	0.0083	0.0018	2.4e-06
1	2-aminobutyrate	rs40200	A	G	0.0161	0.0034	2.39e-06
1	2-aminobutyrate	rs17014432	A	G	-0.0083	0.0018	2.39e-06
1	2-aminobutyrate	rs10898127	T	G	0.0083	0.0018	2.39e-06
1	2-aminobutyrate	rs2497128	A	G	-0.0193	0.0041	2.37e-06
1	2-aminobutyrate	rs10877394	T	C	-0.0082	0.0017	2.36e-06
1	2-aminobutyrate	rs4671635	A	G	-0.0117	0.0025	2.35e-06
1	2-aminobutyrate	rs6725785	A	C	0.0117	0.0025	2.35e-06
1	2-aminobutyrate	rs28305	C	G	0.0159	0.0034	2.31e-06
1	2-aminobutyrate	rs10898007	T	C	0.0083	0.0018	2.3e-06
1	2-aminobutyrate	rs4625509	A	G	0.0082	0.0017	2.3e-06
1	2-aminobutyrate	rs10784024	A	T	-0.0083	0.0017	2.23e-06
1	2-aminobutyrate	rs1367985	T	C	0.0084	0.0018	2.1e-06
1	2-aminobutyrate	rs4717210	A	G	0.019	0.004	2.03e-06
1	2-aminobutyrate	rs2497129	T	C	-0.0195	0.0041	1.92e-06
1	2-aminobutyrate	rs958246	A	C	-0.0084	0.0018	1.82e-06
1	2-aminobutyrate	rs11885653	T	C	-0.0084	0.0018	1.76e-06
1	2-aminobutyrate	rs2497150	T	C	0.0198	0.0041	1.76e-06
1	2-aminobutyrate	rs7075426	A	G	-0.0084	0.0018	1.76e-06
1	2-aminobutyrate	rs2497122	A	G	0.0196	0.0041	1.73e-06
1	2-aminobutyrate	rs16826003	T	C	-0.0239	0.005	1.72e-06
1	2-aminobutyrate	rs4423843	A	G	0.0086	0.0018	1.51e-06
1	2-aminobutyrate	rs3961919	A	G	0.0085	0.0018	1.48e-06
1	2-aminobutyrate	rs1152594	A	G	-0.0085	0.0018	1.43e-06
1	2-aminobutyrate	rs4028695	A	G	0.0085	0.0018	1.39e-06
1	2-aminobutyrate	rs9821422	T	G	-0.0085	0.0018	1.37e-06
1	2-aminobutyrate	rs11233649	A	C	-0.0085	0.0018	1.25e-06
1	2-aminobutyrate	rs684729	T	C	0.0086	0.0018	1.23e-06
1	2-aminobutyrate	rs597533	A	G	0.0086	0.0018	1.21e-06
1	2-aminobutyrate	rs4815285	A	G	-0.0085	0.0018	1.19e-06
1	2-aminobutyrate	rs1080960	T	C	0.0202	0.0041	1.11e-06
1	2-aminobutyrate	rs7927629	T	C	0.0086	0.0018	1.04e-06
1	2-aminobutyrate	rs17763479	A	C	0.0167	0.0034	9.81e-07
1	2-aminobutyrate	rs755403	T	C	0.0087	0.0018	9.52e-07
1	2-aminobutyrate	rs6592116	T	C	0.0086	0.0018	9.17e-07
1	2-aminobutyrate	rs7131385	A	G	0.0086	0.0018	9.16e-07
1	2-aminobutyrate	rs13255448	T	C	-0.0126	0.0026	9.14e-07
1	2-aminobutyrate	rs2480197	A	G	0.0192	0.0039	9.11e-07
1	2-aminobutyrate	rs1897372	C	G	0.0086	0.0018	9.09e-07
1	2-aminobutyrate	rs4496953	A	G	0.0126	0.0026	9.08e-07
1	2-aminobutyrate	rs11607886	T	C	-0.0086	0.0018	9.06e-07
1	2-aminobutyrate	rs13261708	T	C	-0.0126	0.0026	8.96e-07
1	2-aminobutyrate	rs13267802	A	G	-0.0126	0.0026	8.92e-07
1	2-aminobutyrate	rs1011666	T	C	-0.0086	0.0018	8.87e-07
1	2-aminobutyrate	rs4479221	C	G	-0.0086	0.0018	8.69e-07
1	2-aminobutyrate	rs12991423	A	G	-0.0198	0.004	8.59e-07
1	2-aminobutyrate	rs9668893	T	C	-0.0086	0.0017	8.55e-07
1	2-aminobutyrate	rs13256255	A	G	-0.0126	0.0026	8.3e-07
1	2-aminobutyrate	rs11202023	T	C	-0.0087	0.0018	8.26e-07
1	2-aminobutyrate	rs597467	T	C	0.0087	0.0018	8.06e-07
1	2-aminobutyrate	rs37379	A	G	0.0168	0.0034	7.94e-07
1	2-aminobutyrate	rs2018507	A	G	-0.0088	0.0018	7.06e-07
1	2-aminobutyrate	rs3815987	T	C	-0.0088	0.0018	7.02e-07
1	2-aminobutyrate	rs7678928	T	C	-0.0087	0.0017	6.99e-07
1	2-aminobutyrate	rs919667	A	G	-0.0088	0.0018	6.97e-07
1	2-aminobutyrate	rs3815986	T	C	0.0088	0.0018	6.43e-07
1	2-aminobutyrate	rs1948226	A	G	-0.0087	0.0018	6.22e-07
1	2-aminobutyrate	rs2635185	A	G	0.0088	0.0018	5.97e-07
1	2-aminobutyrate	rs2635351	A	C	-0.0088	0.0018	5.95e-07
1	2-aminobutyrate	rs2635352	T	C	-0.0088	0.0018	5.95e-07
1	2-aminobutyrate	rs872227	T	C	-0.0088	0.0018	5.22e-07
1	2-aminobutyrate	rs1262242	T	C	0.0088	0.0018	5.22e-07
1	2-aminobutyrate	rs4758743	A	G	-0.0088	0.0017	4.96e-07
1	2-aminobutyrate	rs2480201	T	C	0.0279	0.0055	4.82e-07
1	2-aminobutyrate	rs3219	T	C	0.0206	0.0041	4.77e-07
1	2-aminobutyrate	rs4421983	T	G	0.0088	0.0018	4.65e-07
1	2-aminobutyrate	rs7314355	A	C	0.0088	0.0017	4.53e-07
1	2-aminobutyrate	rs7979069	T	C	-0.0088	0.0017	4.08e-07
1	2-aminobutyrate	rs7310323	A	C	0.0088	0.0017	4.07e-07
1	2-aminobutyrate	rs1432052	T	G	0.009	0.0018	3.99e-07
1	2-aminobutyrate	rs10790077	T	C	-0.009	0.0018	3.15e-07
1	2-aminobutyrate	rs1432054	A	G	0.009	0.0018	3.06e-07
1	2-aminobutyrate	rs1432053	T	C	-0.009	0.0018	3.03e-07
1	2-aminobutyrate	rs7741955	A	C	0.0306	0.0059	2.55e-07
1	2-aminobutyrate	rs2017320	T	C	-0.017	0.0033	1.99e-07
1	2-aminobutyrate	rs17185647	T	C	0.0313	0.006	1.83e-07
1	2-aminobutyrate	rs17185634	T	G	-0.0313	0.006	1.81e-07
1	2-aminobutyrate	rs17789596	A	G	0.0313	0.006	1.81e-07
1	2-aminobutyrate	rs1324147	C	G	0.0313	0.006	1.81e-07
1	2-aminobutyrate	rs1324146	A	C	0.0313	0.006	1.81e-07
1	2-aminobutyrate	rs1152592	A	G	-0.0092	0.0018	1.57e-07
1	2-aminobutyrate	rs1469609	A	C	0.0092	0.0018	1.48e-07
1	2-aminobutyrate	rs4315324	A	G	0.0092	0.0018	1.39e-07
1	2-aminobutyrate	rs10898126	T	G	0.0093	0.0018	1.37e-07
1	2-aminobutyrate	rs1469610	A	C	0.0093	0.0017	1.2e-07
1	2-aminobutyrate	rs1864774	T	C	0.0093	0.0017	1.15e-07
1	2-aminobutyrate	rs6972344	T	C	0.0094	0.0018	1.11e-07
1	2-aminobutyrate	rs11879267	A	G	-0.0138	0.0026	8.7e-08
1	2-aminobutyrate	rs2324637	T	C	0.0322	0.006	8e-08
1	2-aminobutyrate	rs12999720	A	G	-0.014	0.0026	5.46e-08
1	2-aminobutyrate	rs17668963	A	C	0.0326	0.006	5.33e-08
1	2-aminobutyrate	rs10024717	A	G	-0.0098	0.0018	3.14e-08
1	2-aminobutyrate	rs7576477	C	G	0.0143	0.0026	2.85e-08
1	2-aminobutyrate	rs7578272	A	T	-0.0148	0.0026	1.01e-08
1	2-aminobutyrate	rs13015738	A	G	-0.0148	0.0026	9e-09
1	2-aminobutyrate	rs13015870	A	C	0.0148	0.0026	8.99e-09
1	2-aminobutyrate	rs13035939	T	C	-0.0149	0.0026	8.92e-09
1	2-aminobutyrate	rs13008899	A	G	-0.0149	0.0026	8.89e-09
1	2-aminobutyrate	rs6731482	A	G	0.0149	0.0026	8.85e-09
1	2-aminobutyrate	rs6546116	A	T	0.0149	0.0026	8.8e-09
1	2-aminobutyrate	rs7590631	T	G	-0.0148	0.0026	8.55e-09
1	2-aminobutyrate	rs7593237	A	G	0.0149	0.0026	7.95e-09
1	2-aminobutyrate	rs17612451	T	G	-0.0149	0.0026	7.46e-09
1	2-aminobutyrate	rs17669269	C	G	0.015	0.0026	7.09e-09
1	2-aminobutyrate	rs17029659	T	C	-0.015	0.0026	6.22e-09
1	2-aminobutyrate	rs17029654	A	G	-0.015	0.0026	6.05e-09
1	2-aminobutyrate	rs1541580	T	C	0.0156	0.0024	1.03e-10
1	2-aminobutyrate	rs10022462	T	C	-0.0117	0.0018	4.55e-11
1	2-aminobutyrate	rs10211524	A	G	0.0189	0.0023	5.59e-16
2	3- (3-hydroxyphenyl) propionate	rs16871475	A	G	-0.0719	0.0163	9.79e-06
2	3- (3-hydroxyphenyl) propionate	rs11167296	A	T	0.0798	0.018	8.94e-06
2	3- (3-hydroxyphenyl) propionate	rs7201025	T	C	-0.0494	0.0111	8.72e-06
2	3- (3-hydroxyphenyl) propionate	rs3846659	C	G	0.0691	0.0155	8.64e-06
2	3- (3-hydroxyphenyl) propionate	rs7203888	T	C	0.0496	0.0111	7.92e-06
2	3- (3-hydroxyphenyl) propionate	rs7252102	A	G	-0.0545	0.0121	6.7e-06
2	3- (3-hydroxyphenyl) propionate	rs2459791	T	C	0.0552	0.0121	5.24e-06
2	3- (3-hydroxyphenyl) propionate	rs12920700	A	G	-0.0508	0.0111	4.7e-06
2	3- (3-hydroxyphenyl) propionate	rs6500859	A	T	-0.0511	0.0111	4.56e-06
2	3- (3-hydroxyphenyl) propionate	rs13346655	C	G	-0.0528	0.0115	4.25e-06
2	3- (3-hydroxyphenyl) propionate	rs17384314	C	G	0.0503	0.0109	4.11e-06
2	3- (3-hydroxyphenyl) propionate	rs7110135	C	G	0.0523	0.0113	4e-06
2	3- (3-hydroxyphenyl) propionate	rs11906890	A	G	-0.0801	0.0173	3.73e-06
2	3- (3-hydroxyphenyl) propionate	rs4796899	T	G	0.093	0.0201	3.55e-06
2	3- (3-hydroxyphenyl) propionate	rs2278997	A	G	0.0533	0.0115	3.48e-06
2	3- (3-hydroxyphenyl) propionate	rs11666569	T	C	0.0564	0.0122	3.43e-06
2	3- (3-hydroxyphenyl) propionate	rs11907654	A	G	0.0809	0.0173	3.05e-06
2	3- (3-hydroxyphenyl) propionate	rs12480837	A	G	-0.081	0.0173	2.89e-06
2	3- (3-hydroxyphenyl) propionate	rs17059417	A	G	0.1061	0.0227	2.86e-06
2	3- (3-hydroxyphenyl) propionate	rs12461874	A	C	0.0569	0.0121	2.7e-06
2	3- (3-hydroxyphenyl) propionate	rs12537257	A	G	0.0912	0.0194	2.48e-06
2	3- (3-hydroxyphenyl) propionate	rs3093561	A	G	0.5943	0.1227	1.27e-06
2	3- (3-hydroxyphenyl) propionate	rs883595	A	G	-0.1659	0.0341	1.14e-06
3	3- (4-hydroxyphenyl) lactate	rs4881425	T	C	0.0115	0.0026	9.81e-06
3	3- (4-hydroxyphenyl) lactate	rs2140090	T	G	-0.0113	0.0026	9.57e-06
3	3- (4-hydroxyphenyl) lactate	rs4746077	A	T	-0.0316	0.0071	9.27e-06
3	3- (4-hydroxyphenyl) lactate	rs6919482	T	C	-0.0826	0.0186	9.2e-06
3	3- (4-hydroxyphenyl) lactate	rs17010109	C	G	-0.0267	0.006	9.05e-06
3	3- (4-hydroxyphenyl) lactate	rs16868525	A	C	0.0454	0.0102	8.73e-06
3	3- (4-hydroxyphenyl) lactate	rs11815997	T	G	-0.0117	0.0026	8.71e-06
3	3- (4-hydroxyphenyl) lactate	rs1889460	T	C	-0.0117	0.0026	8.69e-06
3	3- (4-hydroxyphenyl) lactate	rs6942571	A	T	0.0214	0.0048	8.61e-06
3	3- (4-hydroxyphenyl) lactate	rs9973135	T	C	-0.0251	0.0056	8.32e-06
3	3- (4-hydroxyphenyl) lactate	rs869009	T	C	0.0117	0.0026	8.26e-06
3	3- (4-hydroxyphenyl) lactate	rs4775770	A	G	-0.0156	0.0035	8.26e-06
3	3- (4-hydroxyphenyl) lactate	rs11647808	A	C	0.0222	0.005	8.19e-06
3	3- (4-hydroxyphenyl) lactate	rs11643959	T	G	-0.0222	0.005	8.19e-06
3	3- (4-hydroxyphenyl) lactate	rs1574351	A	G	-0.0117	0.0026	8.1e-06
3	3- (4-hydroxyphenyl) lactate	rs1036244	T	C	0.0116	0.0026	7.8e-06
3	3- (4-hydroxyphenyl) lactate	rs16868513	A	G	0.0454	0.0101	7.34e-06
3	3- (4-hydroxyphenyl) lactate	rs7728541	A	G	0.0455	0.0101	7.09e-06
3	3- (4-hydroxyphenyl) lactate	rs2817479	T	G	0.0126	0.0028	6.92e-06
3	3- (4-hydroxyphenyl) lactate	rs3915129	T	G	0.0116	0.0026	6.82e-06
3	3- (4-hydroxyphenyl) lactate	rs17631990	T	C	0.0237	0.0053	6.81e-06
3	3- (4-hydroxyphenyl) lactate	rs1574228	A	G	0.0119	0.0026	6.71e-06
3	3- (4-hydroxyphenyl) lactate	rs17010007	T	G	0.036	0.0079	5.99e-06
3	3- (4-hydroxyphenyl) lactate	rs2819346	A	C	-0.0118	0.0026	5.96e-06
3	3- (4-hydroxyphenyl) lactate	rs12406123	T	C	0.0264	0.0058	5.78e-06
3	3- (4-hydroxyphenyl) lactate	rs2250377	A	G	0.0119	0.0026	5.35e-06
3	3- (4-hydroxyphenyl) lactate	rs2819349	T	C	0.0119	0.0026	5.08e-06
3	3- (4-hydroxyphenyl) lactate	rs2820311	A	G	-0.0119	0.0026	5.03e-06
3	3- (4-hydroxyphenyl) lactate	rs2819348	T	C	-0.0119	0.0026	5.01e-06
3	3- (4-hydroxyphenyl) lactate	rs10492467	T	C	-0.0228	0.005	4.91e-06
3	3- (4-hydroxyphenyl) lactate	rs2644122	A	G	-0.0119	0.0026	4.7e-06
3	3- (4-hydroxyphenyl) lactate	rs2644121	A	G	-0.0119	0.0026	4.69e-06
3	3- (4-hydroxyphenyl) lactate	rs2644107	T	C	-0.0119	0.0026	4.68e-06
3	3- (4-hydroxyphenyl) lactate	rs1400875	T	C	-0.0119	0.0026	4.67e-06
3	3- (4-hydroxyphenyl) lactate	rs12853559	A	G	0.0228	0.005	4.63e-06
3	3- (4-hydroxyphenyl) lactate	rs2819347	C	G	-0.0119	0.0026	4.57e-06
3	3- (4-hydroxyphenyl) lactate	rs2820323	A	G	0.0119	0.0026	4.54e-06
3	3- (4-hydroxyphenyl) lactate	rs2644119	T	C	0.0121	0.0026	4.24e-06
3	3- (4-hydroxyphenyl) lactate	rs6694519	T	C	0.0123	0.0027	3.87e-06
3	3- (4-hydroxyphenyl) lactate	rs2820295	A	G	0.012	0.0026	3.8e-06
3	3- (4-hydroxyphenyl) lactate	rs9870255	C	G	-0.012	0.0026	3.73e-06
3	3- (4-hydroxyphenyl) lactate	rs6699507	T	C	-0.0159	0.0034	3.25e-06
3	3- (4-hydroxyphenyl) lactate	rs4784054	A	G	0.02	0.0043	2.9e-06
3	3- (4-hydroxyphenyl) lactate	rs11644269	A	G	0.02	0.0043	2.9e-06
3	3- (4-hydroxyphenyl) lactate	rs4235022	T	C	-0.0827	0.0177	2.81e-06
3	3- (4-hydroxyphenyl) lactate	rs7688048	A	G	0.0826	0.0176	2.79e-06
3	3- (4-hydroxyphenyl) lactate	rs4510065	T	C	0.0163	0.0035	2.77e-06
3	3- (4-hydroxyphenyl) lactate	rs8062792	A	G	0.0204	0.0044	2.72e-06
3	3- (4-hydroxyphenyl) lactate	rs3749572	T	C	0.0808	0.0172	2.62e-06
3	3- (4-hydroxyphenyl) lactate	rs4641779	A	C	0.0165	0.0035	2.37e-06
3	3- (4-hydroxyphenyl) lactate	rs12406150	T	C	0.0276	0.0059	2.36e-06
3	3- (4-hydroxyphenyl) lactate	rs12401469	A	T	0.0277	0.0059	2.16e-06
3	3- (4-hydroxyphenyl) lactate	rs7204324	A	T	-0.0236	0.005	2.12e-06
3	3- (4-hydroxyphenyl) lactate	rs2678209	A	G	0.0126	0.0026	1.85e-06
3	3- (4-hydroxyphenyl) lactate	rs17101404	A	G	0.0245	0.0051	1.85e-06
3	3- (4-hydroxyphenyl) lactate	rs17480173	A	C	-0.0212	0.0044	1.6e-06
3	3- (4-hydroxyphenyl) lactate	rs8024	A	C	0.0126	0.0026	1.58e-06
3	3- (4-hydroxyphenyl) lactate	rs1552425	A	T	-0.0123	0.0026	1.54e-06
3	3- (4-hydroxyphenyl) lactate	rs718377	A	G	-0.0126	0.0026	1.29e-06
3	3- (4-hydroxyphenyl) lactate	rs17389253	T	C	-0.0214	0.0044	1.03e-06
3	3- (4-hydroxyphenyl) lactate	rs6691915	A	G	0.013	0.0027	8.95e-07
3	3- (4-hydroxyphenyl) lactate	rs2228309	A	G	-0.0154	0.0031	8.63e-07
3	3- (4-hydroxyphenyl) lactate	rs17010084	T	C	-0.0291	0.0059	7.19e-07
3	3- (4-hydroxyphenyl) lactate	rs17010076	T	C	-0.0291	0.0059	7.08e-07
3	3- (4-hydroxyphenyl) lactate	rs17010170	C	G	-0.0292	0.0059	6.61e-07
3	3- (4-hydroxyphenyl) lactate	rs12601558	A	C	0.0184	0.0037	6.54e-07
3	3- (4-hydroxyphenyl) lactate	rs9747201	A	C	0.016	0.0026	9.48e-10
3	3- (4-hydroxyphenyl) lactate	rs9944398	A	G	0.0162	0.0026	5.4e-10
3	3- (4-hydroxyphenyl) lactate	rs4239020	T	C	-0.0162	0.0026	5.36e-10
3	3- (4-hydroxyphenyl) lactate	rs8082212	C	G	-0.0162	0.0026	5.33e-10
3	3- (4-hydroxyphenyl) lactate	rs6502056	C	G	-0.0161	0.0026	4.61e-10
3	3- (4-hydroxyphenyl) lactate	rs8072702	T	C	0.0161	0.0026	4.59e-10
3	3- (4-hydroxyphenyl) lactate	rs9747668	A	G	0.0164	0.0026	4.12e-10
3	3- (4-hydroxyphenyl) lactate	rs9674648	A	G	0.0161	0.0026	3.64e-10
3	3- (4-hydroxyphenyl) lactate	rs8070014	T	G	0.0164	0.0026	2.14e-10
3	3- (4-hydroxyphenyl) lactate	rs6502051	A	C	-0.0164	0.0026	2.07e-10
3	3- (4-hydroxyphenyl) lactate	rs12150589	A	T	0.0167	0.0026	1.72e-10
3	3- (4-hydroxyphenyl) lactate	rs7502676	C	G	0.0167	0.0026	1.05e-10
3	3- (4-hydroxyphenyl) lactate	rs6502050	C	G	-0.0168	0.0026	9.84e-11
3	3- (4-hydroxyphenyl) lactate	rs6416857	A	G	-0.0167	0.0026	9.01e-11
3	3- (4-hydroxyphenyl) lactate	rs8082577	T	C	-0.0168	0.0026	7.19e-11
3	3- (4-hydroxyphenyl) lactate	rs6502055	T	G	0.0168	0.0026	7.13e-11
3	3- (4-hydroxyphenyl) lactate	rs7217625	T	C	0.0169	0.0026	6.07e-11
3	3- (4-hydroxyphenyl) lactate	rs7503429	A	C	-0.0171	0.0026	5.08e-11
3	3- (4-hydroxyphenyl) lactate	rs9916231	T	C	0.017	0.0026	4.84e-11
3	3- (4-hydroxyphenyl) lactate	rs9911379	A	G	0.0169	0.0026	4.53e-11
3	3- (4-hydroxyphenyl) lactate	rs7226049	A	G	-0.0169	0.0026	3.63e-11
3	3- (4-hydroxyphenyl) lactate	rs9905991	A	G	-0.0171	0.0026	3.49e-11
3	3- (4-hydroxyphenyl) lactate	rs8071737	T	C	0.0172	0.0026	3.3e-11
3	3- (4-hydroxyphenyl) lactate	rs8078087	T	G	0.0171	0.0026	3.08e-11
3	3- (4-hydroxyphenyl) lactate	rs7503225	A	C	-0.0171	0.0026	3.08e-11
3	3- (4-hydroxyphenyl) lactate	rs7501461	T	C	-0.0171	0.0026	3.08e-11
3	3- (4-hydroxyphenyl) lactate	rs8080423	A	G	0.0171	0.0026	3.08e-11
3	3- (4-hydroxyphenyl) lactate	rs6502070	A	G	-0.0171	0.0026	3.08e-11
3	3- (4-hydroxyphenyl) lactate	rs3935128	T	C	0.0171	0.0026	3.08e-11
3	3- (4-hydroxyphenyl) lactate	rs6502068	T	C	-0.0171	0.0026	3.08e-11
3	3- (4-hydroxyphenyl) lactate	rs12051747	T	C	0.0171	0.0026	3.06e-11
3	3- (4-hydroxyphenyl) lactate	rs8080625	A	G	-0.0171	0.0026	3.01e-11
3	3- (4-hydroxyphenyl) lactate	rs9891378	T	C	0.0171	0.0026	2.98e-11
3	3- (4-hydroxyphenyl) lactate	rs3088177	A	G	0.0172	0.0026	2.98e-11
3	3- (4-hydroxyphenyl) lactate	rs7502078	A	C	-0.0171	0.0026	2.93e-11
3	3- (4-hydroxyphenyl) lactate	rs4789675	A	G	-0.0171	0.0026	2.93e-11
3	3- (4-hydroxyphenyl) lactate	rs9904237	A	G	-0.0171	0.0026	2.93e-11
3	3- (4-hydroxyphenyl) lactate	rs12945993	T	C	0.0171	0.0026	2.93e-11
3	3- (4-hydroxyphenyl) lactate	rs6502078	A	G	-0.0171	0.0026	2.93e-11
3	3- (4-hydroxyphenyl) lactate	rs9898326	T	C	-0.0171	0.0026	2.93e-11
3	3- (4-hydroxyphenyl) lactate	rs11491185	T	C	-0.0171	0.0026	2.93e-11
3	3- (4-hydroxyphenyl) lactate	rs4641801	A	G	-0.0171	0.0026	2.93e-11
3	3- (4-hydroxyphenyl) lactate	rs7209474	T	C	-0.0171	0.0026	2.93e-11
3	3- (4-hydroxyphenyl) lactate	rs7220639	A	G	-0.0171	0.0026	2.93e-11
3	3- (4-hydroxyphenyl) lactate	rs3935816	T	C	-0.0171	0.0026	2.93e-11
3	3- (4-hydroxyphenyl) lactate	rs9891962	T	C	0.0171	0.0026	2.93e-11
3	3- (4-hydroxyphenyl) lactate	rs8082355	A	G	0.0171	0.0026	2.93e-11
3	3- (4-hydroxyphenyl) lactate	rs9898542	T	C	-0.0171	0.0026	2.93e-11
3	3- (4-hydroxyphenyl) lactate	rs9898507	T	C	-0.0171	0.0026	2.93e-11
3	3- (4-hydroxyphenyl) lactate	rs8066284	T	C	-0.0171	0.0026	2.93e-11
3	3- (4-hydroxyphenyl) lactate	rs12950475	T	C	0.0171	0.0026	2.92e-11
3	3- (4-hydroxyphenyl) lactate	rs8081783	A	G	-0.0171	0.0026	2.91e-11
3	3- (4-hydroxyphenyl) lactate	rs8081949	A	G	-0.0171	0.0026	2.91e-11
3	3- (4-hydroxyphenyl) lactate	rs8077926	A	C	-0.0171	0.0026	2.91e-11
3	3- (4-hydroxyphenyl) lactate	rs11654584	A	T	0.0174	0.0026	2.43e-11
3	3- (4-hydroxyphenyl) lactate	rs7225637	A	G	0.0175	0.0026	1.5e-11
3	3- (4-hydroxyphenyl) lactate	rs4247357	T	G	-0.0176	0.0026	9.09e-12
3	3- (4-hydroxyphenyl) lactate	rs7208673	C	G	-0.0176	0.0026	9.08e-12
3	3- (4-hydroxyphenyl) lactate	rs8079388	A	C	-0.0176	0.0026	8.99e-12
3	3- (4-hydroxyphenyl) lactate	rs4789668	T	C	-0.0177	0.0026	7.3e-12
3	3- (4-hydroxyphenyl) lactate	rs7215277	A	C	-0.0177	0.0026	7.28e-12
3	3- (4-hydroxyphenyl) lactate	rs7406163	T	C	0.0177	0.0026	6.98e-12
3	3- (4-hydroxyphenyl) lactate	rs7406220	T	C	-0.0177	0.0026	5.74e-12
3	3- (4-hydroxyphenyl) lactate	rs11077969	A	G	-0.0177	0.0026	5.74e-12
3	3- (4-hydroxyphenyl) lactate	rs11658335	T	C	0.0177	0.0026	5.74e-12
3	3- (4-hydroxyphenyl) lactate	rs7221544	T	C	0.0177	0.0026	5.74e-12
3	3- (4-hydroxyphenyl) lactate	rs4789698	T	C	-0.0177	0.0026	5.48e-12
3	3- (4-hydroxyphenyl) lactate	rs6502057	A	G	-0.0178	0.0026	5.17e-12
3	3- (4-hydroxyphenyl) lactate	rs8071425	T	C	0.0178	0.0026	4.31e-12
3	3- (4-hydroxyphenyl) lactate	rs8077772	T	C	-0.0178	0.0026	4.24e-12
3	3- (4-hydroxyphenyl) lactate	rs8073679	A	G	-0.0179	0.0026	4.02e-12
3	3- (4-hydroxyphenyl) lactate	rs4132775	T	C	-0.0179	0.0026	4.02e-12
3	3- (4-hydroxyphenyl) lactate	rs4789720	C	G	-0.0179	0.0026	4.02e-12
3	3- (4-hydroxyphenyl) lactate	rs4789670	T	C	0.018	0.0026	3.76e-12
3	3- (4-hydroxyphenyl) lactate	rs4789754	A	G	-0.0178	0.0026	3.63e-12
3	3- (4-hydroxyphenyl) lactate	rs8067875	T	C	-0.0178	0.0026	3.37e-12
3	3- (4-hydroxyphenyl) lactate	rs4789671	T	C	-0.0181	0.0026	3.06e-12
3	3- (4-hydroxyphenyl) lactate	rs4459614	T	C	0.018	0.0026	2.39e-12
3	3- (4-hydroxyphenyl) lactate	rs4625783	T	C	-0.0187	0.0026	3.9e-13
4	3-hydroxybutyrate	rs1547058	T	C	-0.1099	0.0247	8.67e-06
4	3-hydroxybutyrate	rs2295758	T	C	-0.1137	0.0255	8.57e-06
4	3-hydroxybutyrate	rs7314742	T	G	-0.0358	0.008	8.51e-06
4	3-hydroxybutyrate	rs2249219	C	G	0.0362	0.0081	7.55e-06
4	3-hydroxybutyrate	rs11224003	A	G	0.0419	0.0093	7.07e-06
4	3-hydroxybutyrate	rs2527653	C	G	-0.0304	0.0068	6.96e-06
4	3-hydroxybutyrate	rs2711506	A	G	-0.0326	0.0072	6.35e-06
4	3-hydroxybutyrate	rs17509986	T	G	-0.0958	0.0212	6.04e-06
4	3-hydroxybutyrate	rs6493912	T	C	-0.0368	0.0081	5.36e-06
4	3-hydroxybutyrate	rs4838537	T	C	0.3226	0.0699	3.96e-06
4	3-hydroxybutyrate	rs17508336	A	G	-0.0891	0.0193	3.87e-06
4	3-hydroxybutyrate	rs4297577	T	C	0.0977	0.0209	2.94e-06
4	3-hydroxybutyrate	rs13288937	A	C	0.2488	0.0526	2.29e-06
4	3-hydroxybutyrate	rs8000457	T	C	-0.2093	0.0433	1.35e-06
4	3-hydroxybutyrate	rs1822906	A	G	0.041	0.0083	9.05e-07
4	3-hydroxybutyrate	rs1348656	T	C	-0.0436	0.0088	7.29e-07
4	3-hydroxybutyrate	rs11719883	C	G	-0.0524	0.0103	3.86e-07
5	3-hydroxyglutarate	rs16977497	A	G	0.0538	0.0122	9.91e-06
5	3-hydroxyglutarate	rs10966195	T	C	0.0148	0.0034	9.8e-06
5	3-hydroxyglutarate	rs890519	A	C	0.0147	0.0033	9.06e-06
5	3-hydroxyglutarate	rs17060337	A	G	-0.1035	0.0233	9.04e-06
5	3-hydroxyglutarate	rs1568101	T	C	-0.0255	0.0057	8.62e-06
5	3-hydroxyglutarate	rs1555364	T	C	0.015	0.0034	8.23e-06
5	3-hydroxyglutarate	rs6100536	T	C	0.0151	0.0034	7.75e-06
5	3-hydroxyglutarate	rs6484669	T	C	-0.0196	0.0044	7.75e-06
5	3-hydroxyglutarate	rs911150	T	C	-0.0151	0.0034	7.51e-06
5	3-hydroxyglutarate	rs4395303	A	G	-0.0152	0.0034	7.23e-06
5	3-hydroxyglutarate	rs4131556	C	G	-0.0151	0.0034	7.12e-06
5	3-hydroxyglutarate	rs10966201	T	C	0.0151	0.0034	7.11e-06
5	3-hydroxyglutarate	rs9544785	A	C	-0.015	0.0033	6.63e-06
5	3-hydroxyglutarate	rs7702827	C	G	-0.0152	0.0034	6.29e-06
5	3-hydroxyglutarate	rs6064822	A	G	-0.0153	0.0034	5.8e-06
5	3-hydroxyglutarate	rs4921229	T	G	0.0153	0.0034	5.44e-06
5	3-hydroxyglutarate	rs11793331	T	C	0.0619	0.0136	5.09e-06
5	3-hydroxyglutarate	rs7726949	T	C	0.0241	0.0053	4.63e-06
5	3-hydroxyglutarate	rs6064820	T	C	0.0155	0.0034	4.01e-06
5	3-hydroxyglutarate	rs16823866	T	C	-0.0303	0.0066	3.93e-06
5	3-hydroxyglutarate	rs7725624	A	C	-0.044	0.0094	3.02e-06
5	3-hydroxyglutarate	rs8176023	A	G	-0.0411	0.0087	2.46e-06
5	3-hydroxyglutarate	rs6974494	T	C	-0.0164	0.0035	2.04e-06
5	3-hydroxyglutarate	rs2372033	T	C	-0.0166	0.0035	1.56e-06
5	3-hydroxyglutarate	rs4732545	T	C	-0.0166	0.0035	1.56e-06
5	3-hydroxyglutarate	rs12707617	A	G	-0.0166	0.0035	1.56e-06
5	3-hydroxyglutarate	rs933341	A	G	0.0166	0.0035	1.56e-06
5	3-hydroxyglutarate	rs4732543	A	G	0.0166	0.0035	1.56e-06
5	3-hydroxyglutarate	rs929334	T	C	0.0166	0.0035	1.56e-06
5	3-hydroxyglutarate	rs10196007	T	C	-0.032	0.0065	7.63e-07
6	3-indoxyl sulfate	rs16891725	T	C	0.0242	0.0055	9.54e-06
6	3-indoxyl sulfate	rs1564485	A	T	0.0158	0.0035	7.85e-06
6	3-indoxyl sulfate	rs527140	A	G	-0.0329	0.0073	6.77e-06
6	3-indoxyl sulfate	rs3847067	A	C	-0.0316	0.007	6.69e-06
6	3-indoxyl sulfate	rs11153879	A	T	0.0199	0.0044	6.53e-06
6	3-indoxyl sulfate	rs12191839	A	G	-0.0198	0.0044	6.27e-06
6	3-indoxyl sulfate	rs10031835	T	C	-0.034	0.0075	5.81e-06
6	3-indoxyl sulfate	rs13195509	A	G	0.0255	0.0056	5.54e-06
6	3-indoxyl sulfate	rs12193636	T	G	-0.02	0.0044	4.96e-06
6	3-indoxyl sulfate	rs6937757	A	G	-0.02	0.0044	4.93e-06
6	3-indoxyl sulfate	rs17043547	A	T	-0.079	0.0173	4.9e-06
6	3-indoxyl sulfate	rs6911218	A	G	-0.0201	0.0044	4.8e-06
6	3-indoxyl sulfate	rs12192691	T	C	0.0201	0.0044	4.76e-06
6	3-indoxyl sulfate	rs12212439	T	C	-0.0201	0.0044	4.76e-06
6	3-indoxyl sulfate	rs10457377	A	G	0.0204	0.0044	3.19e-06
6	3-indoxyl sulfate	rs9379897	T	C	-0.0261	0.0055	2.04e-06
6	3-indoxyl sulfate	rs9489956	T	C	0.0395	0.0079	5.28e-07
7	3-methoxytyrosine	rs10414464	T	C	-0.0117	0.0026	9.9e-06
7	3-methoxytyrosine	rs2334252	T	G	-0.0117	0.0026	9.76e-06
7	3-methoxytyrosine	rs10409728	A	G	-0.0117	0.0026	9.67e-06
7	3-methoxytyrosine	rs9323203	A	C	-0.0118	0.0027	9.5e-06
7	3-methoxytyrosine	rs10884254	T	C	-0.0273	0.0062	8.99e-06
7	3-methoxytyrosine	rs7909681	T	C	0.0273	0.0062	8.91e-06
7	3-methoxytyrosine	rs12530905	T	C	-0.0117	0.0026	8.79e-06
7	3-methoxytyrosine	rs7514881	C	G	0.012	0.0027	8.53e-06
7	3-methoxytyrosine	rs17085526	A	G	-0.0118	0.0026	7.92e-06
7	3-methoxytyrosine	rs12662219	A	G	0.0117	0.0026	7.91e-06
7	3-methoxytyrosine	rs7752829	T	G	0.0117	0.0026	7.91e-06
7	3-methoxytyrosine	rs11192702	A	G	-0.0275	0.0062	7.88e-06
7	3-methoxytyrosine	rs11765351	T	C	-0.0117	0.0026	7.82e-06
7	3-methoxytyrosine	rs7908166	A	G	-0.0356	0.0079	7.68e-06
7	3-methoxytyrosine	rs12530900	T	C	-0.0118	0.0026	7.11e-06
7	3-methoxytyrosine	rs10963172	A	G	0.0352	0.0078	6.99e-06
7	3-methoxytyrosine	rs10800623	A	G	-0.0262	0.0058	6.17e-06
7	3-methoxytyrosine	rs10012175	T	C	0.0194	0.0043	5.78e-06
7	3-methoxytyrosine	rs11564705	T	C	-0.0153	0.0033	5.21e-06
7	3-methoxytyrosine	rs10234744	A	G	-0.0119	0.0026	5.2e-06
7	3-methoxytyrosine	rs6448908	T	C	0.0843	0.0184	4.7e-06
7	3-methoxytyrosine	rs11155996	A	G	-0.0122	0.0027	4.19e-06
7	3-methoxytyrosine	rs6442530	T	C	-0.026	0.0055	2.75e-06
7	3-methoxytyrosine	rs12131781	A	G	0.0126	0.0027	2.59e-06
7	3-methoxytyrosine	rs7751499	A	G	0.0124	0.0026	2.57e-06
7	3-methoxytyrosine	rs12538514	C	G	0.0124	0.0026	2.43e-06
7	3-methoxytyrosine	rs6592988	T	C	0.0167	0.0035	2.4e-06
7	3-methoxytyrosine	rs7253109	T	G	0.0125	0.0026	2.34e-06
7	3-methoxytyrosine	rs11043016	T	C	-0.016	0.0033	1.9e-06
7	3-methoxytyrosine	rs339710	A	T	0.0126	0.0026	1.77e-06
7	3-methoxytyrosine	rs11042978	T	G	-0.0133	0.0028	1.66e-06
7	3-methoxytyrosine	rs4930046	A	G	-0.0134	0.0028	1.47e-06
7	3-methoxytyrosine	rs11564710	A	C	0.0166	0.0034	9.79e-07
7	3-methoxytyrosine	rs12815706	A	G	0.019	0.0039	9.1e-07
7	3-methoxytyrosine	rs339716	A	G	0.0135	0.0026	3.19e-07
7	3-methoxytyrosine	rs235207	C	G	-0.0143	0.0026	6.56e-08
7	3-methoxytyrosine	rs339707	T	G	-0.0142	0.0026	6.35e-08
8	4-hydroxyhippurate	rs7737173	A	G	0.0368	0.0083	9.83e-06
8	4-hydroxyhippurate	rs1371438	A	C	-0.0368	0.0075	9.75e-06
8	4-hydroxyhippurate	rs12105275	A	G	-0.0371	0.0081	9.17e-06
8	4-hydroxyhippurate	rs2028355	A	G	0.0392	0.0084	9.02e-06
8	4-hydroxyhippurate	rs9580319	T	C	-0.0641	0.014	8.8e-06
8	4-hydroxyhippurate	rs13296917	T	C	0.2143	0.0481	8.59e-06
8	4-hydroxyhippurate	rs12466506	C	G	-0.0463	0.0104	8.57e-06
8	4-hydroxyhippurate	rs1948766	T	G	-0.037	0.0083	8.25e-06
8	4-hydroxyhippurate	rs6550458	A	T	0.0331	0.0072	7.72e-06
8	4-hydroxyhippurate	rs1158709	T	C	-0.0336	0.0076	6.83e-06
8	4-hydroxyhippurate	rs3910600	A	G	0.0368	0.0075	6.25e-06
8	4-hydroxyhippurate	rs1158556	A	G	0.0371	0.0081	5.9e-06
8	4-hydroxyhippurate	rs8054116	A	C	0.0352	0.008	4.56e-06
8	4-hydroxyhippurate	rs12053454	T	C	-0.0393	0.0084	4.53e-06
8	4-hydroxyhippurate	rs1561529	A	G	0.0463	0.0104	4.53e-06
8	4-hydroxyhippurate	rs1551864	T	C	-0.038	0.0084	4.52e-06
8	4-hydroxyhippurate	rs1946882	T	C	-0.0371	0.0081	4.52e-06
8	4-hydroxyhippurate	rs1900312	T	C	0.0371	0.0081	4.51e-06
8	4-hydroxyhippurate	rs2224722	T	G	0.0628	0.014	4.51e-06
8	4-hydroxyhippurate	rs1439737	T	C	0.0368	0.0075	4.44e-06
8	4-hydroxyhippurate	rs1439726	A	C	-0.0371	0.0081	4.28e-06
8	4-hydroxyhippurate	rs11932470	A	G	0.0361	0.0076	2.79e-06
8	4-hydroxyhippurate	rs993915	C	G	-0.0371	0.0081	2.76e-06
8	4-hydroxyhippurate	rs9417900	T	C	0.0385	0.0085	2.42e-06
8	4-hydroxyhippurate	rs7083146	A	G	0.0388	0.0087	1.08e-06
8	4-hydroxyhippurate	rs12422389	T	C	-0.0801	0.018	1.08e-06
8	4-hydroxyhippurate	rs1837430	C	G	-0.0371	0.0081	1.08e-06
9	7-Hoca	rs2073156	A	G	-0.0114	0.0026	9.92e-06
9	7-Hoca	rs2073157	A	G	0.0114	0.0026	9.85e-06
9	7-Hoca	rs11853268	T	C	-0.0116	0.0026	8.86e-06
9	7-Hoca	rs2279283	T	C	-0.0116	0.0026	8.85e-06
9	7-Hoca	rs8091031	T	C	-0.0116	0.0026	8.03e-06
9	7-Hoca	rs4777467	T	C	-0.0117	0.0026	8.01e-06
9	7-Hoca	rs16750	A	G	-0.015	0.0034	7.59e-06
9	7-Hoca	rs2146548	T	G	0.012	0.0027	7e-06
9	7-Hoca	rs12455458	A	G	0.0117	0.0026	6.99e-06
9	7-Hoca	rs9953686	T	C	0.0118	0.0026	6.93e-06
9	7-Hoca	rs12509356	C	G	0.018	0.004	6.8e-06
9	7-Hoca	rs12591338	A	T	0.0118	0.0026	6.26e-06
9	7-Hoca	rs2856929	T	C	-0.0118	0.0026	6.06e-06
9	7-Hoca	rs4776586	A	C	0.0118	0.0026	6.02e-06
9	7-Hoca	rs12217848	A	G	0.0118	0.0026	5.74e-06
9	7-Hoca	rs9830523	T	C	-0.0346	0.0076	5.7e-06
9	7-Hoca	rs2306488	A	G	-0.0118	0.0026	5.66e-06
9	7-Hoca	rs2035379	T	C	0.0119	0.0026	5.61e-06
9	7-Hoca	rs9954696	A	T	0.0121	0.0027	5.36e-06
9	7-Hoca	rs12593134	C	G	0.0119	0.0026	5.18e-06
9	7-Hoca	rs2200056	T	C	-0.0119	0.0026	5.18e-06
9	7-Hoca	rs2415130	A	G	0.0117	0.0026	5.15e-06
9	7-Hoca	rs4238449	A	G	0.0119	0.0026	4.84e-06
9	7-Hoca	rs4472338	T	C	-0.0118	0.0026	4.57e-06
9	7-Hoca	rs16956241	T	G	0.012	0.0026	4.53e-06
9	7-Hoca	rs1428365	T	C	-0.0192	0.0042	4.52e-06
9	7-Hoca	rs9369302	T	C	0.0118	0.0026	4.15e-06
9	7-Hoca	rs10064153	A	C	-0.0119	0.0026	3.78e-06
9	7-Hoca	rs7225312	A	T	-0.0162	0.0035	3.16e-06
9	7-Hoca	rs1007514	A	G	-0.014	0.003	3.06e-06
9	7-Hoca	rs12904652	T	C	-0.0121	0.0026	2.75e-06
9	7-Hoca	rs4238447	T	C	0.0123	0.0026	2.43e-06
9	7-Hoca	rs2625530	A	G	0.0123	0.0026	2.41e-06
9	7-Hoca	rs6755317	A	G	0.0357	0.0075	2.03e-06
9	7-Hoca	rs11593054	T	G	0.0123	0.0025	1.12e-06
9	7-Hoca	rs10501675	A	C	-0.0346	0.007	7.05e-07
9	7-Hoca	rs11627218	A	T	0.013	0.0026	6.46e-07
10	acetylcarnitine	rs2764907	C	G	0.0189	0.0043	9.95e-06
10	acetylcarnitine	rs13257229	T	C	0.0205	0.0046	9.88e-06
10	acetylcarnitine	rs1431472	T	C	0.012	0.0027	9.42e-06
10	acetylcarnitine	rs1655907	T	C	0.0293	0.0066	9.3e-06
10	acetylcarnitine	rs17132127	A	T	-0.0297	0.0067	9.19e-06
10	acetylcarnitine	rs7715572	A	G	0.0298	0.0067	8.94e-06
10	acetylcarnitine	rs10037883	A	G	-0.0298	0.0067	8.94e-06
10	acetylcarnitine	rs7713502	T	G	0.0297	0.0067	8.91e-06
10	acetylcarnitine	rs10054049	A	G	0.0271	0.0061	8.56e-06
10	acetylcarnitine	rs17065805	T	C	-0.0223	0.005	8.24e-06
10	acetylcarnitine	rs2228070	T	C	0.0118	0.0027	8.2e-06
10	acetylcarnitine	rs6881245	A	C	-0.03	0.0067	8.17e-06
10	acetylcarnitine	rs17171872	A	C	-0.0297	0.0067	8.17e-06
10	acetylcarnitine	rs10735937	T	C	-0.0147	0.0033	8e-06
10	acetylcarnitine	rs6881814	T	C	-0.0297	0.0067	7.97e-06
10	acetylcarnitine	rs4395626	A	G	0.0303	0.0068	7.92e-06
10	acetylcarnitine	rs9327595	A	G	-0.03	0.0067	7.83e-06
10	acetylcarnitine	rs6596025	T	G	-0.03	0.0067	7.59e-06
10	acetylcarnitine	rs1625356	A	G	0.0254	0.0057	7.46e-06
10	acetylcarnitine	rs9289719	T	G	0.012	0.0027	7.38e-06
10	acetylcarnitine	rs1981524	T	C	0.012	0.0027	6.66e-06
10	acetylcarnitine	rs7713612	C	G	0.0206	0.0046	6.56e-06
10	acetylcarnitine	rs1348656	T	C	-0.012	0.0027	6.52e-06
10	acetylcarnitine	rs13184373	T	C	-0.0124	0.0027	6.38e-06
10	acetylcarnitine	rs7714321	T	C	-0.0306	0.0068	6.35e-06
10	acetylcarnitine	rs4852897	T	C	0.0122	0.0027	6.27e-06
10	acetylcarnitine	rs1632913	T	C	0.0291	0.0064	6.24e-06
10	acetylcarnitine	rs12615875	A	T	-0.0122	0.0027	6.2e-06
10	acetylcarnitine	rs12614041	T	C	0.0122	0.0027	6.2e-06
10	acetylcarnitine	rs2063168	C	G	-0.0122	0.0027	6.2e-06
10	acetylcarnitine	rs3914020	T	G	0.0304	0.0067	6.19e-06
10	acetylcarnitine	rs3852208	A	C	0.0275	0.0061	6.11e-06
10	acetylcarnitine	rs7709979	A	C	-0.0278	0.0061	6.09e-06
10	acetylcarnitine	rs7714362	T	G	-0.0278	0.0061	6.09e-06
10	acetylcarnitine	rs11954454	A	G	0.0275	0.0061	6.01e-06
10	acetylcarnitine	rs1171618	T	C	-0.012	0.0027	5.73e-06
10	acetylcarnitine	rs6810706	A	G	0.0221	0.0049	5.44e-06
10	acetylcarnitine	rs3844363	A	T	0.0114	0.0025	5.23e-06
10	acetylcarnitine	rs2706379	T	C	0.0121	0.0027	5.05e-06
10	acetylcarnitine	rs10058531	T	C	0.0304	0.0067	5.04e-06
10	acetylcarnitine	rs10079835	T	G	-0.0307	0.0067	4.59e-06
10	acetylcarnitine	rs7579950	A	G	-0.0649	0.0142	4.58e-06
10	acetylcarnitine	rs6596047	A	G	0.0273	0.006	4.54e-06
10	acetylcarnitine	rs4594848	A	C	-0.0116	0.0025	4.1e-06
10	acetylcarnitine	rs3844312	T	C	-0.0116	0.0025	4.1e-06
10	acetylcarnitine	rs11951010	A	T	0.1171	0.0254	3.98e-06
10	acetylcarnitine	rs11186437	A	G	-0.0117	0.0025	3.88e-06
10	acetylcarnitine	rs10989419	T	C	0.0125	0.0027	3.82e-06
10	acetylcarnitine	rs9791170	T	C	0.0119	0.0026	3.66e-06
10	acetylcarnitine	rs4976950	A	C	-0.068	0.0147	3.66e-06
10	acetylcarnitine	rs6583751	C	G	-0.0117	0.0025	3.6e-06
10	acetylcarnitine	rs10070034	A	G	-0.0311	0.0067	3.33e-06
10	acetylcarnitine	rs10040779	A	T	0.0283	0.0061	3.3e-06
10	acetylcarnitine	rs10478992	C	G	-0.0309	0.0066	3.2e-06
10	acetylcarnitine	rs10478991	T	C	0.0309	0.0066	3.2e-06
10	acetylcarnitine	rs17539510	A	C	0.0119	0.0026	3.19e-06
10	acetylcarnitine	rs7332276	T	G	-0.0178	0.0038	3.14e-06
10	acetylcarnitine	rs7711551	T	C	0.0311	0.0067	3.07e-06
10	acetylcarnitine	rs1016988	T	C	-0.0124	0.0027	2.89e-06
10	acetylcarnitine	rs12521097	A	G	-0.0118	0.0025	2.83e-06
10	acetylcarnitine	rs11599171	A	G	0.0123	0.0026	2.79e-06
10	acetylcarnitine	rs9348257	A	T	0.0121	0.0026	2.74e-06
10	acetylcarnitine	rs10078535	A	G	0.0316	0.0067	2.68e-06
10	acetylcarnitine	rs1171660	A	G	-0.0121	0.0026	2.39e-06
10	acetylcarnitine	rs11950562	A	C	0.0119	0.0025	2.34e-06
10	acetylcarnitine	rs1564348	T	C	0.0128	0.0027	2.24e-06
10	acetylcarnitine	rs10038843	A	G	-0.0289	0.0061	1.97e-06
10	acetylcarnitine	rs6596038	A	T	-0.0316	0.0066	1.94e-06
10	acetylcarnitine	rs10073675	A	T	-0.029	0.0061	1.87e-06
10	acetylcarnitine	rs10045575	T	C	-0.029	0.0061	1.81e-06
10	acetylcarnitine	rs1655914	T	C	-0.0307	0.0064	1.7e-06
10	acetylcarnitine	rs3843502	A	G	-0.0323	0.0067	1.63e-06
10	acetylcarnitine	rs10052554	T	G	0.0323	0.0067	1.63e-06
10	acetylcarnitine	rs1171659	A	G	-0.0125	0.0026	1.52e-06
10	acetylcarnitine	rs886286	A	G	-0.0128	0.0027	1.48e-06
10	acetylcarnitine	rs1171606	A	G	0.0125	0.0026	1.47e-06
10	acetylcarnitine	rs10826342	T	G	0.0125	0.0026	1.47e-06
10	acetylcarnitine	rs2706383	A	G	0.0127	0.0026	1.46e-06
10	acetylcarnitine	rs2405528	A	G	0.0127	0.0026	1.46e-06
10	acetylcarnitine	rs11006679	A	G	0.0126	0.0026	1.35e-06
10	acetylcarnitine	rs1655902	A	G	-0.0295	0.0061	1.29e-06
10	acetylcarnitine	rs10900807	C	G	0.0129	0.0027	1.27e-06
10	acetylcarnitine	rs2106854	T	C	0.0129	0.0027	1.26e-06
10	acetylcarnitine	rs2893807	T	C	-0.0126	0.0026	1.23e-06
10	acetylcarnitine	rs1904071	T	G	-0.0126	0.0026	1.16e-06
10	acetylcarnitine	rs1473072	A	G	-0.0125	0.0026	1.1e-06
10	acetylcarnitine	rs2057655	A	G	0.013	0.0027	1.03e-06
10	acetylcarnitine	rs10036208	T	C	0.0126	0.0026	1.01e-06
10	acetylcarnitine	rs2242206	T	G	0.0127	0.0026	9.98e-07
10	acetylcarnitine	rs2522056	A	G	0.013	0.0026	8.77e-07
10	acetylcarnitine	rs2706381	T	C	0.0131	0.0026	7.32e-07
10	acetylcarnitine	rs6874639	A	G	-0.0132	0.0026	6.2e-07
10	acetylcarnitine	rs10037469	T	G	0.0302	0.006	5.97e-07
10	acetylcarnitine	rs635619	A	G	0.015	0.003	5.73e-07
10	acetylcarnitine	rs274571	A	G	-0.015	0.003	5.73e-07
10	acetylcarnitine	rs2631363	A	G	-0.015	0.003	5.73e-07
10	acetylcarnitine	rs2631359	T	C	0.015	0.003	5.73e-07
10	acetylcarnitine	rs2631361	A	C	0.015	0.003	5.73e-07
10	acetylcarnitine	rs270612	A	G	-0.015	0.003	5.73e-07
10	acetylcarnitine	rs7730247	A	C	-0.0133	0.0026	5.4e-07
10	acetylcarnitine	rs1012793	C	G	0.0133	0.0026	5.4e-07
10	acetylcarnitine	rs10463891	A	G	0.0128	0.0026	5.18e-07
10	acetylcarnitine	rs162907	A	G	-0.013	0.0026	4.4e-07
10	acetylcarnitine	rs11242111	A	G	-0.0258	0.0051	4.09e-07
10	acetylcarnitine	rs6596075	C	G	0.017	0.0034	3.96e-07
10	acetylcarnitine	rs1004234	A	G	-0.0263	0.0052	3.96e-07
10	acetylcarnitine	rs13189284	A	C	-0.0265	0.0052	3.91e-07
10	acetylcarnitine	rs162894	T	G	0.0131	0.0026	3.91e-07
10	acetylcarnitine	rs1981525	T	C	-0.0261	0.0051	3.56e-07
10	acetylcarnitine	rs2706395	A	T	-0.0135	0.0027	3.27e-07
10	acetylcarnitine	rs2522047	T	G	0.0135	0.0027	3.27e-07
10	acetylcarnitine	rs2522050	T	C	0.0135	0.0027	3.27e-07
10	acetylcarnitine	rs757105	T	C	0.0135	0.0027	3.27e-07
10	acetylcarnitine	rs81598	C	G	0.0131	0.0026	3.04e-07
10	acetylcarnitine	rs662138	C	G	0.0139	0.0027	2.95e-07
10	acetylcarnitine	rs2522054	T	G	0.0136	0.0027	2.76e-07
10	acetylcarnitine	rs2706339	T	G	0.0136	0.0027	2.73e-07
10	acetylcarnitine	rs1171658	A	G	-0.0133	0.0026	2.68e-07
10	acetylcarnitine	rs2522063	T	G	0.0137	0.0027	2.58e-07
10	acetylcarnitine	rs2522064	A	G	0.0137	0.0027	2.58e-07
10	acetylcarnitine	rs2522062	A	G	-0.0137	0.0027	2.58e-07
10	acetylcarnitine	rs2706373	T	C	0.0137	0.0027	2.57e-07
10	acetylcarnitine	rs7716905	A	G	0.0316	0.006	1.53e-07
10	acetylcarnitine	rs162904	T	C	0.0136	0.0026	1.4e-07
10	acetylcarnitine	rs1007602	T	C	0.0136	0.0026	1.13e-07
10	acetylcarnitine	rs3900945	T	C	0.0141	0.0026	3.78e-08
10	acetylcarnitine	rs162890	T	C	0.0144	0.0026	2.68e-08
10	acetylcarnitine	rs162892	A	G	0.0145	0.0026	2.47e-08
10	acetylcarnitine	rs7727038	T	C	-0.0144	0.0025	9.67e-09
10	acetylcarnitine	rs7727544	T	C	-0.0144	0.0025	9.6e-09
10	acetylcarnitine	rs274549	A	C	-0.0161	0.0027	3.32e-09
10	acetylcarnitine	rs2631372	C	G	0.0154	0.0026	3.08e-09
10	acetylcarnitine	rs270607	A	G	0.0155	0.0026	1.56e-09
10	acetylcarnitine	rs274551	T	C	-0.0164	0.0027	1.34e-09
10	acetylcarnitine	rs2631362	A	G	-0.0157	0.0026	1.22e-09
10	acetylcarnitine	rs274548	T	C	-0.0164	0.0027	1.2e-09
10	acetylcarnitine	rs2405522	A	G	-0.0164	0.0027	1.13e-09
10	acetylcarnitine	rs6893782	A	C	0.0164	0.0027	1.13e-09
10	acetylcarnitine	rs274547	A	T	-0.0165	0.0027	1.08e-09
10	acetylcarnitine	rs7705826	T	G	-0.0164	0.0027	1.04e-09
10	acetylcarnitine	rs274553	C	G	0.0165	0.0027	9.91e-10
10	acetylcarnitine	rs274570	T	C	0.0159	0.0026	9.81e-10
10	acetylcarnitine	rs272888	T	C	0.0157	0.0026	9.37e-10
10	acetylcarnitine	rs272892	T	C	-0.0157	0.0026	9.37e-10
10	acetylcarnitine	rs273915	C	G	-0.0157	0.0026	9.08e-10
10	acetylcarnitine	rs273916	A	C	-0.0157	0.0026	9.01e-10
10	acetylcarnitine	rs270601	T	C	0.0158	0.0026	8.41e-10
10	acetylcarnitine	rs272874	T	C	-0.0159	0.0026	7.91e-10
10	acetylcarnitine	rs272868	C	G	0.0158	0.0026	7.59e-10
10	acetylcarnitine	rs272882	T	G	-0.0158	0.0026	7.48e-10
10	acetylcarnitine	rs272880	T	C	-0.0158	0.0026	7.41e-10
10	acetylcarnitine	rs272878	T	C	0.0158	0.0026	6.8e-10
10	acetylcarnitine	rs156322	T	C	-0.016	0.0026	4.16e-10
10	acetylcarnitine	rs671473	A	C	0.0161	0.0026	3.99e-10
10	acetylcarnitine	rs274552	C	G	0.017	0.0027	3.83e-10
10	acetylcarnitine	rs273901	T	G	-0.0162	0.0026	2.97e-10
10	acetylcarnitine	rs183898	C	G	-0.0163	0.0026	2.54e-10
10	acetylcarnitine	rs270606	A	G	0.0162	0.0026	2.54e-10
10	acetylcarnitine	rs273912	T	G	-0.0163	0.0026	2.43e-10
10	acetylcarnitine	rs2897160	T	C	0.0172	0.0027	2.11e-10
10	acetylcarnitine	rs274554	T	C	-0.0172	0.0027	1.86e-10
10	acetylcarnitine	rs273911	C	G	0.0164	0.0026	1.51e-10
10	acetylcarnitine	rs272887	A	G	0.0164	0.0026	1.5e-10
10	acetylcarnitine	rs274557	T	C	-0.0162	0.0025	1.44e-10
10	acetylcarnitine	rs274558	A	G	-0.0162	0.0025	1.43e-10
10	acetylcarnitine	rs274559	A	G	-0.0163	0.0025	1.42e-10
10	acetylcarnitine	rs272883	A	G	0.0165	0.0026	1.19e-10
10	acetylcarnitine	rs274550	T	G	0.0174	0.0027	9.97e-11
10	acetylcarnitine	rs272872	A	G	0.0167	0.0026	9.38e-11
10	acetylcarnitine	rs2631370	T	C	-0.0164	0.0025	9.2e-11
10	acetylcarnitine	rs274561	A	C	0.0164	0.0025	7.62e-11
10	acetylcarnitine	rs274546	A	G	0.0165	0.0025	6.02e-11
10	acetylcarnitine	rs274562	C	G	0.0165	0.0025	5.72e-11
10	acetylcarnitine	rs274560	T	C	-0.0166	0.0025	5.28e-11
10	acetylcarnitine	rs270605	T	C	-0.0166	0.0025	4.4e-11
10	acetylcarnitine	rs272865	A	T	-0.0167	0.0025	3.85e-11
10	acetylcarnitine	rs272867	A	G	-0.0167	0.0025	3.76e-11
10	acetylcarnitine	rs272875	T	C	0.0167	0.0025	3.69e-11
10	acetylcarnitine	rs272884	C	G	-0.0167	0.0025	3.59e-11
10	acetylcarnitine	rs272879	C	G	0.0167	0.0025	3.59e-11
10	acetylcarnitine	rs272881	A	G	-0.0167	0.0025	3.59e-11
10	acetylcarnitine	rs272886	T	C	0.0167	0.0025	3.51e-11
10	acetylcarnitine	rs273913	T	C	0.0169	0.0025	3.01e-11
10	acetylcarnitine	rs272842	A	G	0.0169	0.0025	2.97e-11
10	acetylcarnitine	rs272869	A	G	0.0168	0.0025	2.66e-11
10	acetylcarnitine	rs273914	A	T	0.0168	0.0025	2.39e-11
10	acetylcarnitine	rs272893	T	C	0.0169	0.0025	2.09e-11
10	acetylcarnitine	rs272889	A	G	0.0169	0.0025	2.05e-11
10	acetylcarnitine	rs270602	T	C	0.0169	0.0025	1.83e-11
10	acetylcarnitine	rs270613	A	G	0.0172	0.0025	1.13e-11
10	acetylcarnitine	rs419291	T	C	0.0173	0.0025	9.83e-12
10	acetylcarnitine	rs274567	T	C	0.0176	0.0025	2.85e-12
10	acetylcarnitine	rs7094971	A	G	0.0252	0.0027	2.86e-20
10	acetylcarnitine	rs1171620	C	G	-0.0263	0.0028	1.98e-20
10	acetylcarnitine	rs1171619	A	G	-0.0263	0.0028	1.95e-20
10	acetylcarnitine	rs12772586	T	C	0.0262	0.0027	1.42e-21
10	acetylcarnitine	rs753762	A	G	-0.0262	0.0027	1.05e-21
10	acetylcarnitine	rs12356193	A	G	0.027	0.0027	4.01e-23
10	acetylcarnitine	rs1171617	T	G	0.0279	0.0028	3.46e-23
10	acetylcarnitine	rs1171616	T	G	0.0279	0.0028	3.42e-23
10	acetylcarnitine	rs1171615	T	C	0.0279	0.0028	3.4e-23
10	acetylcarnitine	rs1171614	T	C	-0.0279	0.0028	3.38e-23
11	adrenate	rs11757776	C	G	0.0154	0.0035	9.63e-06
11	adrenate	rs17203317	T	G	-0.0739	0.0166	8.81e-06
11	adrenate	rs174626	A	G	0.0152	0.0034	8.68e-06
11	adrenate	rs12159536	T	C	-0.052	0.0117	8.18e-06
11	adrenate	rs11784756	T	C	0.0272	0.0061	8.05e-06
11	adrenate	rs6006238	T	C	-0.0521	0.0117	7.98e-06
11	adrenate	rs6006239	A	G	-0.0521	0.0117	7.89e-06
11	adrenate	rs11620434	A	C	0.033	0.0074	7.31e-06
11	adrenate	rs11761213	T	G	0.0162	0.0036	7.25e-06
11	adrenate	rs12531203	T	C	-0.0162	0.0036	7.24e-06
11	adrenate	rs11206335	A	G	-0.0268	0.006	6.72e-06
11	adrenate	rs2521567	A	G	-0.0154	0.0034	6.5e-06
11	adrenate	rs6006250	T	C	-0.0532	0.0118	6.49e-06
11	adrenate	rs831471	A	G	-0.0162	0.0036	6.44e-06
11	adrenate	rs174611	T	C	0.016	0.0035	6.14e-06
11	adrenate	rs1689956	T	G	0.0255	0.0056	5.39e-06
11	adrenate	rs422249	T	C	-0.0159	0.0035	5e-06
11	adrenate	rs174450	T	G	0.0156	0.0034	4.81e-06
11	adrenate	rs174616	A	G	-0.0155	0.0034	4.51e-06
11	adrenate	rs1689955	T	C	0.0258	0.0056	4.29e-06
11	adrenate	rs2845573	A	G	0.0274	0.0059	3.63e-06
11	adrenate	rs2526678	A	G	-0.0281	0.0061	3.62e-06
11	adrenate	rs13192201	A	T	0.0165	0.0035	2.34e-06
11	adrenate	rs7812874	T	C	-0.0255	0.0053	1.41e-06
11	adrenate	rs174583	T	C	-0.0297	0.0061	1.03e-06
11	adrenate	rs174605	T	G	-0.0174	0.0036	9.02e-07
11	adrenate	rs6987121	A	G	-0.0263	0.0053	7.59e-07
11	adrenate	rs12359572	T	G	0.0177	0.0036	6.26e-07
11	adrenate	rs2851682	A	G	0.0272	0.0054	4.94e-07
11	adrenate	rs174449	A	G	0.0181	0.0035	2.48e-07
11	adrenate	rs968567	T	C	-0.0232	0.0044	1.45e-07
11	adrenate	rs2524299	A	T	0.0279	0.0051	5.21e-08
11	adrenate	rs174448	A	G	0.0188	0.0035	5.2e-08
11	adrenate	rs2727271	A	T	0.0299	0.0051	5.53e-09
11	adrenate	rs2727270	T	C	-0.0299	0.0051	5.41e-09
11	adrenate	rs2072114	A	G	0.0268	0.0045	2.75e-09
11	adrenate	rs149803	C	G	-0.0276	0.0045	7.05e-10
11	adrenate	rs174589	C	G	0.0281	0.0043	4.92e-11
11	adrenate	rs174585	A	G	-0.0287	0.0043	3.32e-11
11	adrenate	rs174591	A	T	-0.0285	0.0042	1.46e-11
11	adrenate	rs174570	T	C	-0.032	0.0045	1.36e-12
11	adrenate	rs174532	A	G	0.0275	0.0037	9.11e-14
11	adrenate	rs174579	T	C	-0.0275	0.0036	3.82e-14
11	adrenate	rs174575	C	G	0.0302	0.0036	3.03e-17
11	adrenate	rs174534	A	G	0.0295	0.0034	8.55e-18
11	adrenate	rs174548	C	G	0.0318	0.0035	6.81e-20
11	adrenate	rs108499	T	C	-0.0314	0.0034	6.48e-20
11	adrenate	rs174549	A	G	-0.0319	0.0035	6.19e-20
11	adrenate	rs174556	T	C	-0.0321	0.0035	4.08e-20
11	adrenate	rs174555	T	C	0.0321	0.0035	4.08e-20
11	adrenate	rs174538	A	G	-0.0328	0.0035	5.6e-21
11	adrenate	rs174528	T	C	0.0327	0.0034	8.91e-22
11	adrenate	rs174578	A	T	-0.0331	0.0034	8.12e-22
11	adrenate	rs174576	A	C	-0.0331	0.0034	7.72e-22
11	adrenate	rs4246215	T	G	-0.0332	0.0034	4.25e-22
11	adrenate	rs174577	A	C	-0.0335	0.0035	3.19e-22
11	adrenate	rs174601	T	C	-0.0339	0.0035	2.53e-22
11	adrenate	rs174541	T	C	0.0336	0.0034	1.32e-22
11	adrenate	rs174574	A	C	-0.034	0.0034	6.07e-23
11	adrenate	rs102275	T	C	0.0341	0.0035	5.19e-23
11	adrenate	rs174537	T	G	-0.0341	0.0035	5.19e-23
11	adrenate	rs174536	A	C	0.0341	0.0035	5.18e-23
11	adrenate	rs1535	A	G	0.0341	0.0034	5.18e-23
11	adrenate	rs174535	T	C	0.0341	0.0035	5.17e-23
11	adrenate	rs174546	T	C	-0.0341	0.0034	4.85e-23
11	adrenate	rs174545	C	G	0.0341	0.0034	4.83e-23
11	adrenate	rs174547	T	C	0.034	0.0034	4.56e-23
11	adrenate	rs174550	T	C	0.0347	0.0034	6.79e-24
12	alanine	rs1451333	A	G	-0.0078	0.0018	9.99e-06
12	alanine	rs3737097	T	C	0.0077	0.0017	9.89e-06
12	alanine	rs2762343	A	G	0.0077	0.0017	9.63e-06
12	alanine	rs1850267	T	C	0.0079	0.0018	9.56e-06
12	alanine	rs2150912	A	G	-0.0077	0.0017	9.24e-06
12	alanine	rs9462828	A	T	0.0077	0.0017	9.19e-06
12	alanine	rs9367164	A	G	0.0077	0.0017	9.17e-06
12	alanine	rs890231	A	G	0.0078	0.0018	9.04e-06
12	alanine	rs13030973	T	C	-0.0109	0.0024	8.32e-06
12	alanine	rs1858113	A	C	-0.008	0.0018	8.29e-06
12	alanine	rs10493693	T	G	0.0256	0.0057	8.02e-06
12	alanine	rs10211524	A	G	-0.0104	0.0023	7.99e-06
12	alanine	rs4317609	A	G	-0.0079	0.0018	7.98e-06
12	alanine	rs6582678	T	C	-0.0079	0.0018	7.89e-06
12	alanine	rs2465602	A	G	-0.0079	0.0018	7.8e-06
12	alanine	rs1348600	T	C	0.0115	0.0026	7.65e-06
12	alanine	rs6497167	T	G	0.0079	0.0018	7.64e-06
12	alanine	rs6706043	T	G	-0.0079	0.0018	7.33e-06
12	alanine	rs7993171	A	G	-0.0209	0.0047	7.33e-06
12	alanine	rs790732	A	G	-0.0106	0.0024	7.32e-06
12	alanine	rs4722004	T	C	0.0079	0.0018	7.3e-06
12	alanine	rs1997391	T	C	0.0079	0.0018	7.17e-06
12	alanine	rs9876174	T	C	0.0117	0.0026	7e-06
12	alanine	rs6461542	A	T	-0.0079	0.0018	6.95e-06
12	alanine	rs282152	A	G	-0.009	0.002	6.8e-06
12	alanine	rs2295689	A	G	-0.009	0.002	6.8e-06
12	alanine	rs785896	A	G	0.009	0.002	6.8e-06
12	alanine	rs10737153	A	C	0.0079	0.0017	6.73e-06
12	alanine	rs10086950	A	C	-0.008	0.0018	6.47e-06
12	alanine	rs10018581	T	C	0.0119	0.0026	6.43e-06
12	alanine	rs4405401	T	C	0.0079	0.0017	6.08e-06
12	alanine	rs1440327	T	C	-0.0082	0.0018	6e-06
12	alanine	rs11183644	T	G	0.0079	0.0017	5.82e-06
12	alanine	rs2316866	T	G	0.0085	0.0019	5.82e-06
12	alanine	rs6962350	T	G	0.008	0.0018	5.68e-06
12	alanine	rs421802	T	C	0.0079	0.0017	5.57e-06
12	alanine	rs9866434	A	T	0.008	0.0018	5.55e-06
12	alanine	rs998532	A	G	0.008	0.0018	5.36e-06
12	alanine	rs12466960	C	G	0.008	0.0018	5.32e-06
12	alanine	rs4650566	A	C	-0.0261	0.0057	5.32e-06
12	alanine	rs211962	T	C	-0.012	0.0026	5.31e-06
12	alanine	rs745358	T	C	-0.0108	0.0024	5.25e-06
12	alanine	rs12445569	A	G	0.0081	0.0018	5.24e-06
12	alanine	rs4650565	A	G	0.0261	0.0057	5.11e-06
12	alanine	rs8141975	T	C	-0.0226	0.0049	5.04e-06
12	alanine	rs9646969	T	G	-0.008	0.0018	5.03e-06
12	alanine	rs7929841	T	C	0.0081	0.0018	4.99e-06
12	alanine	rs485878	A	G	-0.0081	0.0018	4.67e-06
12	alanine	rs4650564	T	C	0.0263	0.0057	4.62e-06
12	alanine	rs790742	A	G	-0.0109	0.0024	4.56e-06
12	alanine	rs1566951	T	C	-0.0082	0.0018	4.52e-06
12	alanine	rs2064272	A	G	-0.0082	0.0018	4.49e-06
12	alanine	rs790733	T	C	0.0108	0.0024	4.47e-06
12	alanine	rs10752562	A	G	-0.008	0.0017	4.3e-06
12	alanine	rs3740643	A	C	-0.008	0.0017	4.24e-06
12	alanine	rs7137439	A	C	0.008	0.0017	4.19e-06
12	alanine	rs6734059	T	C	0.0114	0.0025	4.14e-06
12	alanine	rs6839120	A	G	0.0082	0.0018	4.03e-06
12	alanine	rs10173720	A	T	0.0114	0.0025	3.9e-06
12	alanine	rs4665385	T	C	-0.0119	0.0026	3.84e-06
12	alanine	rs2141371	A	G	0.0109	0.0024	3.84e-06
12	alanine	rs4665386	A	C	-0.0119	0.0026	3.61e-06
12	alanine	rs790738	T	C	-0.0109	0.0024	3.44e-06
12	alanine	rs703459	A	G	-0.0109	0.0024	3.43e-06
12	alanine	rs13023094	A	C	-0.0114	0.0024	3.16e-06
12	alanine	rs790741	A	G	-0.011	0.0024	3.1e-06
12	alanine	rs6053126	A	G	-0.014	0.003	3.06e-06
12	alanine	rs340657	T	C	0.0081	0.0017	3.06e-06
12	alanine	rs768732	A	G	0.011	0.0024	3.01e-06
12	alanine	rs768731	A	C	-0.011	0.0024	2.99e-06
12	alanine	rs4980554	A	G	0.0082	0.0017	2.87e-06
12	alanine	rs11704957	A	C	-0.0231	0.0049	2.85e-06
12	alanine	rs17106668	T	C	-0.0269	0.0057	2.73e-06
12	alanine	rs7191435	T	C	0.0084	0.0018	2.53e-06
12	alanine	rs1881394	A	G	-0.0121	0.0026	2.45e-06
12	alanine	rs4980555	C	G	0.0083	0.0017	2.3e-06
12	alanine	rs6547735	T	C	0.0136	0.0029	2.29e-06
12	alanine	rs6727388	A	G	-0.0116	0.0025	2.19e-06
12	alanine	rs6704596	A	G	0.0118	0.0025	2.19e-06
12	alanine	rs4616435	T	C	0.0116	0.0025	2.18e-06
12	alanine	rs3811644	A	G	0.0118	0.0025	2.18e-06
12	alanine	rs6727215	A	G	0.0116	0.0025	2.16e-06
12	alanine	rs965813	A	T	-0.0118	0.0025	2.15e-06
12	alanine	rs3989940	T	C	-0.0082	0.0017	2.08e-06
12	alanine	rs879493	T	C	-0.0084	0.0018	2.08e-06
12	alanine	rs1919129	C	G	0.0118	0.0025	1.99e-06
12	alanine	rs2141372	T	G	-0.0118	0.0025	1.85e-06
12	alanine	rs339805	T	G	0.0084	0.0018	1.73e-06
12	alanine	rs12532023	C	G	0.0162	0.0034	1.73e-06
12	alanine	rs1555794	T	C	-0.0084	0.0017	1.7e-06
12	alanine	rs12406028	C	G	0.0083	0.0017	1.67e-06
12	alanine	rs7712111	A	G	0.0084	0.0018	1.63e-06
12	alanine	rs1472935	A	T	0.0086	0.0018	1.62e-06
12	alanine	rs7571558	C	G	0.0119	0.0025	1.6e-06
12	alanine	rs1289671	A	G	-0.0084	0.0018	1.56e-06
12	alanine	rs11652554	T	C	0.0087	0.0018	1.52e-06
12	alanine	rs2272406	A	T	-0.0118	0.0024	1.52e-06
12	alanine	rs9582849	A	G	0.02	0.0041	1.34e-06
12	alanine	rs3761981	A	C	-0.0086	0.0018	1.27e-06
12	alanine	rs7755022	A	G	0.0086	0.0018	1.18e-06
12	alanine	rs1469272	A	C	0.0086	0.0018	1.09e-06
12	alanine	rs890228	A	G	0.0086	0.0018	1.06e-06
12	alanine	rs890230	T	C	0.0086	0.0018	1.06e-06
12	alanine	rs1562830	T	C	0.0165	0.0034	9.78e-07
12	alanine	rs12532144	A	G	0.0165	0.0034	9.76e-07
12	alanine	rs7777038	A	C	0.0165	0.0034	9.76e-07
12	alanine	rs4587804	A	G	-0.0086	0.0018	9.52e-07
12	alanine	rs11893991	A	G	0.0089	0.0018	8.89e-07
12	alanine	rs17106647	T	C	0.0282	0.0057	8.85e-07
12	alanine	rs7963807	A	G	-0.0086	0.0018	8.54e-07
12	alanine	rs2859420	T	C	-0.0087	0.0018	8.39e-07
12	alanine	rs651158	A	G	0.0087	0.0018	8.12e-07
12	alanine	rs4666000	T	C	-0.0117	0.0024	8.1e-07
12	alanine	rs2068834	T	C	-0.0117	0.0024	8.01e-07
12	alanine	rs3817588	T	C	0.0127	0.0026	7.35e-07
12	alanine	rs7791060	A	G	-0.0167	0.0034	6.96e-07
12	alanine	rs7968752	T	G	-0.0087	0.0018	6.91e-07
12	alanine	rs17520130	T	C	-0.0088	0.0018	6.85e-07
12	alanine	rs465152	A	G	-0.0087	0.0017	6.45e-07
12	alanine	rs2465216	T	C	-0.0088	0.0018	6.31e-07
12	alanine	rs10208529	A	T	-0.0119	0.0024	6.3e-07
12	alanine	rs4665382	T	C	-0.0119	0.0024	6.26e-07
12	alanine	rs1919127	T	C	-0.0119	0.0024	6.21e-07
12	alanine	rs1919128	A	G	-0.0119	0.0024	6.2e-07
12	alanine	rs12478841	A	G	-0.0119	0.0024	5.96e-07
12	alanine	rs7974413	T	C	-0.0088	0.0018	5.96e-07
12	alanine	rs6760250	A	G	0.0119	0.0024	5.95e-07
12	alanine	rs4665991	A	G	0.0119	0.0024	5.95e-07
12	alanine	rs13022873	A	C	-0.0119	0.0024	5.88e-07
12	alanine	rs4665383	C	G	-0.012	0.0024	5.83e-07
12	alanine	rs4665987	A	G	0.0119	0.0024	5.79e-07
12	alanine	rs1376493	T	C	-0.0089	0.0018	5.54e-07
12	alanine	rs1562864	A	G	0.0089	0.0018	5.53e-07
12	alanine	rs6483507	A	G	-0.0089	0.0018	5.51e-07
12	alanine	rs2384656	A	G	-0.0119	0.0024	5.38e-07
12	alanine	rs10881004	T	C	0.0087	0.0017	5.28e-07
12	alanine	rs7953233	A	T	-0.0088	0.0017	4.97e-07
12	alanine	rs11183625	T	C	-0.0087	0.0017	4.94e-07
12	alanine	rs4374015	T	C	-0.0087	0.0017	4.93e-07
12	alanine	rs1452269	A	G	-0.0089	0.0018	3.84e-07
12	alanine	rs2263487	T	C	-0.0088	0.0017	3.68e-07
12	alanine	rs1376492	A	T	0.009	0.0018	3.59e-07
12	alanine	rs2465207	A	T	-0.0089	0.0017	3.03e-07
12	alanine	rs11183630	A	G	-0.009	0.0018	2.94e-07
12	alanine	rs12467476	T	C	-0.0126	0.0024	1.38e-07
12	alanine	rs814295	A	G	0.0136	0.0026	1.36e-07
12	alanine	rs703462	C	G	0.0093	0.0018	1.06e-07
12	alanine	rs7967842	T	G	-0.0093	0.0018	1.06e-07
12	alanine	rs780092	A	G	0.0138	0.0026	8.74e-08
12	alanine	rs7954772	A	T	0.0094	0.0018	8.67e-08
12	alanine	rs7963399	T	C	0.0095	0.0018	5.83e-08
12	alanine	rs13002853	C	G	-0.0131	0.0024	4.39e-08
12	alanine	rs11183620	A	G	0.0098	0.0017	1.55e-08
12	alanine	rs1260333	A	G	0.0111	0.0017	1.75e-10
12	alanine	rs2911711	A	T	-0.0119	0.0017	9.2e-12
12	alanine	rs780093	T	C	0.0127	0.0017	2.8e-13
12	alanine	rs780094	T	C	0.0129	0.0018	1.56e-13
12	alanine	rs1260326	T	C	0.0131	0.0017	5.56e-14
13	allantoin	rs13217476	T	C	0.0203	0.0046	9.84e-06
13	allantoin	rs8184921	T	C	0.0165	0.0037	9.8e-06
13	allantoin	rs35351	A	G	0.0167	0.0038	8.94e-06
13	allantoin	rs35352	A	G	0.0167	0.0038	8.91e-06
13	allantoin	rs10492266	T	C	-0.0167	0.0038	8.78e-06
13	allantoin	rs11147404	T	G	0.0282	0.0063	8.69e-06
13	allantoin	rs2549842	T	C	-0.0206	0.0046	8.68e-06
13	allantoin	rs1881939	T	C	0.1057	0.0237	8.44e-06
13	allantoin	rs300480	A	C	-0.0206	0.0046	8.23e-06
13	allantoin	rs300482	A	G	-0.0207	0.0046	8.16e-06
13	allantoin	rs167277	A	C	-0.0207	0.0046	7.92e-06
13	allantoin	rs1499094	T	G	0.0208	0.0046	7.68e-06
13	allantoin	rs17670629	A	G	0.0206	0.0046	7.46e-06
13	allantoin	rs10099629	C	G	0.0206	0.0046	6.98e-06
13	allantoin	rs972709	A	C	0.0483	0.0107	6.73e-06
13	allantoin	rs13257578	C	G	-0.0246	0.0054	5.83e-06
13	allantoin	rs9838937	A	G	-0.017	0.0037	5.8e-06
13	allantoin	rs10094936	A	G	-0.0211	0.0046	5.71e-06
13	allantoin	rs1447307	T	G	-0.0211	0.0046	5.69e-06
13	allantoin	rs1451071	A	G	0.0209	0.0046	5.68e-06
13	allantoin	rs4579742	A	T	0.029	0.0064	5.16e-06
13	allantoin	rs12189555	A	T	0.021	0.0046	5.06e-06
13	allantoin	rs7623728	T	C	-0.0172	0.0037	4.3e-06
13	allantoin	rs1881940	T	G	0.1034	0.0224	3.97e-06
13	allantoin	rs2293319	T	C	-0.0219	0.0047	3.59e-06
13	allantoin	rs1431793	A	C	-0.0216	0.0046	2.9e-06
13	allantoin	rs1799412	C	G	-0.0262	0.0055	2.28e-06
13	allantoin	rs12132798	C	G	0.0615	0.013	2.09e-06
13	allantoin	rs12126346	C	G	-0.0615	0.013	2.09e-06
13	allantoin	rs1320934	A	T	0.1215	0.0253	1.51e-06
13	allantoin	rs12718598	T	C	0.018	0.0037	1.49e-06
13	allantoin	rs7301836	T	G	0.0225	0.0046	1.09e-06
13	allantoin	rs10505968	T	C	0.0227	0.0046	9.23e-07
13	allantoin	rs9834988	T	C	0.0185	0.0038	7.98e-07
13	allantoin	rs7301856	T	C	0.0229	0.0046	7.55e-07
13	allantoin	rs10842570	T	C	0.0229	0.0046	7.53e-07
13	allantoin	rs7135011	T	C	0.0229	0.0046	7.44e-07
13	allantoin	rs11830780	A	T	-0.0229	0.0046	7.44e-07
13	allantoin	rs8108144	T	G	-0.0232	0.0047	6.44e-07
13	allantoin	rs10505969	A	T	0.023	0.0046	6.42e-07
13	allantoin	rs10842571	T	C	0.0232	0.0047	6.4e-07
13	allantoin	rs7959386	A	G	0.0237	0.0046	2.89e-07
13	allantoin	rs10771223	A	G	0.0237	0.0046	2.87e-07
14	arabinose	rs33976862	C	G	0.0602	0.0135	7.76e-06
14	arabinose	rs13141546	A	T	-0.0766	0.0171	7.31e-06
14	arabinose	rs7790791	T	C	0.0594	0.013	4.67e-06
14	arabinose	rs2313872	T	G	-0.1966	0.0425	3.83e-06
14	arabinose	rs12091176	A	G	0.127	0.0271	2.81e-06
14	arabinose	rs491459	C	G	-0.025	0.0053	2.34e-06
14	arabinose	rs12426131	A	G	0.0246	0.0051	1.68e-06
14	arabinose	rs526744	T	C	-0.021	0.0042	7.14e-07
15	arginine	rs12127977	C	G	-0.0153	0.0035	9.79e-06
15	arginine	rs6479442	A	C	0.0101	0.0023	9.59e-06
15	arginine	rs2916142	T	C	-0.0101	0.0023	9.38e-06
15	arginine	rs2916148	A	G	-0.0101	0.0023	9.24e-06
15	arginine	rs7036499	T	C	0.0217	0.0049	8.86e-06
15	arginine	rs12985777	T	C	-0.0141	0.0032	8.86e-06
15	arginine	rs10921131	T	C	-0.0137	0.0031	7.92e-06
15	arginine	rs2933871	A	G	0.0178	0.004	7.65e-06
15	arginine	rs1335103	A	C	0.0103	0.0023	7.62e-06
15	arginine	rs1577376	T	G	-0.0103	0.0023	7.61e-06
15	arginine	rs9537490	T	C	0.0103	0.0023	7.6e-06
15	arginine	rs2050400	A	G	-0.0103	0.0023	7.6e-06
15	arginine	rs10922038	T	C	0.0102	0.0023	7.57e-06
15	arginine	rs6920504	T	C	-0.0135	0.003	7.53e-06
15	arginine	rs7319121	T	G	0.0103	0.0023	7.52e-06
15	arginine	rs4513233	A	G	-0.0134	0.003	7.5e-06
15	arginine	rs16844874	T	C	0.0134	0.003	7.5e-06
15	arginine	rs7989726	T	G	0.0103	0.0023	7.48e-06
15	arginine	rs12061159	A	T	-0.0138	0.0031	7.34e-06
15	arginine	rs7535809	A	G	0.0138	0.0031	7.28e-06
15	arginine	rs9569548	T	C	0.0103	0.0023	7.25e-06
15	arginine	rs6141934	A	G	-0.0104	0.0023	7.23e-06
15	arginine	rs2965214	A	G	0.0105	0.0023	7.04e-06
15	arginine	rs2293683	A	G	-0.0105	0.0023	7.03e-06
15	arginine	rs17706531	A	G	0.0105	0.0023	6.97e-06
15	arginine	rs901271	C	G	-0.0104	0.0023	6.96e-06
15	arginine	rs860762	T	C	0.0117	0.0026	6.69e-06
15	arginine	rs12900341	A	G	-0.0104	0.0023	6.63e-06
15	arginine	rs4984288	T	C	-0.0104	0.0023	6.59e-06
15	arginine	rs4984286	T	C	-0.0104	0.0023	6.55e-06
15	arginine	rs901272	A	C	-0.0105	0.0023	6.49e-06
15	arginine	rs837763	T	C	0.0114	0.0025	6.03e-06
15	arginine	rs11115059	A	G	0.0294	0.0065	6.02e-06
15	arginine	rs12618928	T	C	0.0105	0.0023	5.28e-06
15	arginine	rs518709	T	C	0.0106	0.0023	4.69e-06
15	arginine	rs720118	T	C	-0.0105	0.0023	4.55e-06
15	arginine	rs16844839	T	C	-0.0138	0.003	4.51e-06
15	arginine	rs10490322	T	C	-0.0136	0.003	4.31e-06
15	arginine	rs10490323	A	G	-0.0136	0.003	4.31e-06
15	arginine	rs3815630	T	C	0.0136	0.003	4.31e-06
15	arginine	rs16844862	T	C	-0.0136	0.003	4.29e-06
15	arginine	rs1153903	A	G	-0.0106	0.0023	4.19e-06
15	arginine	rs12714263	A	G	-0.0107	0.0023	3.98e-06
15	arginine	rs3861164	A	T	0.0107	0.0023	3.45e-06
15	arginine	rs7717247	A	C	0.0162	0.0035	3.35e-06
15	arginine	rs790780	A	G	0.0108	0.0023	3.18e-06
15	arginine	rs299518	A	C	-0.0108	0.0023	3.14e-06
15	arginine	rs4242998	A	T	-0.0107	0.0023	3.1e-06
15	arginine	rs9527546	A	G	0.0108	0.0023	3.02e-06
15	arginine	rs182451	A	C	-0.0108	0.0023	3.01e-06
15	arginine	rs10490325	C	G	0.014	0.003	2.94e-06
15	arginine	rs10206976	T	G	-0.014	0.003	2.74e-06
15	arginine	rs1413999	A	C	0.0108	0.0023	2.73e-06
15	arginine	rs1335105	A	T	-0.0109	0.0023	2.51e-06
15	arginine	rs2781668	T	C	0.0174	0.0037	2.44e-06
15	arginine	rs790776	T	C	0.0109	0.0023	2.41e-06
15	arginine	rs3011362	A	G	-0.0349	0.0074	2.37e-06
15	arginine	rs6561898	A	C	0.0109	0.0023	2.32e-06
15	arginine	rs6059244	A	G	0.0109	0.0023	2.28e-06
15	arginine	rs6561901	A	G	-0.0109	0.0023	2.25e-06
15	arginine	rs2180566	T	C	-0.0109	0.0023	2.11e-06
15	arginine	rs6561899	A	T	0.011	0.0023	1.84e-06
15	arginine	rs11114987	T	C	-0.0324	0.0067	1.41e-06
15	arginine	rs2216405	A	G	0.0145	0.003	1.08e-06
15	arginine	rs511304	A	C	0.0191	0.0039	1.01e-06
15	arginine	rs715	T	C	0.0144	0.0028	2.9e-07
15	arginine	rs2246012	T	C	-0.0166	0.0032	2.23e-07
16	asparagine	rs12934550	A	G	-0.0079	0.0018	9.99e-06
16	asparagine	rs12934578	A	G	-0.0079	0.0018	9.98e-06
16	asparagine	rs8432	A	G	0.0079	0.0018	9.67e-06
16	asparagine	rs13269603	T	C	-0.0114	0.0026	9.61e-06
16	asparagine	rs724247	A	T	-0.0113	0.0026	9.54e-06
16	asparagine	rs6947443	T	C	0.0079	0.0018	9.49e-06
16	asparagine	rs2530162	T	G	0.0079	0.0018	9.4e-06
16	asparagine	rs520306	T	C	0.0147	0.0033	9.33e-06
16	asparagine	rs512721	A	G	-0.0147	0.0033	9.28e-06
16	asparagine	rs11154277	T	G	-0.0079	0.0018	9.24e-06
16	asparagine	rs2178198	T	C	-0.0118	0.0026	8.93e-06
16	asparagine	rs11863922	A	G	0.0115	0.0026	8.68e-06
16	asparagine	rs4701742	T	C	-0.0079	0.0018	8.65e-06
16	asparagine	rs1957025	A	G	-0.0079	0.0018	8.61e-06
16	asparagine	rs17123860	A	G	-0.0554	0.0125	8.6e-06
16	asparagine	rs12327010	A	G	-0.0105	0.0024	8.45e-06
16	asparagine	rs3776434	A	C	-0.0079	0.0018	8.44e-06
16	asparagine	rs3756429	A	G	-0.0079	0.0018	8.43e-06
16	asparagine	rs735812	T	C	0.0116	0.0026	8.37e-06
16	asparagine	rs7681514	A	G	-0.0079	0.0018	8.31e-06
16	asparagine	rs7840898	T	G	0.0115	0.0026	8.23e-06
16	asparagine	rs7822643	A	G	0.0115	0.0026	8.14e-06
16	asparagine	rs2628438	A	G	0.008	0.0018	8.12e-06
16	asparagine	rs2976480	A	C	0.0802	0.018	8e-06
16	asparagine	rs10454287	A	T	-0.008	0.0018	7.96e-06
16	asparagine	rs12241172	T	C	0.0082	0.0018	7.58e-06
16	asparagine	rs17123845	T	C	0.0568	0.0127	7.45e-06
16	asparagine	rs8548	A	C	0.0108	0.0024	7.33e-06
16	asparagine	rs1450700	A	G	-0.0568	0.0126	7.06e-06
16	asparagine	rs1450699	A	G	-0.0568	0.0126	7.05e-06
16	asparagine	rs17123849	T	C	-0.0568	0.0126	7.03e-06
16	asparagine	rs8014422	A	G	0.0568	0.0126	7.02e-06
16	asparagine	rs7445640	T	G	0.008	0.0018	6.95e-06
16	asparagine	rs1324707	A	G	-0.009	0.002	6.8e-06
16	asparagine	rs1797387	A	G	-0.008	0.0018	6.71e-06
16	asparagine	rs2631738	A	G	-0.0079	0.0018	6.68e-06
16	asparagine	rs8014705	A	G	0.052	0.0115	6.46e-06
16	asparagine	rs716764	T	C	-0.0117	0.0026	6.46e-06
16	asparagine	rs1229560	C	G	-0.008	0.0018	6.28e-06
16	asparagine	rs1229540	A	G	0.008	0.0018	6.24e-06
16	asparagine	rs12136030	T	C	-0.008	0.0018	6.23e-06
16	asparagine	rs12149693	A	T	0.0116	0.0026	6.21e-06
16	asparagine	rs10503601	T	C	-0.0214	0.0047	6.17e-06
16	asparagine	rs13174601	T	C	0.0604	0.0134	6.15e-06
16	asparagine	rs17019962	A	G	-0.0117	0.0026	6.15e-06
16	asparagine	rs2530156	A	G	-0.0083	0.0018	5.26e-06
16	asparagine	rs11778747	T	C	-0.0194	0.0043	5.25e-06
16	asparagine	rs16943890	T	C	0.0117	0.0026	5.14e-06
16	asparagine	rs313125	A	G	-0.0117	0.0026	5.13e-06
16	asparagine	rs2513039	T	C	0.0081	0.0018	4.85e-06
16	asparagine	rs834840	T	C	0.0116	0.0025	4.83e-06
16	asparagine	rs7198334	T	C	-0.0117	0.0026	4.8e-06
16	asparagine	rs6657621	T	C	0.0081	0.0018	4.77e-06
16	asparagine	rs1570536	T	C	-0.0081	0.0018	4.75e-06
16	asparagine	rs1535704	A	T	0.0081	0.0018	4.74e-06
16	asparagine	rs2761243	T	C	-0.0081	0.0018	4.74e-06
16	asparagine	rs936755	A	C	0.0081	0.0018	4.74e-06
16	asparagine	rs3737899	T	G	-0.0081	0.0018	4.68e-06
16	asparagine	rs2688230	T	C	0.0081	0.0018	4.56e-06
16	asparagine	rs2688228	T	C	0.0081	0.0018	4.42e-06
16	asparagine	rs780094	T	C	-0.0081	0.0018	4.39e-06
16	asparagine	rs16848001	T	C	-0.0199	0.0043	4.39e-06
16	asparagine	rs834841	T	C	0.0117	0.0025	4.36e-06
16	asparagine	rs2113187	A	T	0.0117	0.0026	4.34e-06
16	asparagine	rs431057	A	C	-0.0082	0.0018	4.32e-06
16	asparagine	rs4888479	A	G	0.0117	0.0025	4.24e-06
16	asparagine	rs4906356	T	C	-0.0111	0.0024	4.03e-06
16	asparagine	rs3212090	T	C	-0.0111	0.0024	4.02e-06
16	asparagine	rs13259125	T	C	-0.0082	0.0018	4.02e-06
16	asparagine	rs4900590	T	C	-0.0111	0.0024	3.99e-06
16	asparagine	rs7632237	A	G	0.0117	0.0025	3.93e-06
16	asparagine	rs780093	T	C	-0.0081	0.0018	3.91e-06
16	asparagine	rs2273175	T	C	0.0111	0.0024	3.82e-06
16	asparagine	rs2245730	A	C	-0.0082	0.0018	3.82e-06
16	asparagine	rs1416239	T	C	0.0082	0.0018	3.69e-06
16	asparagine	rs1338576	T	C	-0.0082	0.0018	3.69e-06
16	asparagine	rs12663966	A	T	-0.0083	0.0018	3.64e-06
16	asparagine	rs4896596	T	C	0.0082	0.0018	3.64e-06
16	asparagine	rs7626250	T	C	-0.0118	0.0025	3.58e-06
16	asparagine	rs3842942	T	C	0.0119	0.0026	3.56e-06
16	asparagine	rs3818852	A	T	-0.0082	0.0018	3.56e-06
16	asparagine	rs11846404	C	G	0.0111	0.0024	3.36e-06
16	asparagine	rs2463822	T	C	-0.0151	0.0032	3.13e-06
16	asparagine	rs1528730	A	C	-0.0151	0.0032	3e-06
16	asparagine	rs2513747	T	C	-0.0152	0.0032	2.92e-06
16	asparagine	rs2911711	A	T	0.0083	0.0018	2.85e-06
16	asparagine	rs6679985	C	G	0.0083	0.0018	2.72e-06
16	asparagine	rs6674294	T	C	-0.0084	0.0018	2.72e-06
16	asparagine	rs6683094	A	G	0.0084	0.0018	2.72e-06
16	asparagine	rs2513038	A	C	-0.0152	0.0032	2.66e-06
16	asparagine	rs4305952	C	G	0.0084	0.0018	2.65e-06
16	asparagine	rs1229569	A	G	-0.0116	0.0025	2.65e-06
16	asparagine	rs11126005	A	G	0.0083	0.0018	2.61e-06
16	asparagine	rs2246920	T	G	-0.0155	0.0033	2.61e-06
16	asparagine	rs2140336	A	G	0.0083	0.0018	2.52e-06
16	asparagine	rs2002860	C	G	0.0083	0.0018	2.52e-06
16	asparagine	rs1287505	A	G	0.0083	0.0018	2.52e-06
16	asparagine	rs11865240	T	G	-0.0085	0.0018	2.38e-06
16	asparagine	rs4908005	T	G	0.0084	0.0018	2.28e-06
16	asparagine	rs1785640	T	C	-0.0085	0.0018	2.25e-06
16	asparagine	rs1034145	A	C	0.0084	0.0018	2.24e-06
16	asparagine	rs2372474	A	G	0.0083	0.0018	2.24e-06
16	asparagine	rs1287514	A	G	0.0084	0.0018	2.23e-06
16	asparagine	rs1287515	A	G	-0.0084	0.0018	2.23e-06
16	asparagine	rs1287516	C	G	0.0084	0.0018	2.23e-06
16	asparagine	rs978356	A	G	0.0084	0.0018	2.22e-06
16	asparagine	rs1298226	T	C	-0.0084	0.0018	2.22e-06
16	asparagine	rs1287570	A	G	0.0084	0.0018	2.21e-06
16	asparagine	rs1229541	A	C	-0.0117	0.0025	2.18e-06
16	asparagine	rs1229543	T	C	-0.0117	0.0025	2.17e-06
16	asparagine	rs2292503	A	G	0.0084	0.0018	2.12e-06
16	asparagine	rs1331646	A	G	0.0084	0.0018	2.11e-06
16	asparagine	rs1146979	A	C	0.0084	0.0018	2.11e-06
16	asparagine	rs1974562	T	C	-0.0117	0.0025	2.09e-06
16	asparagine	rs1146963	T	C	0.0084	0.0018	2.08e-06
16	asparagine	rs2631763	A	G	-0.0083	0.0018	2.06e-06
16	asparagine	rs954271	A	G	0.0084	0.0018	2.05e-06
16	asparagine	rs984441	A	G	-0.0085	0.0018	2.03e-06
16	asparagine	rs1146964	A	C	0.0084	0.0018	2.01e-06
16	asparagine	rs1757432	T	C	0.0084	0.0018	1.99e-06
16	asparagine	rs1478872	A	G	0.0084	0.0018	1.99e-06
16	asparagine	rs2631766	C	G	0.0084	0.0018	1.93e-06
16	asparagine	rs1287554	A	G	0.0084	0.0018	1.86e-06
16	asparagine	rs1287574	A	G	0.0084	0.0018	1.86e-06
16	asparagine	rs1287553	T	G	0.0084	0.0018	1.86e-06
16	asparagine	rs1287572	A	C	0.0084	0.0018	1.86e-06
16	asparagine	rs1287555	T	C	-0.0084	0.0018	1.86e-06
16	asparagine	rs1287551	T	C	0.0084	0.0018	1.85e-06
16	asparagine	rs1146962	T	C	-0.0085	0.0018	1.79e-06
16	asparagine	rs10444467	T	C	0.0086	0.0018	1.71e-06
16	asparagine	rs188611	A	G	0.0085	0.0018	1.67e-06
16	asparagine	rs11614753	T	C	-0.0958	0.02	1.6e-06
16	asparagine	rs6999788	A	T	0.0086	0.0018	1.57e-06
16	asparagine	rs1600057	T	C	0.0122	0.0025	1.56e-06
16	asparagine	rs1146975	A	G	0.0085	0.0018	1.55e-06
16	asparagine	rs1028777	A	C	-0.0086	0.0018	1.52e-06
16	asparagine	rs12824366	A	G	0.0086	0.0018	1.48e-06
16	asparagine	rs11828383	T	C	-0.0157	0.0033	1.47e-06
16	asparagine	rs4906376	A	C	0.0088	0.0018	1.31e-06
16	asparagine	rs1968814	T	C	0.0117	0.0024	1.12e-06
16	asparagine	rs7161226	A	C	-0.0652	0.0134	1.1e-06
16	asparagine	rs941948	A	G	0.0128	0.0026	1.07e-06
16	asparagine	rs2511224	T	C	-0.0087	0.0018	1.06e-06
16	asparagine	rs10133399	A	T	0.0115	0.0024	1.06e-06
16	asparagine	rs10747644	A	G	0.0087	0.0018	1.02e-06
16	asparagine	rs3847847	T	C	-0.0087	0.0018	1.02e-06
16	asparagine	rs6580890	A	G	-0.0087	0.0018	9.7e-07
16	asparagine	rs12833456	T	C	0.0087	0.0018	9.54e-07
16	asparagine	rs2153557	C	G	-0.0401	0.0082	9.42e-07
16	asparagine	rs4103862	A	G	-0.0087	0.0018	9.31e-07
16	asparagine	rs10876311	T	C	-0.0087	0.0018	9.23e-07
16	asparagine	rs2631767	A	T	-0.0088	0.0018	8.75e-07
16	asparagine	rs11170186	T	G	0.0087	0.0018	8.68e-07
16	asparagine	rs6737234	T	G	-0.0211	0.0043	8.66e-07
16	asparagine	rs6727893	A	G	0.0211	0.0043	8.65e-07
16	asparagine	rs6755681	T	C	-0.0211	0.0043	8.62e-07
16	asparagine	rs12822166	A	G	-0.0087	0.0018	8.48e-07
16	asparagine	rs2631769	A	G	-0.0087	0.0018	8.45e-07
16	asparagine	rs11170187	T	C	0.0087	0.0018	8.35e-07
16	asparagine	rs7956363	A	G	-0.0087	0.0018	8.35e-07
16	asparagine	rs7956582	A	G	-0.0087	0.0018	8.33e-07
16	asparagine	rs2631737	C	G	0.0087	0.0018	8.05e-07
16	asparagine	rs2688221	T	C	0.0087	0.0018	8.05e-07
16	asparagine	rs2631723	T	G	0.0087	0.0018	7.86e-07
16	asparagine	rs2688240	T	G	0.0087	0.0018	7.86e-07
16	asparagine	rs2513077	A	G	0.016	0.0032	7.77e-07
16	asparagine	rs12503034	A	G	0.0087	0.0018	7.42e-07
16	asparagine	rs12704947	A	T	-0.0089	0.0018	7.14e-07
16	asparagine	rs2665466	A	G	-0.0088	0.0018	7.1e-07
16	asparagine	rs1880025	A	G	0.0088	0.0018	7.05e-07
16	asparagine	rs1531507	A	G	0.0127	0.0026	6.67e-07
16	asparagine	rs1406384	T	C	0.0163	0.0033	6.35e-07
16	asparagine	rs2513737	C	G	0.0162	0.0032	6.04e-07
16	asparagine	rs11170195	T	C	0.0088	0.0018	5.99e-07
16	asparagine	rs11801253	A	G	-0.0094	0.0019	5.68e-07
16	asparagine	rs2245808	A	G	0.0088	0.0018	5.62e-07
16	asparagine	rs2511225	A	C	0.009	0.0018	5.53e-07
16	asparagine	rs2271101	A	G	-0.0088	0.0018	5.48e-07
16	asparagine	rs2513749	T	C	0.0163	0.0032	5.41e-07
16	asparagine	rs2513052	C	G	-0.0163	0.0032	5.41e-07
16	asparagine	rs1881535	T	C	0.0163	0.0032	5.38e-07
16	asparagine	rs2463836	A	G	-0.0163	0.0032	5.37e-07
16	asparagine	rs1049674	A	T	-0.0123	0.0025	5.28e-07
16	asparagine	rs17345286	T	C	0.0124	0.0025	5.07e-07
16	asparagine	rs2245515	T	C	0.0089	0.0018	4.89e-07
16	asparagine	rs11160770	T	G	0.0118	0.0023	4.88e-07
16	asparagine	rs2513037	A	T	0.0163	0.0032	4.84e-07
16	asparagine	rs954270	T	C	-0.0089	0.0018	4.42e-07
16	asparagine	rs2513071	A	C	-0.0167	0.0033	4.09e-07
16	asparagine	rs4690523	T	C	-0.009	0.0018	3.48e-07
16	asparagine	rs1338571	A	G	0.0091	0.0018	3.07e-07
16	asparagine	rs17157227	T	C	-0.0167	0.0033	3.07e-07
16	asparagine	rs10148180	C	G	-0.026	0.005	2.51e-07
16	asparagine	rs2631729	C	G	0.0091	0.0018	2.43e-07
16	asparagine	rs1744280	T	C	-0.0136	0.0026	2.32e-07
16	asparagine	rs7104149	A	G	0.0169	0.0033	1.93e-07
16	asparagine	rs1536873	A	G	-0.0093	0.0018	1.67e-07
16	asparagine	rs17791722	T	C	-0.0097	0.0018	5.76e-08
16	asparagine	rs722637	A	C	0.0097	0.0018	5.59e-08
16	asparagine	rs12885509	T	C	0.0097	0.0018	5.38e-08
16	asparagine	rs12883337	C	G	-0.0097	0.0018	5.34e-08
16	asparagine	rs10138768	A	G	0.0098	0.0018	4.81e-08
16	asparagine	rs12588797	T	C	0.0098	0.0018	4.32e-08
16	asparagine	rs1187417	T	C	-0.0099	0.0018	3.33e-08
16	asparagine	rs4906379	A	G	-0.0099	0.0018	3.31e-08
16	asparagine	rs3861678	A	G	-0.0099	0.0018	3.29e-08
16	asparagine	rs8015761	T	C	-0.0099	0.0018	2.81e-08
16	asparagine	rs2509973	A	C	-0.0099	0.0018	1.99e-08
16	asparagine	rs7119797	T	C	-0.0101	0.0018	1.01e-08
16	asparagine	rs3103098	C	G	0.0102	0.0018	8.4e-09
16	asparagine	rs4900597	T	C	-0.0104	0.0018	5.91e-09
16	asparagine	rs12891477	T	C	-0.0106	0.0018	4.31e-09
16	asparagine	rs3017098	A	G	0.0107	0.0018	1.48e-09
16	asparagine	rs10438243	A	G	-0.0108	0.0018	1.19e-09
16	asparagine	rs10438244	T	C	-0.0115	0.0018	1.88e-10
16	asparagine	rs6576010	A	G	-0.0116	0.0018	7.05e-11
16	asparagine	rs881057	T	G	-0.0116	0.0018	6.44e-11
16	asparagine	rs881056	A	G	0.0116	0.0018	6.44e-11
16	asparagine	rs8008020	T	C	-0.0117	0.0018	5.89e-11
16	asparagine	rs4144027	T	C	0.012	0.0018	1.33e-11
16	asparagine	rs4900601	T	C	-0.012	0.0018	1.24e-11
16	asparagine	rs4906421	A	G	0.019	0.002	2.1e-21
16	asparagine	rs1744286	A	G	0.029	0.003	4.18e-22
16	asparagine	rs941952	T	C	0.03	0.003	1.52e-23
16	asparagine	rs12587001	T	C	0.048	0.004	3.55e-33
16	asparagine	rs1744297	T	C	0.049	0.004	1.68e-34
16	asparagine	rs941954	A	G	0.0234	0.0019	4.52e-35
16	asparagine	rs737394	T	G	-0.05	0.004	7.47e-36
16	asparagine	rs2282377	C	G	-0.05	0.004	7.47e-36
16	asparagine	rs2011069	A	G	0.027	0.002	1.56e-41
17	aspartate	rs7242727	A	G	0.0247	0.0056	9.99e-06
17	aspartate	rs12954899	A	G	-0.0254	0.0057	8.84e-06
17	aspartate	rs13106192	C	G	0.0202	0.0045	7.35e-06
17	aspartate	rs4835638	A	T	-0.0472	0.0103	4.99e-06
17	aspartate	rs6854832	T	C	0.0472	0.0103	4.98e-06
17	aspartate	rs4888965	A	C	-0.0758	0.0164	4.01e-06
17	aspartate	rs7151520	T	C	-0.0269	0.0057	2.02e-06
17	aspartate	rs2271101	A	G	0.018	0.0037	1.27e-06
17	aspartate	rs4690523	T	C	0.0182	0.0037	1.04e-06
17	aspartate	rs7150776	T	C	0.0279	0.0057	9.22e-07
18	benzoate	rs9382939	T	C	0.0255	0.0058	1e-05
18	benzoate	rs10497003	T	C	0.0082	0.0018	9.61e-06
18	benzoate	rs7537216	A	T	-0.008	0.0018	9.5e-06
18	benzoate	rs11621904	T	C	0.0081	0.0018	9.48e-06
18	benzoate	rs1411907	T	C	0.0081	0.0018	9.35e-06
18	benzoate	rs8014112	T	C	0.0081	0.0018	9.35e-06
18	benzoate	rs309596	T	C	0.0082	0.0019	9.22e-06
18	benzoate	rs4353947	A	G	-0.0082	0.0018	8.7e-06
18	benzoate	rs3902191	T	G	0.012	0.0027	8.7e-06
18	benzoate	rs12519505	T	C	0.0082	0.0019	8.65e-06
18	benzoate	rs12520209	T	C	0.0082	0.0019	8.65e-06
18	benzoate	rs12899069	T	C	0.0131	0.0029	8.58e-06
18	benzoate	rs6540443	A	T	0.0081	0.0018	8.49e-06
18	benzoate	rs12987402	T	C	-0.008	0.0018	8.45e-06
18	benzoate	rs3771502	A	G	-0.012	0.0027	8.33e-06
18	benzoate	rs12565305	A	G	0.0202	0.0045	8.27e-06
18	benzoate	rs10755299	A	C	0.0083	0.0019	8.24e-06
18	benzoate	rs1151659	T	C	-0.0219	0.0049	8.24e-06
18	benzoate	rs4844394	T	C	0.0081	0.0018	8.21e-06
18	benzoate	rs12150754	C	G	0.0083	0.0019	7.7e-06
18	benzoate	rs3769012	A	G	0.0117	0.0026	7.58e-06
18	benzoate	rs724165	A	G	-0.008	0.0018	7.54e-06
18	benzoate	rs309154	T	C	0.0117	0.0026	7.45e-06
18	benzoate	rs6556206	A	G	0.0083	0.0019	7.44e-06
18	benzoate	rs4386719	T	C	-0.0083	0.0019	7.38e-06
18	benzoate	rs4662483	T	C	-0.0083	0.0019	7.37e-06
18	benzoate	rs1515262	T	C	-0.0083	0.0019	7.36e-06
18	benzoate	rs1515261	A	G	-0.0083	0.0019	7.34e-06
18	benzoate	rs10859973	A	G	-0.0123	0.0027	7.27e-06
18	benzoate	rs17010220	A	G	-0.0202	0.0045	7.19e-06
18	benzoate	rs12716314	T	G	0.0084	0.0019	6.88e-06
18	benzoate	rs12132780	T	C	0.0082	0.0018	6.82e-06
18	benzoate	rs12783167	T	C	-0.0081	0.0018	6.56e-06
18	benzoate	rs7908718	T	C	0.0084	0.0019	6.48e-06
18	benzoate	rs3131535	A	G	-0.0205	0.0045	6.3e-06
18	benzoate	rs9514739	C	G	-0.0122	0.0027	6.1e-06
18	benzoate	rs159486	T	C	0.012	0.0027	5.91e-06
18	benzoate	rs12568511	A	G	0.0123	0.0027	5.76e-06
18	benzoate	rs9859467	A	G	-0.0203	0.0045	5.75e-06
18	benzoate	rs11013865	T	C	0.0084	0.0019	5.42e-06
18	benzoate	rs660002	T	C	0.0119	0.0026	5.32e-06
18	benzoate	rs309113	A	C	0.0119	0.0026	5.22e-06
18	benzoate	rs3213890	A	G	0.0119	0.0026	5.17e-06
18	benzoate	rs2278682	C	G	0.0119	0.0026	5.17e-06
18	benzoate	rs309118	C	G	0.0119	0.0026	5.15e-06
18	benzoate	rs309133	A	C	-0.0119	0.0026	5.11e-06
18	benzoate	rs309122	A	G	-0.0119	0.0026	5.08e-06
18	benzoate	rs12475553	T	G	0.012	0.0026	4.98e-06
18	benzoate	rs219964	A	T	-0.0165	0.0036	4.92e-06
18	benzoate	rs309593	A	G	0.0084	0.0018	4.89e-06
18	benzoate	rs741708	A	G	0.0084	0.0018	4.7e-06
18	benzoate	rs309119	T	C	-0.0119	0.0026	4.63e-06
18	benzoate	rs8049624	A	G	0.0126	0.0028	4.58e-06
18	benzoate	rs12472293	T	C	-0.012	0.0026	4.54e-06
18	benzoate	rs9314172	C	G	-0.0084	0.0018	4.5e-06
18	benzoate	rs3769008	T	C	0.0119	0.0026	4.43e-06
18	benzoate	rs2839740	T	G	0.012	0.0026	4.43e-06
18	benzoate	rs10515641	A	G	-0.0086	0.0019	4.37e-06
18	benzoate	rs12373779	A	C	-0.0119	0.0026	4.37e-06
18	benzoate	rs9636213	A	G	-0.0119	0.0026	4.33e-06
18	benzoate	rs4741624	T	G	-0.0084	0.0018	4.19e-06
18	benzoate	rs1791600	T	C	-0.0087	0.0019	4.09e-06
18	benzoate	rs4672488	A	G	0.0086	0.0019	4.08e-06
18	benzoate	rs6711493	A	G	-0.012	0.0026	4.03e-06
18	benzoate	rs2322813	A	G	-0.0122	0.0027	3.97e-06
18	benzoate	rs309162	A	T	0.012	0.0026	3.95e-06
18	benzoate	rs1050115	A	G	-0.012	0.0026	3.95e-06
18	benzoate	rs3751264	A	G	0.0126	0.0027	3.91e-06
18	benzoate	rs4850051	A	G	-0.0086	0.0019	3.84e-06
18	benzoate	rs309159	T	C	0.012	0.0026	3.83e-06
18	benzoate	rs13151688	T	C	0.0085	0.0018	3.81e-06
18	benzoate	rs309158	A	G	-0.012	0.0026	3.79e-06
18	benzoate	rs12097666	T	C	0.0085	0.0018	3.76e-06
18	benzoate	rs309172	A	G	-0.0121	0.0026	3.73e-06
18	benzoate	rs3734271	T	G	0.0168	0.0036	3.73e-06
18	benzoate	rs11466229	A	G	0.0131	0.0028	3.7e-06
18	benzoate	rs309165	T	C	-0.0121	0.0026	3.67e-06
18	benzoate	rs3098102	T	C	0.0121	0.0026	3.61e-06
18	benzoate	rs4741625	A	G	0.0085	0.0018	3.5e-06
18	benzoate	rs3754689	T	C	0.0121	0.0026	3.45e-06
18	benzoate	rs6714884	A	G	-0.0084	0.0018	3.45e-06
18	benzoate	rs11838539	A	G	0.0284	0.0061	3.38e-06
18	benzoate	rs6724569	A	G	0.0121	0.0026	3.28e-06
18	benzoate	rs7607174	A	T	0.0122	0.0026	3.22e-06
18	benzoate	rs4951319	T	C	0.0085	0.0018	3.2e-06
18	benzoate	rs4762636	T	C	-0.0128	0.0027	2.87e-06
18	benzoate	rs7513165	T	C	0.0086	0.0018	2.83e-06
18	benzoate	rs1866411	A	C	-0.0085	0.0018	2.81e-06
18	benzoate	rs309161	A	G	0.0122	0.0026	2.8e-06
18	benzoate	rs969075	T	C	-0.0086	0.0018	2.63e-06
18	benzoate	rs310528	A	G	0.0086	0.0018	2.59e-06
18	benzoate	rs7283154	T	C	-0.0087	0.0018	2.32e-06
18	benzoate	rs2317834	T	G	0.0129	0.0027	2.31e-06
18	benzoate	rs17024799	T	C	0.013	0.0027	2.2e-06
18	benzoate	rs4762635	T	C	-0.013	0.0027	2.19e-06
18	benzoate	rs3911080	A	G	0.0128	0.0027	2.09e-06
18	benzoate	rs8008040	T	C	-0.0087	0.0018	2.06e-06
18	benzoate	rs16876152	T	G	-0.0089	0.0019	1.65e-06
18	benzoate	rs3764261	A	C	0.009	0.0019	1.52e-06
18	benzoate	rs10507063	C	G	-0.0133	0.0028	1.4e-06
18	benzoate	rs9357278	C	G	0.0178	0.0037	1.38e-06
18	benzoate	rs4515826	T	G	-0.0132	0.0027	1.31e-06
18	benzoate	rs310597	A	G	-0.0088	0.0018	1.3e-06
18	benzoate	rs10745735	A	G	0.0133	0.0027	1.15e-06
18	benzoate	rs6841005	T	C	0.0088	0.0018	1.15e-06
18	benzoate	rs3112496	T	C	0.0127	0.0026	1.13e-06
18	benzoate	rs10981455	A	G	-0.0089	0.0018	1.08e-06
18	benzoate	rs16826695	C	G	-0.009	0.0018	1.01e-06
18	benzoate	rs7561849	A	G	0.009	0.0018	1.01e-06
18	benzoate	rs6430144	T	C	-0.009	0.0018	1.01e-06
18	benzoate	rs16826701	A	G	0.009	0.0018	1.01e-06
18	benzoate	rs1950501	C	G	-0.0089	0.0018	6.81e-07
18	benzoate	rs10811042	A	T	0.0092	0.0018	5.06e-07
18	benzoate	rs17011280	A	G	-0.0138	0.0027	4.48e-07
18	benzoate	rs12637854	A	T	-0.0138	0.0027	4.33e-07
18	benzoate	rs9394526	A	G	-0.0187	0.0037	4.28e-07
18	benzoate	rs3765035	A	G	0.0092	0.0018	3.76e-07
18	benzoate	rs3849387	C	G	-0.0139	0.0027	2.19e-07
18	benzoate	rs4852620	A	G	0.0141	0.0027	1.73e-07
18	benzoate	rs247616	T	C	0.0098	0.0019	1.32e-07
19	beta-hydroxyisovalerate	rs4859271	T	C	0.0232	0.0052	9.97e-06
19	beta-hydroxyisovalerate	rs3209233	A	C	0.041	0.0093	9.95e-06
19	beta-hydroxyisovalerate	rs943251	T	G	0.0118	0.0027	9.9e-06
19	beta-hydroxyisovalerate	rs10937104	A	T	0.0117	0.0027	9.88e-06
19	beta-hydroxyisovalerate	rs872157	T	C	-0.0117	0.0026	9.73e-06
19	beta-hydroxyisovalerate	rs905112	A	C	-0.0117	0.0026	9.68e-06
19	beta-hydroxyisovalerate	rs9877549	T	C	-0.0231	0.0052	9.31e-06
19	beta-hydroxyisovalerate	rs13093344	C	G	-0.0118	0.0027	9.17e-06
19	beta-hydroxyisovalerate	rs4746017	A	C	0.0121	0.0027	8.64e-06
19	beta-hydroxyisovalerate	rs10494270	A	G	0.0119	0.0027	8.63e-06
19	beta-hydroxyisovalerate	rs2136331	A	G	-0.0119	0.0027	8.23e-06
19	beta-hydroxyisovalerate	rs2130791	A	G	0.0121	0.0027	7.96e-06
19	beta-hydroxyisovalerate	rs7178596	A	G	-0.012	0.0027	7.92e-06
19	beta-hydroxyisovalerate	rs6953928	T	C	-0.0236	0.0053	7.57e-06
19	beta-hydroxyisovalerate	rs7720978	T	C	0.0302	0.0067	7.51e-06
19	beta-hydroxyisovalerate	rs3823598	T	C	-0.0236	0.0053	7.43e-06
19	beta-hydroxyisovalerate	rs3778887	T	C	0.0237	0.0053	7.33e-06
19	beta-hydroxyisovalerate	rs11708349	A	G	-0.0228	0.0051	7.26e-06
19	beta-hydroxyisovalerate	rs10440984	A	G	-0.0121	0.0027	7.07e-06
19	beta-hydroxyisovalerate	rs12325299	C	G	0.0122	0.0027	6.94e-06
19	beta-hydroxyisovalerate	rs4979071	T	C	0.012	0.0027	6.89e-06
19	beta-hydroxyisovalerate	rs6952850	A	G	-0.012	0.0027	6.88e-06
19	beta-hydroxyisovalerate	rs2024138	A	G	0.0316	0.007	6.84e-06
19	beta-hydroxyisovalerate	rs529736	A	C	-0.0159	0.0035	5.87e-06
19	beta-hydroxyisovalerate	rs10032150	A	G	0.0123	0.0027	5.59e-06
19	beta-hydroxyisovalerate	rs1154510	T	C	-0.0196	0.0043	5.27e-06
19	beta-hydroxyisovalerate	rs9347123	A	T	-0.0121	0.0026	5.02e-06
19	beta-hydroxyisovalerate	rs9460599	T	C	0.0302	0.0066	4.86e-06
19	beta-hydroxyisovalerate	rs4307025	A	T	-0.0124	0.0027	4.85e-06
19	beta-hydroxyisovalerate	rs1448817	A	G	0.0124	0.0027	4.56e-06
19	beta-hydroxyisovalerate	rs9878953	A	G	-0.0199	0.0043	4.4e-06
19	beta-hydroxyisovalerate	rs11855844	A	G	-0.0168	0.0037	4.38e-06
19	beta-hydroxyisovalerate	rs11869714	A	G	-0.0126	0.0027	4.25e-06
19	beta-hydroxyisovalerate	rs1182927	T	C	-0.0167	0.0036	3.98e-06
19	beta-hydroxyisovalerate	rs1337278	A	G	0.0124	0.0027	3.68e-06
19	beta-hydroxyisovalerate	rs7541661	A	G	0.0125	0.0027	3.66e-06
19	beta-hydroxyisovalerate	rs905113	T	C	0.0122	0.0026	3.63e-06
19	beta-hydroxyisovalerate	rs3778889	T	C	0.0246	0.0053	3.42e-06
19	beta-hydroxyisovalerate	rs789195	A	G	-0.0128	0.0027	2.53e-06
19	beta-hydroxyisovalerate	rs7660017	A	G	-0.0131	0.0028	2.34e-06
19	beta-hydroxyisovalerate	rs11605057	T	C	-0.0202	0.0043	2.24e-06
19	beta-hydroxyisovalerate	rs1169077	A	G	-0.0171	0.0036	2.02e-06
19	beta-hydroxyisovalerate	rs6883568	C	G	-0.0388	0.0081	1.89e-06
19	beta-hydroxyisovalerate	rs830122	T	C	0.0172	0.0036	1.84e-06
19	beta-hydroxyisovalerate	rs6791884	A	G	-0.0129	0.0027	1.78e-06
19	beta-hydroxyisovalerate	rs11858062	T	C	0.0213	0.0044	1.65e-06
19	beta-hydroxyisovalerate	rs6788905	A	G	-0.0206	0.0043	1.48e-06
19	beta-hydroxyisovalerate	rs7632904	A	C	0.0252	0.0052	1.43e-06
19	beta-hydroxyisovalerate	rs1501540	A	G	0.013	0.0027	1.17e-06
19	beta-hydroxyisovalerate	rs4772985	T	C	-0.0133	0.0027	1.16e-06
19	beta-hydroxyisovalerate	rs17477579	T	C	-0.0133	0.0027	1.01e-06
19	beta-hydroxyisovalerate	rs17477607	T	G	-0.0133	0.0027	1.01e-06
19	beta-hydroxyisovalerate	rs17386538	T	C	-0.0133	0.0027	9.95e-07
19	beta-hydroxyisovalerate	rs12950972	T	C	-0.0133	0.0027	9.84e-07
19	beta-hydroxyisovalerate	rs17386586	A	C	-0.0134	0.0027	9.74e-07
19	beta-hydroxyisovalerate	rs6477873	T	C	0.0131	0.0027	9.51e-07
19	beta-hydroxyisovalerate	rs4384192	T	C	0.013	0.0026	9.35e-07
19	beta-hydroxyisovalerate	rs12062610	A	G	-0.013	0.0026	9.34e-07
19	beta-hydroxyisovalerate	rs1393025	T	C	-0.013	0.0026	9.33e-07
19	beta-hydroxyisovalerate	rs905108	A	T	0.013	0.0026	8.87e-07
19	beta-hydroxyisovalerate	rs1542885	T	C	0.0131	0.0027	8.13e-07
19	beta-hydroxyisovalerate	rs6675139	C	G	0.0131	0.0027	7.57e-07
19	beta-hydroxyisovalerate	rs7544738	A	G	0.0132	0.0027	7.15e-07
19	beta-hydroxyisovalerate	rs1542884	T	C	0.0132	0.0027	7.15e-07
19	beta-hydroxyisovalerate	rs9811126	A	G	0.0216	0.0044	6.87e-07
19	beta-hydroxyisovalerate	rs4074110	A	G	0.0134	0.0027	6.79e-07
19	beta-hydroxyisovalerate	rs2707056	A	T	0.018	0.0036	6.09e-07
19	beta-hydroxyisovalerate	rs853758	A	T	0.0182	0.0036	4.76e-07
19	beta-hydroxyisovalerate	rs13099939	A	C	-0.0136	0.0027	4.67e-07
19	beta-hydroxyisovalerate	rs895958	A	G	0.0183	0.0036	4.34e-07
19	beta-hydroxyisovalerate	rs493519	T	C	-0.0183	0.0036	4.17e-07
19	beta-hydroxyisovalerate	rs7446718	A	G	-0.0417	0.0082	3.83e-07
19	beta-hydroxyisovalerate	rs9457799	T	G	0.0182	0.0036	3.03e-07
19	beta-hydroxyisovalerate	rs2270967	A	G	-0.0138	0.0027	2.75e-07
19	beta-hydroxyisovalerate	rs7640612	A	C	-0.0138	0.0027	2.54e-07
19	beta-hydroxyisovalerate	rs10937106	A	G	-0.0138	0.0027	2.39e-07
19	beta-hydroxyisovalerate	rs895959	T	C	0.0188	0.0036	2.08e-07
19	beta-hydroxyisovalerate	rs7314056	T	C	-0.0188	0.0036	1.93e-07
19	beta-hydroxyisovalerate	rs11928508	C	G	0.014	0.0027	1.88e-07
19	beta-hydroxyisovalerate	rs2230681	T	C	-0.0191	0.0037	1.65e-07
19	beta-hydroxyisovalerate	rs9668191	A	G	-0.019	0.0036	1.4e-07
19	beta-hydroxyisovalerate	rs9295118	A	T	-0.0188	0.0036	1.33e-07
19	beta-hydroxyisovalerate	rs1185260	A	G	-0.0191	0.0036	1.14e-07
19	beta-hydroxyisovalerate	rs2270968	T	G	0.0143	0.0027	1.12e-07
19	beta-hydroxyisovalerate	rs10455860	T	C	0.0188	0.0035	1.05e-07
19	beta-hydroxyisovalerate	rs12486983	T	C	0.0144	0.0027	9.74e-08
19	beta-hydroxyisovalerate	rs9841498	T	C	0.0145	0.0027	7.12e-08
19	beta-hydroxyisovalerate	rs6917747	A	G	0.0194	0.0036	4.66e-08
19	beta-hydroxyisovalerate	rs10945649	A	T	0.0212	0.0036	4.29e-09
20	betaine	rs13213986	A	T	-0.0154	0.0035	9.99e-06
20	betaine	rs4327704	A	C	-0.0219	0.005	9.94e-06
20	betaine	rs12190141	A	G	0.0616	0.0139	9.9e-06
20	betaine	rs17595065	A	G	0.0347	0.0078	9.73e-06
20	betaine	rs149990	A	G	-0.012	0.0027	9.53e-06
20	betaine	rs3117425	T	C	-0.0154	0.0035	9.19e-06
20	betaine	rs13200214	T	C	-0.0153	0.0035	9.16e-06
20	betaine	rs3760188	T	C	-0.0079	0.0018	8.97e-06
20	betaine	rs750546	T	C	-0.0079	0.0018	8.96e-06
20	betaine	rs17750424	T	C	0.0156	0.0035	8.9e-06
20	betaine	rs13193480	A	G	0.0156	0.0035	8.87e-06
20	betaine	rs9886534	T	C	-0.0079	0.0018	8.74e-06
20	betaine	rs2204060	T	C	-0.0108	0.0024	8.46e-06
20	betaine	rs11943623	A	G	-0.0115	0.0026	8.4e-06
20	betaine	rs2296804	C	G	-0.0106	0.0024	8.4e-06
20	betaine	rs7896866	A	C	0.0108	0.0024	8.34e-06
20	betaine	rs9981490	A	G	-0.0079	0.0018	8.29e-06
20	betaine	rs4646343	T	G	-0.008	0.0018	8.28e-06
20	betaine	rs429479	A	G	0.0154	0.0035	8.21e-06
20	betaine	rs4713133	T	C	0.0114	0.0026	8.19e-06
20	betaine	rs7781104	T	C	0.0208	0.0047	7.76e-06
20	betaine	rs13215275	T	G	-0.0158	0.0035	7.42e-06
20	betaine	rs13210634	A	G	0.0158	0.0035	7.41e-06
20	betaine	rs13217620	T	C	-0.0158	0.0035	7.41e-06
20	betaine	rs4646344	A	G	0.008	0.0018	7.22e-06
20	betaine	rs6908726	C	G	0.0155	0.0035	7.17e-06
20	betaine	rs1233385	T	C	0.0153	0.0034	7.16e-06
20	betaine	rs4672596	T	C	0.0107	0.0024	7.15e-06
20	betaine	rs442694	T	G	-0.0156	0.0035	6.99e-06
20	betaine	rs1233393	C	G	0.0153	0.0034	6.82e-06
20	betaine	rs633159	A	G	-0.011	0.0024	6.8e-06
20	betaine	rs6502603	T	G	-0.008	0.0018	6.77e-06
20	betaine	rs10937433	C	G	0.008	0.0018	6.62e-06
20	betaine	rs4142151	T	C	-0.0111	0.0025	6.53e-06
20	betaine	rs17734739	T	C	-0.0116	0.0026	6.47e-06
20	betaine	rs163133	A	T	-0.0114	0.0025	6.33e-06
20	betaine	rs17693963	A	C	0.0158	0.0035	6.22e-06
20	betaine	rs10164524	A	G	-0.011	0.0024	6.04e-06
20	betaine	rs12569219	A	C	-0.0118	0.0026	5.82e-06
20	betaine	rs7668550	T	G	-0.0368	0.0081	5.54e-06
20	betaine	rs9257800	T	C	-0.0159	0.0035	5e-06
20	betaine	rs11953102	C	G	-0.0117	0.0026	4.88e-06
20	betaine	rs163125	A	G	0.0116	0.0025	4.87e-06
20	betaine	rs981715	A	G	0.012	0.0026	4.69e-06
20	betaine	rs981714	C	G	0.012	0.0026	4.67e-06
20	betaine	rs3797248	A	G	0.012	0.0026	4.62e-06
20	betaine	rs2396726	T	C	-0.0179	0.0039	4.52e-06
20	betaine	rs42418	C	G	-0.0109	0.0024	4.47e-06
20	betaine	rs11651620	A	G	-0.0082	0.0018	4.12e-06
20	betaine	rs4646387	T	G	-0.0082	0.0018	4.07e-06
20	betaine	rs4646389	A	C	-0.0082	0.0018	4.04e-06
20	betaine	rs163126	T	C	-0.0117	0.0025	3.64e-06
20	betaine	rs4646392	A	C	-0.0083	0.0018	3.64e-06
20	betaine	rs4714634	A	G	0.0083	0.0018	3.63e-06
20	betaine	rs4673559	A	G	0.0116	0.0025	3.53e-06
20	betaine	rs936108	T	C	-0.0083	0.0018	3.46e-06
20	betaine	rs2371027	T	C	0.0112	0.0024	3.45e-06
20	betaine	rs986294	A	G	-0.0116	0.0025	3.38e-06
20	betaine	rs12998006	T	C	0.0116	0.0025	3.24e-06
20	betaine	rs4646359	T	C	-0.0083	0.0018	3.2e-06
20	betaine	rs13202295	T	C	-0.0163	0.0035	3.17e-06
20	betaine	rs1233493	A	G	0.0161	0.0035	3.15e-06
20	betaine	rs13000743	A	G	-0.0113	0.0024	3.08e-06
20	betaine	rs216244	T	G	0.014	0.003	3.06e-06
20	betaine	rs17750747	T	C	0.0164	0.0035	2.89e-06
20	betaine	rs9974224	T	C	0.0194	0.0042	2.85e-06
20	betaine	rs1024898	A	G	0.0114	0.0024	2.75e-06
20	betaine	rs2371034	A	G	-0.0114	0.0024	2.74e-06
20	betaine	rs406511	C	G	0.0162	0.0034	2.66e-06
20	betaine	rs164372	T	C	0.012	0.0025	2.64e-06
20	betaine	rs7126003	T	C	0.0185	0.0039	2.58e-06
20	betaine	rs1233480	T	C	-0.0163	0.0035	2.47e-06
20	betaine	rs12463963	T	C	0.0118	0.0025	2.44e-06
20	betaine	rs10153066	T	G	0.0085	0.0018	2.12e-06
20	betaine	rs404240	A	G	0.0164	0.0035	2.07e-06
20	betaine	rs2160847	T	C	0.0149	0.0031	2.05e-06
20	betaine	rs1233489	A	T	-0.0165	0.0035	2.03e-06
20	betaine	rs2746149	T	C	0.0165	0.0035	1.88e-06
20	betaine	rs13021675	T	C	-0.0123	0.0026	1.84e-06
20	betaine	rs17734637	C	G	-0.0122	0.0026	1.82e-06
20	betaine	rs4142153	C	G	-0.0117	0.0025	1.78e-06
20	betaine	rs152727	T	C	-0.0121	0.0025	1.71e-06
20	betaine	rs10490328	A	G	0.0118	0.0025	1.67e-06
20	betaine	rs1233491	C	G	-0.0167	0.0035	1.61e-06
20	betaine	rs2523443	A	C	-0.0167	0.0035	1.57e-06
20	betaine	rs216250	A	G	-0.0129	0.0027	1.51e-06
20	betaine	rs2887915	T	C	0.0117	0.0024	1.22e-06
20	betaine	rs558133	A	C	0.0117	0.0024	1.17e-06
20	betaine	rs16876693	T	C	-0.0115	0.0024	1.06e-06
20	betaine	rs12470730	T	C	0.0124	0.0025	9.91e-07
20	betaine	rs13402741	C	G	-0.0121	0.0025	9.77e-07
20	betaine	rs2371022	A	G	0.0121	0.0025	9.76e-07
20	betaine	rs2371023	A	G	0.0121	0.0025	9.74e-07
20	betaine	rs2371025	T	C	-0.0121	0.0025	9.71e-07
20	betaine	rs13016820	A	G	0.0121	0.0025	9.69e-07
20	betaine	rs16844814	T	C	-0.0121	0.0025	9.69e-07
20	betaine	rs2371019	T	G	-0.0121	0.0025	9.68e-07
20	betaine	rs10445807	T	C	-0.0121	0.0025	9.67e-07
20	betaine	rs13415037	T	G	-0.0121	0.0025	9.67e-07
20	betaine	rs4467202	A	G	-0.0121	0.0025	9.66e-07
20	betaine	rs12623361	T	C	0.0121	0.0025	9.59e-07
20	betaine	rs12470865	A	C	0.0121	0.0025	9.53e-07
20	betaine	rs4142152	T	C	0.0121	0.0025	9.29e-07
20	betaine	rs16831173	A	C	0.0124	0.0025	9.28e-07
20	betaine	rs9288420	A	G	0.0121	0.0025	8.73e-07
20	betaine	rs1234844	T	G	0.017	0.0035	8.62e-07
20	betaine	rs1233494	T	C	0.0171	0.0035	8.56e-07
20	betaine	rs2206853	T	C	-0.0171	0.0035	8.52e-07
20	betaine	rs2143668	A	T	0.0171	0.0035	8.41e-07
20	betaine	rs13177425	A	T	0.0117	0.0024	7.31e-07
20	betaine	rs13386028	A	C	0.0118	0.0024	7.12e-07
20	betaine	rs163124	T	G	0.0121	0.0024	7.08e-07
20	betaine	rs408623	T	G	-0.0172	0.0035	6.81e-07
20	betaine	rs389419	T	C	-0.0172	0.0035	6.74e-07
20	betaine	rs3847946	T	C	-0.0119	0.0024	6.69e-07
20	betaine	rs4673558	T	C	-0.0123	0.0025	6.5e-07
20	betaine	rs7702523	T	C	0.0118	0.0024	6.5e-07
20	betaine	rs4704556	T	C	-0.0118	0.0024	6.13e-07
20	betaine	rs3930426	T	C	-0.0118	0.0024	5.99e-07
20	betaine	rs7732681	T	C	-0.0118	0.0024	5.96e-07
20	betaine	rs10928521	C	G	0.0123	0.0025	5.88e-07
20	betaine	rs694290	A	G	0.0121	0.0024	5.76e-07
20	betaine	rs216242	A	T	0.015	0.003	5.73e-07
20	betaine	rs6453436	A	G	0.0119	0.0024	5.25e-07
20	betaine	rs7736709	C	G	-0.0119	0.0024	5.16e-07
20	betaine	rs13182115	T	G	-0.0125	0.0025	4.97e-07
20	betaine	rs17692962	A	C	0.0124	0.0025	4.77e-07
20	betaine	rs13427841	T	C	0.0126	0.0025	4.66e-07
20	betaine	rs1535039	T	C	0.0175	0.0035	4.49e-07
20	betaine	rs8180502	A	G	0.0123	0.0024	3.95e-07
20	betaine	rs13404853	A	C	0.0126	0.0025	3.63e-07
20	betaine	rs10490320	T	C	-0.0123	0.0024	3.59e-07
20	betaine	rs3818554	T	C	0.0091	0.0018	3.09e-07
20	betaine	rs7714738	C	G	-0.0121	0.0024	2.7e-07
20	betaine	rs2274514	T	C	0.0092	0.0018	2.28e-07
20	betaine	rs2274517	T	C	0.0092	0.0018	2.13e-07
20	betaine	rs13215983	T	C	0.0093	0.0018	2.01e-07
20	betaine	rs9462856	T	C	-0.0093	0.0018	2e-07
20	betaine	rs2291922	A	G	0.0126	0.0024	1.95e-07
20	betaine	rs6860725	T	C	-0.0126	0.0024	1.79e-07
20	betaine	rs2371015	T	C	0.0125	0.0024	1.72e-07
20	betaine	rs6864184	A	G	0.0124	0.0024	1.53e-07
20	betaine	rs570680	T	G	0.021	0.004	1.52e-07
20	betaine	rs506500	T	C	-0.0127	0.0024	1.45e-07
20	betaine	rs11887861	A	C	0.0127	0.0024	1.43e-07
20	betaine	rs10043008	T	G	-0.0124	0.0024	1.41e-07
20	betaine	rs11701048	T	C	0.0185	0.0035	1.19e-07
20	betaine	rs10514159	T	C	0.0127	0.0024	7.71e-08
20	betaine	rs7704383	T	C	-0.0127	0.0024	7.16e-08
20	betaine	rs10072296	T	C	0.0127	0.0024	7.06e-08
20	betaine	rs1870057	T	C	0.0127	0.0024	7e-08
20	betaine	rs6891335	A	G	-0.0127	0.0024	6.74e-08
20	betaine	rs12151827	T	C	-0.0141	0.0026	6.35e-08
20	betaine	rs2607144	A	C	0.0129	0.0024	5.86e-08
20	betaine	rs7684	T	G	-0.0132	0.0024	5.21e-08
20	betaine	rs6414979	T	G	-0.013	0.0024	5.12e-08
20	betaine	rs2591392	A	G	0.013	0.0024	5.12e-08
20	betaine	rs3733886	T	G	-0.0129	0.0024	4.81e-08
20	betaine	rs12329764	A	G	0.019	0.0035	4.7e-08
20	betaine	rs9982015	T	C	-0.0193	0.0035	3.63e-08
20	betaine	rs1062326	T	G	0.0132	0.0024	3.04e-08
20	betaine	rs2291920	T	C	-0.0135	0.0024	2.96e-08
20	betaine	rs10505717	T	C	-0.0135	0.0024	2.74e-08
20	betaine	rs12368193	A	G	-0.0135	0.0024	2.59e-08
20	betaine	rs13182512	A	T	0.0134	0.0024	2.06e-08
20	betaine	rs7700970	T	C	-0.0173	0.0031	1.83e-08
20	betaine	rs9293761	A	G	0.0133	0.0024	1.74e-08
20	betaine	rs12189248	T	C	0.0136	0.0024	1.41e-08
20	betaine	rs949645	A	T	0.014	0.0025	1.35e-08
20	betaine	rs6893970	A	G	-0.0273	0.0048	1.28e-08
20	betaine	rs4704552	A	G	-0.0137	0.0024	9.91e-09
20	betaine	rs478651	T	C	-0.0135	0.0024	9.29e-09
20	betaine	rs1870058	A	G	0.014	0.0024	8.33e-09
20	betaine	rs9637825	C	G	0.0139	0.0024	6.11e-09
20	betaine	rs6711167	A	T	-0.0188	0.0032	5.98e-09
20	betaine	rs2607142	T	C	-0.0139	0.0024	5.03e-09
20	betaine	rs2591386	T	C	0.0139	0.0024	5.02e-09
20	betaine	rs13165414	T	C	0.0139	0.0024	5.01e-09
20	betaine	rs4560045	A	T	-0.0147	0.0025	5e-09
20	betaine	rs10805925	A	G	-0.0139	0.0024	5e-09
20	betaine	rs10474578	T	C	-0.0139	0.0024	5e-09
20	betaine	rs6874525	T	C	-0.0139	0.0024	4.97e-09
20	betaine	rs1316753	C	G	0.0139	0.0024	4.97e-09
20	betaine	rs2607145	A	G	-0.014	0.0024	4.79e-09
20	betaine	rs2607140	T	C	0.014	0.0024	4.76e-09
20	betaine	rs17776067	T	C	-0.0196	0.0033	4.46e-09
20	betaine	rs163132	T	C	0.0144	0.0025	4.37e-09
20	betaine	rs3797535	T	C	-0.0245	0.0042	3.95e-09
20	betaine	rs10932355	A	G	0.015	0.0025	3.76e-09
20	betaine	rs10074882	A	G	0.0142	0.0024	2.87e-09
20	betaine	rs4704546	A	G	0.0142	0.0024	2.78e-09
20	betaine	rs2291919	A	C	-0.0148	0.0025	2.58e-09
20	betaine	rs2131978	A	G	-0.0142	0.0024	2.38e-09
20	betaine	rs2220839	A	T	-0.0142	0.0024	2.3e-09
20	betaine	rs6889383	T	C	0.0143	0.0024	2.27e-09
20	betaine	rs7711939	T	C	0.0143	0.0024	2.27e-09
20	betaine	rs6586282	T	C	0.0155	0.0026	1.97e-09
20	betaine	rs17775871	A	G	0.0196	0.0032	1.68e-09
20	betaine	rs2287413	C	G	0.0195	0.0032	1.5e-09
20	betaine	rs12659709	C	G	-0.0144	0.0024	1.18e-09
20	betaine	rs2166343	A	G	-0.0146	0.0024	1.07e-09
20	betaine	rs2121107	T	C	0.0146	0.0024	1.05e-09
20	betaine	rs10044259	T	C	-0.0146	0.0024	1.05e-09
20	betaine	rs10069036	A	T	-0.0146	0.0024	1.05e-09
20	betaine	rs12659618	A	G	0.0146	0.0024	1.05e-09
20	betaine	rs10942887	T	G	0.0146	0.0024	1.04e-09
20	betaine	rs10490327	A	G	-0.0197	0.0032	9.6e-10
20	betaine	rs2364594	A	G	0.0147	0.0024	9.3e-10
20	betaine	rs1291041	T	G	0.0146	0.0024	9.03e-10
20	betaine	rs12613336	T	C	0.0154	0.0025	8.98e-10
20	betaine	rs13158309	A	G	-0.0145	0.0024	8.48e-10
20	betaine	rs949644	A	G	-0.0147	0.0024	8.05e-10
20	betaine	rs4703773	T	C	0.0148	0.0024	6.07e-10
20	betaine	rs10078815	T	C	0.0148	0.0024	6.04e-10
20	betaine	rs6893527	A	G	-0.0148	0.0024	5.1e-10
20	betaine	rs10060869	A	G	-0.015	0.0024	4.24e-10
20	betaine	rs6453431	C	G	0.0149	0.0024	3.79e-10
20	betaine	rs12655567	C	G	-0.015	0.0024	2.88e-10
20	betaine	rs3829809	C	G	-0.0152	0.0024	2.87e-10
20	betaine	rs495360	A	C	-0.019	0.003	2.4e-10
20	betaine	rs7710824	A	C	-0.0158	0.0025	1.63e-10
20	betaine	rs955897	A	C	-0.0153	0.0024	1.42e-10
20	betaine	rs1915706	T	C	0.0154	0.0024	1.33e-10
20	betaine	rs1275103	C	G	-0.0155	0.0024	6.84e-11
20	betaine	rs567754	T	C	0.0162	0.0025	4.96e-11
20	betaine	rs10172053	T	G	0.0168	0.0026	4.53e-11
20	betaine	rs2216405	A	G	0.0168	0.0025	4.03e-11
20	betaine	rs7421152	A	T	0.0171	0.0026	2.12e-11
20	betaine	rs10490325	C	G	0.0171	0.0026	2.04e-11
20	betaine	rs10206976	T	G	-0.0171	0.0026	2.03e-11
20	betaine	rs2851391	T	C	-0.0121	0.0018	1.15e-11
20	betaine	rs463614	A	C	-0.0164	0.0024	3.4e-12
20	betaine	rs4673546	T	C	-0.0175	0.0025	3.26e-12
20	betaine	rs16844825	A	G	0.0176	0.0025	3.08e-12
20	betaine	rs2193617	A	G	-0.0176	0.0025	2.95e-12
20	betaine	rs16844874	T	C	0.0178	0.0026	2.9e-12
20	betaine	rs4513233	A	G	-0.0178	0.0026	2.87e-12
20	betaine	rs10490322	T	C	-0.0178	0.0025	2.24e-12
20	betaine	rs11680929	A	G	-0.0178	0.0025	2.23e-12
20	betaine	rs10490324	T	C	-0.0178	0.0025	2.22e-12
20	betaine	rs2445887	A	G	-0.0166	0.0023	1.37e-12
20	betaine	rs16844839	T	C	-0.0182	0.0026	1.34e-12
20	betaine	rs499368	A	T	-0.0191	0.0027	8.14e-13
20	betaine	rs190335	T	C	0.0168	0.0023	7.8e-13
20	betaine	rs559088	C	G	0.0173	0.0024	3.11e-13
20	betaine	rs16844862	T	C	-0.0185	0.0025	2.87e-13
20	betaine	rs10490323	A	G	-0.0185	0.0025	2.87e-13
20	betaine	rs3815630	T	C	0.0185	0.0025	2.87e-13
20	betaine	rs651852	T	C	0.0174	0.0024	1.46e-13
20	betaine	rs1717570	A	G	-0.0181	0.0024	5.48e-14
20	betaine	rs2461248	A	T	-0.0178	0.0023	2.66e-14
20	betaine	rs562487	A	G	0.0181	0.0024	1.77e-14
20	betaine	rs6453424	A	C	-0.0186	0.0024	9.77e-15
20	betaine	rs2034900	A	G	-0.0187	0.0024	6.69e-15
20	betaine	rs586199	A	G	0.0184	0.0023	3.44e-15
20	betaine	rs10944	T	G	-0.0185	0.0023	2.4e-15
20	betaine	rs532964	A	G	-0.019	0.0024	2.33e-15
20	betaine	rs6862283	T	C	0.0193	0.0024	7.93e-16
20	betaine	rs248378	A	G	0.0189	0.0023	4.46e-16
20	betaine	rs557302	A	G	-0.0192	0.0023	2.44e-16
20	betaine	rs248380	T	C	-0.0192	0.0023	2.32e-16
20	betaine	rs248381	A	G	0.0192	0.0023	2.19e-16
20	betaine	rs17223387	C	G	-0.0201	0.0025	2.17e-16
20	betaine	rs11960388	A	T	-0.0274	0.0033	1.92e-16
20	betaine	rs185077	T	C	-0.0193	0.0023	1.54e-16
20	betaine	rs7709472	A	T	-0.0198	0.0024	1.41e-16
20	betaine	rs2461249	A	G	-0.0194	0.0023	1.16e-16
20	betaine	rs7709757	T	C	0.0199	0.0024	1.11e-16
20	betaine	rs2034899	T	G	0.0199	0.0024	1.05e-16
20	betaine	rs2303129	T	C	0.02	0.0024	7.95e-17
20	betaine	rs3797539	A	C	-0.02	0.0024	7.88e-17
20	betaine	rs3797538	A	G	0.02	0.0024	7.88e-17
20	betaine	rs1644004	A	G	-0.0195	0.0023	7.57e-17
20	betaine	rs731124	T	C	-0.0201	0.0024	6.77e-17
20	betaine	rs6875201	A	G	0.0282	0.0034	6.24e-17
20	betaine	rs16876363	A	C	-0.0202	0.0024	6.07e-17
20	betaine	rs403224	T	G	-0.0196	0.0023	4.9e-17
20	betaine	rs248383	T	C	0.0196	0.0023	4.48e-17
20	betaine	rs248384	T	C	-0.0196	0.0023	4.43e-17
20	betaine	rs248385	C	G	-0.0196	0.0023	4.36e-17
20	betaine	rs727674	A	T	0.0203	0.0024	3.86e-17
20	betaine	rs2049163	T	C	-0.0204	0.0024	2.88e-17
20	betaine	rs7710133	T	C	-0.0202	0.0024	1.59e-17
20	betaine	rs6859544	C	G	-0.0205	0.0024	1.57e-17
20	betaine	rs6860801	C	G	0.0205	0.0024	1.36e-17
20	betaine	rs16876302	T	C	0.0205	0.0024	1.3e-17
20	betaine	rs6881725	T	C	0.0207	0.0024	9.21e-18
20	betaine	rs1805073	C	G	-0.0207	0.0024	8.02e-18
20	betaine	rs933683	T	G	-0.0207	0.0024	7.97e-18
20	betaine	rs1805074	A	G	0.0207	0.0024	7.97e-18
20	betaine	rs933684	A	C	0.0207	0.0024	7.97e-18
20	betaine	rs7731142	A	C	0.0207	0.0024	6.3e-18
20	betaine	rs6873326	T	C	0.0291	0.0034	5.18e-18
20	betaine	rs4673553	T	G	0.0155	0.0018	3.62e-18
20	betaine	rs6894156	T	C	-0.0296	0.0034	1.72e-18
20	betaine	rs921943	T	C	-0.0216	0.0025	1.27e-18
20	betaine	rs7736376	T	C	0.0298	0.0034	6.75e-19
20	betaine	rs17823744	A	G	0.0297	0.0033	4.96e-19
20	betaine	rs7732845	A	G	0.0298	0.0033	4.52e-19
20	betaine	rs17823642	T	C	-0.03	0.0034	4.1e-19
20	betaine	rs16876503	A	G	0.03	0.0034	3.66e-19
20	betaine	rs16876500	T	C	-0.0301	0.0034	3.02e-19
20	betaine	rs16876512	T	C	-0.0302	0.0034	2.87e-19
20	betaine	rs16876498	T	C	0.0301	0.0034	2.55e-19
20	betaine	rs17823774	C	G	0.0303	0.0034	2.1e-19
20	betaine	rs715	T	C	0.0221	0.0025	2.08e-19
20	betaine	rs6883815	A	G	-0.0304	0.0034	1.84e-19
20	betaine	rs16876394	T	C	0.0304	0.0034	1.49e-19
21	carnitine	rs13182115	T	G	0.0041	0.0009	9.99e-06
21	carnitine	rs1014486	T	C	0.004	0.0009	9.98e-06
21	carnitine	rs7662505	A	T	-0.004	0.0009	9.98e-06
21	carnitine	rs2412005	A	T	-0.004	0.0009	9.95e-06
21	carnitine	rs2253366	A	T	0.004	0.0009	9.92e-06
21	carnitine	rs9317240	A	G	-0.004	0.0009	9.92e-06
21	carnitine	rs9530481	T	C	0.004	0.0009	9.9e-06
21	carnitine	rs501720	A	C	-0.004	0.0009	9.9e-06
21	carnitine	rs12650354	T	C	0.0329	0.0074	9.89e-06
21	carnitine	rs496150	A	G	-0.004	0.0009	9.88e-06
21	carnitine	rs2360635	A	G	0.004	0.0009	9.86e-06
21	carnitine	rs4859971	T	C	0.004	0.0009	9.86e-06
21	carnitine	rs515280	C	G	0.004	0.0009	9.85e-06
21	carnitine	rs519932	T	G	-0.004	0.0009	9.85e-06
21	carnitine	rs12817660	A	G	-0.004	0.0009	9.81e-06
21	carnitine	rs2223928	T	C	0.004	0.0009	9.81e-06
21	carnitine	rs2164183	T	G	-0.004	0.0009	9.8e-06
21	carnitine	rs480662	A	G	-0.004	0.0009	9.73e-06
21	carnitine	rs7517302	T	C	0.004	0.0009	9.64e-06
21	carnitine	rs1507101	A	G	0.004	0.0009	9.63e-06
21	carnitine	rs2327855	A	C	0.004	0.0009	9.55e-06
21	carnitine	rs11085752	A	C	-0.004	0.0009	9.54e-06
21	carnitine	rs5999027	T	C	-0.004	0.0009	9.52e-06
21	carnitine	rs10515456	A	G	-0.0075	0.0017	9.48e-06
21	carnitine	rs2133813	T	C	0.0041	0.0009	9.47e-06
21	carnitine	rs9530477	T	C	0.004	0.0009	9.46e-06
21	carnitine	rs12980652	A	T	-0.0145	0.0033	9.45e-06
21	carnitine	rs1399	A	G	0.004	0.0009	9.45e-06
21	carnitine	rs1886098	A	G	-0.0142	0.0032	9.44e-06
21	carnitine	rs2839471	T	C	-0.004	0.0009	9.41e-06
21	carnitine	rs11749859	T	C	-0.004	0.0009	9.39e-06
21	carnitine	rs9544060	T	C	0.004	0.0009	9.36e-06
21	carnitine	rs1397	C	G	0.004	0.0009	9.35e-06
21	carnitine	rs220168	A	G	-0.004	0.0009	9.33e-06
21	carnitine	rs9415044	T	G	-0.004	0.0009	9.31e-06
21	carnitine	rs12803813	T	C	0.004	0.0009	9.3e-06
21	carnitine	rs7837480	A	G	-0.004	0.0009	9.3e-06
21	carnitine	rs1482567	T	C	0.004	0.0009	9.3e-06
21	carnitine	rs1323567	T	C	-0.004	0.0009	9.29e-06
21	carnitine	rs4669392	A	G	-0.004	0.0009	9.29e-06
21	carnitine	rs10784751	A	T	0.004	0.0009	9.29e-06
21	carnitine	rs1915990	A	G	-0.0077	0.0017	9.27e-06
21	carnitine	rs246946	T	C	0.0041	0.0009	9.26e-06
21	carnitine	rs13284789	T	C	0.0079	0.0018	9.19e-06
21	carnitine	rs718150	A	G	-0.004	0.0009	9.18e-06
21	carnitine	rs969394	A	G	-0.004	0.0009	9.15e-06
21	carnitine	rs1323566	A	G	0.004	0.0009	9.15e-06
21	carnitine	rs9600572	A	G	-0.004	0.0009	9.14e-06
21	carnitine	rs9600575	A	G	-0.004	0.0009	9.12e-06
21	carnitine	rs478982	A	G	0.004	0.0009	9.11e-06
21	carnitine	rs970446	A	C	0.004	0.0009	9.09e-06
21	carnitine	rs2225978	A	C	-0.004	0.0009	9.08e-06
21	carnitine	rs9863328	T	C	0.004	0.0009	9.08e-06
21	carnitine	rs1109773	C	G	0.004	0.0009	9.03e-06
21	carnitine	rs1544811	A	G	0.004	0.0009	8.99e-06
21	carnitine	rs3905228	A	C	0.0041	0.0009	8.96e-06
21	carnitine	rs4743692	A	G	-0.004	0.0009	8.95e-06
21	carnitine	rs1450681	A	G	-0.004	0.0009	8.95e-06
21	carnitine	rs4743691	A	G	0.004	0.0009	8.95e-06
21	carnitine	rs2000069	T	C	0.0041	0.0009	8.87e-06
21	carnitine	rs1953127	T	C	-0.004	0.0009	8.86e-06
21	carnitine	rs1447030	T	C	-0.004	0.0009	8.86e-06
21	carnitine	rs7331579	C	G	0.004	0.0009	8.86e-06
21	carnitine	rs4743694	C	G	-0.004	0.0009	8.86e-06
21	carnitine	rs7872170	A	G	0.004	0.0009	8.83e-06
21	carnitine	rs9960949	A	G	-0.0042	0.0009	8.83e-06
21	carnitine	rs7026246	A	C	-0.004	0.0009	8.83e-06
21	carnitine	rs10119876	T	G	-0.004	0.0009	8.82e-06
21	carnitine	rs10820618	A	T	0.004	0.0009	8.82e-06
21	carnitine	rs9974470	A	T	-0.004	0.0009	8.81e-06
21	carnitine	rs10991141	T	C	-0.004	0.0009	8.81e-06
21	carnitine	rs2714684	C	G	-0.004	0.0009	8.8e-06
21	carnitine	rs1275103	C	G	0.004	0.0009	8.79e-06
21	carnitine	rs3118816	A	C	-0.004	0.0009	8.79e-06
21	carnitine	rs1507507	A	G	-0.004	0.0009	8.78e-06
21	carnitine	rs10956672	A	C	0.004	0.0009	8.76e-06
21	carnitine	rs6494149	A	G	-0.004	0.0009	8.71e-06
21	carnitine	rs2544371	A	G	0.004	0.0009	8.69e-06
21	carnitine	rs6948474	A	T	0.0077	0.0017	8.6e-06
21	carnitine	rs10772367	C	G	-0.004	0.0009	8.58e-06
21	carnitine	rs6581708	T	C	0.004	0.0009	8.57e-06
21	carnitine	rs1250070	A	G	-0.0042	0.0009	8.56e-06
21	carnitine	rs4742907	A	G	0.004	0.0009	8.55e-06
21	carnitine	rs2055802	A	G	0.004	0.0009	8.53e-06
21	carnitine	rs12587546	A	G	-0.0041	0.0009	8.46e-06
21	carnitine	rs4771416	T	C	-0.004	0.0009	8.46e-06
21	carnitine	rs9518622	T	C	0.004	0.0009	8.43e-06
21	carnitine	rs10917994	T	C	-0.0041	0.0009	8.43e-06
21	carnitine	rs657535	A	G	-0.004	0.0009	8.43e-06
21	carnitine	rs8043243	T	C	-0.004	0.0009	8.41e-06
21	carnitine	rs9518625	A	G	-0.004	0.0009	8.39e-06
21	carnitine	rs8134847	T	C	0.0041	0.0009	8.38e-06
21	carnitine	rs2124990	T	C	-0.004	0.0009	8.38e-06
21	carnitine	rs7320884	T	C	-0.004	0.0009	8.37e-06
21	carnitine	rs4468458	A	G	-0.004	0.0009	8.37e-06
21	carnitine	rs1443837	A	G	0.004	0.0009	8.35e-06
21	carnitine	rs7940551	T	C	-0.004	0.0009	8.33e-06
21	carnitine	rs2767290	A	G	0.004	0.0009	8.33e-06
21	carnitine	rs9518630	T	C	-0.004	0.0009	8.29e-06
21	carnitine	rs4885359	T	G	-0.004	0.0009	8.19e-06
21	carnitine	rs6832027	A	G	0.004	0.0009	8.16e-06
21	carnitine	rs902013	T	G	-0.004	0.0009	8.08e-06
21	carnitine	rs2119588	A	G	0.0041	0.0009	8.04e-06
21	carnitine	rs3900685	A	C	-0.0178	0.004	8e-06
21	carnitine	rs7686890	T	C	0.004	0.0009	7.99e-06
21	carnitine	rs4771417	T	C	0.004	0.0009	7.94e-06
21	carnitine	rs9518632	T	C	0.004	0.0009	7.88e-06
21	carnitine	rs12867127	T	G	-0.004	0.0009	7.84e-06
21	carnitine	rs10438357	A	G	-0.004	0.0009	7.82e-06
21	carnitine	rs12417365	T	C	-0.004	0.0009	7.82e-06
21	carnitine	rs9544069	T	G	-0.004	0.0009	7.8e-06
21	carnitine	rs7121966	A	G	0.004	0.0009	7.8e-06
21	carnitine	rs1866570	C	G	-0.004	0.0009	7.76e-06
21	carnitine	rs12757533	A	T	-0.0041	0.0009	7.67e-06
21	carnitine	rs9518633	A	T	-0.004	0.0009	7.67e-06
21	carnitine	rs555908	T	C	-0.0041	0.0009	7.64e-06
21	carnitine	rs482275	T	C	0.0041	0.0009	7.61e-06
[truncated: 7,272 more rows]

## Sheet: Table S5
Supplementary Table 5. Locus-wide significant and lead SNPs (r^2 < 0.001) that were used as instruments for gut microbiota-derived metabolites.
Trait Number	Gut metabolites	SNPs	Effect Allele	Other Allele	β	Standard Error	P value
1	2-aminobutyrate	rs2853187	A	T	-0.0078	0.0018	9.42e-06
1	2-aminobutyrate	rs6970514	A	G	-0.0233	0.0053	9.02e-06
1	2-aminobutyrate	rs6844227	T	C	-0.0078	0.0018	9.02e-06
1	2-aminobutyrate	rs4685337	T	C	-0.0078	0.0018	8.64e-06
1	2-aminobutyrate	rs860354	A	T	-0.0079	0.0018	8.35e-06
1	2-aminobutyrate	rs7286668	A	C	-0.0113	0.0025	7.86e-06
1	2-aminobutyrate	rs6425496	T	C	-0.0079	0.0018	7.82e-06
1	2-aminobutyrate	rs2651929	T	C	-0.008	0.0018	7.04e-06
1	2-aminobutyrate	rs7582468	A	C	0.0079	0.0018	6.52e-06
1	2-aminobutyrate	rs4722590	A	C	0.008	0.0018	5.8e-06
1	2-aminobutyrate	rs758132	A	C	0.008	0.0018	5.18e-06
1	2-aminobutyrate	rs4900883	C	G	-0.0081	0.0018	4.7e-06
1	2-aminobutyrate	rs1420426	A	G	0.0081	0.0018	4.16e-06
1	2-aminobutyrate	rs1334592	T	C	-0.0084	0.0018	4.01e-06
1	2-aminobutyrate	rs7856243	A	T	0.0081	0.0018	4e-06
1	2-aminobutyrate	rs11954900	T	C	0.012	0.0026	3.6e-06
1	2-aminobutyrate	rs6486771	T	C	-0.0082	0.0018	3.45e-06
1	2-aminobutyrate	rs405945	T	C	-0.0082	0.0018	3.15e-06
1	2-aminobutyrate	rs192812	T	C	0.0083	0.0018	2.89e-06
1	2-aminobutyrate	rs9323955	A	G	0.0083	0.0018	2.7e-06
1	2-aminobutyrate	rs4717210	A	G	0.019	0.004	2.03e-06
1	2-aminobutyrate	rs11885653	T	C	-0.0084	0.0018	1.76e-06
1	2-aminobutyrate	rs16826003	T	C	-0.0239	0.005	1.72e-06
1	2-aminobutyrate	rs3961919	A	G	0.0085	0.0018	1.48e-06
1	2-aminobutyrate	rs9821422	T	G	-0.0085	0.0018	1.37e-06
1	2-aminobutyrate	rs4815285	A	G	-0.0085	0.0018	1.19e-06
1	2-aminobutyrate	rs17763479	A	C	0.0167	0.0034	9.81e-07
1	2-aminobutyrate	rs755403	T	C	0.0087	0.0018	9.52e-07
1	2-aminobutyrate	rs13256255	A	G	-0.0126	0.0026	8.3e-07
1	2-aminobutyrate	rs597467	T	C	0.0087	0.0018	8.06e-07
1	2-aminobutyrate	rs37379	A	G	0.0168	0.0034	7.94e-07
1	2-aminobutyrate	rs2018507	A	G	-0.0088	0.0018	7.06e-07
1	2-aminobutyrate	rs2635351	A	C	-0.0088	0.0018	5.95e-07
1	2-aminobutyrate	rs7310323	A	C	0.0088	0.0017	4.07e-07
1	2-aminobutyrate	rs10790077	T	C	-0.009	0.0018	3.15e-07
1	2-aminobutyrate	rs1152592	A	G	-0.0092	0.0018	1.57e-07
1	2-aminobutyrate	rs4315324	A	G	0.0092	0.0018	1.39e-07
1	2-aminobutyrate	rs1864774	T	C	0.0093	0.0017	1.15e-07
1	2-aminobutyrate	rs6972344	T	C	0.0094	0.0018	1.11e-07
1	2-aminobutyrate	rs11879267	A	G	-0.0138	0.0026	8.7e-08
1	2-aminobutyrate	rs17668963	A	C	0.0326	0.006	5.33e-08
1	2-aminobutyrate	rs10022462	T	C	-0.0117	0.0018	4.55e-11
1	2-aminobutyrate	rs10211524	A	G	0.0189	0.0023	5.59e-16
2	3- (3-hydroxyphenyl) propionate	rs3846659	C	G	0.0691	0.0155	8.64e-06
2	3- (3-hydroxyphenyl) propionate	rs2459791	T	C	0.0552	0.0121	5.24e-06
2	3- (3-hydroxyphenyl) propionate	rs6500859	A	T	-0.0511	0.0111	4.56e-06
2	3- (3-hydroxyphenyl) propionate	rs17384314	C	G	0.0503	0.0109	4.11e-06
2	3- (3-hydroxyphenyl) propionate	rs7110135	C	G	0.0523	0.0113	4e-06
2	3- (3-hydroxyphenyl) propionate	rs4796899	T	G	0.093	0.0201	3.55e-06
2	3- (3-hydroxyphenyl) propionate	rs12480837	A	G	-0.081	0.0173	2.89e-06
2	3- (3-hydroxyphenyl) propionate	rs17059417	A	G	0.1061	0.0227	2.86e-06
2	3- (3-hydroxyphenyl) propionate	rs12461874	A	C	0.0569	0.0121	2.7e-06
2	3- (3-hydroxyphenyl) propionate	rs12537257	A	G	0.0912	0.0194	2.48e-06
2	3- (3-hydroxyphenyl) propionate	rs883595	A	G	-0.1659	0.0341	1.14e-06
3	3- (4-hydroxyphenyl) lactate	rs6919482	T	C	-0.0826	0.0186	9.2e-06
3	3- (4-hydroxyphenyl) lactate	rs6942571	A	T	0.0214	0.0048	8.61e-06
3	3- (4-hydroxyphenyl) lactate	rs9973135	T	C	-0.0251	0.0056	8.32e-06
3	3- (4-hydroxyphenyl) lactate	rs4775770	A	G	-0.0156	0.0035	8.26e-06
3	3- (4-hydroxyphenyl) lactate	rs1036244	T	C	0.0116	0.0026	7.8e-06
3	3- (4-hydroxyphenyl) lactate	rs7728541	A	G	0.0455	0.0101	7.09e-06
3	3- (4-hydroxyphenyl) lactate	rs2817479	T	G	0.0126	0.0028	6.92e-06
3	3- (4-hydroxyphenyl) lactate	rs17631990	T	C	0.0237	0.0053	6.81e-06
3	3- (4-hydroxyphenyl) lactate	rs1574228	A	G	0.0119	0.0026	6.71e-06
3	3- (4-hydroxyphenyl) lactate	rs12853559	A	G	0.0228	0.005	4.63e-06
3	3- (4-hydroxyphenyl) lactate	rs9870255	C	G	-0.012	0.0026	3.73e-06
3	3- (4-hydroxyphenyl) lactate	rs6699507	T	C	-0.0159	0.0034	3.25e-06
3	3- (4-hydroxyphenyl) lactate	rs3749572	T	C	0.0808	0.0172	2.62e-06
3	3- (4-hydroxyphenyl) lactate	rs4641779	A	C	0.0165	0.0035	2.37e-06
3	3- (4-hydroxyphenyl) lactate	rs7204324	A	T	-0.0236	0.005	2.12e-06
3	3- (4-hydroxyphenyl) lactate	rs17101404	A	G	0.0245	0.0051	1.85e-06
3	3- (4-hydroxyphenyl) lactate	rs8024	A	C	0.0126	0.0026	1.58e-06
3	3- (4-hydroxyphenyl) lactate	rs1552425	A	T	-0.0123	0.0026	1.54e-06
3	3- (4-hydroxyphenyl) lactate	rs718377	A	G	-0.0126	0.0026	1.29e-06
3	3- (4-hydroxyphenyl) lactate	rs17389253	T	C	-0.0214	0.0044	1.03e-06
3	3- (4-hydroxyphenyl) lactate	rs6691915	A	G	0.013	0.0027	8.95e-07
3	3- (4-hydroxyphenyl) lactate	rs17010170	C	G	-0.0292	0.0059	6.61e-07
3	3- (4-hydroxyphenyl) lactate	rs4625783	T	C	-0.0187	0.0026	3.9e-13
4	3-hydroxybutyrate	rs2295758	T	C	-0.1137	0.0255	8.57e-06
4	3-hydroxybutyrate	rs7314742	T	G	-0.0358	0.008	8.51e-06
4	3-hydroxybutyrate	rs11224003	A	G	0.0419	0.0093	7.07e-06
4	3-hydroxybutyrate	rs2711506	A	G	-0.0326	0.0072	6.35e-06
4	3-hydroxybutyrate	rs6493912	T	C	-0.0368	0.0081	5.36e-06
4	3-hydroxybutyrate	rs4838537	T	C	0.3226	0.0699	3.96e-06
4	3-hydroxybutyrate	rs4297577	T	C	0.0977	0.0209	2.94e-06
4	3-hydroxybutyrate	rs13288937	A	C	0.2488	0.0526	2.29e-06
4	3-hydroxybutyrate	rs8000457	T	C	-0.2093	0.0433	1.35e-06
4	3-hydroxybutyrate	rs11719883	C	G	-0.0524	0.0103	3.86e-07
5	3-hydroxyglutarate	rs16977497	A	G	0.0538	0.0122	9.91e-06
5	3-hydroxyglutarate	rs890519	A	C	0.0147	0.0033	9.06e-06
5	3-hydroxyglutarate	rs1568101	T	C	-0.0255	0.0057	8.62e-06
5	3-hydroxyglutarate	rs6484669	T	C	-0.0196	0.0044	7.75e-06
5	3-hydroxyglutarate	rs10966201	T	C	0.0151	0.0034	7.11e-06
5	3-hydroxyglutarate	rs9544785	A	C	-0.015	0.0033	6.63e-06
5	3-hydroxyglutarate	rs7702827	C	G	-0.0152	0.0034	6.29e-06
5	3-hydroxyglutarate	rs11793331	T	C	0.0619	0.0136	5.09e-06
5	3-hydroxyglutarate	rs6064820	T	C	0.0155	0.0034	4.01e-06
5	3-hydroxyglutarate	rs7725624	A	C	-0.044	0.0094	3.02e-06
5	3-hydroxyglutarate	rs8176023	A	G	-0.0411	0.0087	2.46e-06
5	3-hydroxyglutarate	rs933341	A	G	0.0166	0.0035	1.56e-06
5	3-hydroxyglutarate	rs10196007	T	C	-0.032	0.0065	7.63e-07
6	3-indoxyl sulfate	rs1564485	A	T	0.0158	0.0035	7.85e-06
6	3-indoxyl sulfate	rs527140	A	G	-0.0329	0.0073	6.77e-06
6	3-indoxyl sulfate	rs3847067	A	C	-0.0316	0.007	6.69e-06
6	3-indoxyl sulfate	rs10031835	T	C	-0.034	0.0075	5.81e-06
6	3-indoxyl sulfate	rs9379897	T	C	-0.0261	0.0055	2.04e-06
6	3-indoxyl sulfate	rs9489956	T	C	0.0395	0.0079	5.28e-07
7	3-methoxytyrosine	rs9323203	A	C	-0.0118	0.0027	9.5e-06
7	3-methoxytyrosine	rs7514881	C	G	0.012	0.0027	8.53e-06
7	3-methoxytyrosine	rs11192702	A	G	-0.0275	0.0062	7.88e-06
7	3-methoxytyrosine	rs7908166	A	G	-0.0356	0.0079	7.68e-06
7	3-methoxytyrosine	rs10963172	A	G	0.0352	0.0078	6.99e-06
7	3-methoxytyrosine	rs10800623	A	G	-0.0262	0.0058	6.17e-06
7	3-methoxytyrosine	rs10012175	T	C	0.0194	0.0043	5.78e-06
7	3-methoxytyrosine	rs6442530	T	C	-0.026	0.0055	2.75e-06
7	3-methoxytyrosine	rs12131781	A	G	0.0126	0.0027	2.59e-06
7	3-methoxytyrosine	rs7751499	A	G	0.0124	0.0026	2.57e-06
7	3-methoxytyrosine	rs12538514	C	G	0.0124	0.0026	2.43e-06
7	3-methoxytyrosine	rs6592988	T	C	0.0167	0.0035	2.4e-06
7	3-methoxytyrosine	rs7253109	T	G	0.0125	0.0026	2.34e-06
7	3-methoxytyrosine	rs11564710	A	C	0.0166	0.0034	9.79e-07
7	3-methoxytyrosine	rs12815706	A	G	0.019	0.0039	9.1e-07
7	3-methoxytyrosine	rs339707	T	G	-0.0142	0.0026	6.35e-08
8	4-hydroxyhippurate	rs1948766	T	G	-0.037	0.0083	8.25e-06
8	4-hydroxyhippurate	rs6550458	A	T	0.0331	0.0072	7.72e-06
8	4-hydroxyhippurate	rs8054116	A	C	0.0352	0.008	4.56e-06
8	4-hydroxyhippurate	rs1551864	T	C	-0.038	0.0084	4.52e-06
8	4-hydroxyhippurate	rs2224722	T	G	0.0628	0.014	4.51e-06
8	4-hydroxyhippurate	rs11932470	A	G	0.0361	0.0076	2.79e-06
8	4-hydroxyhippurate	rs7083146	A	G	0.0388	0.0087	1.08e-06
8	4-hydroxyhippurate	rs12422389	T	C	-0.0801	0.018	1.08e-06
8	4-hydroxyhippurate	rs1837430	C	G	-0.0371	0.0081	1.08e-06
9	7-Hoca	rs16750	A	G	-0.015	0.0034	7.59e-06
9	7-Hoca	rs2146548	T	G	0.012	0.0027	7e-06
9	7-Hoca	rs9953686	T	C	0.0118	0.0026	6.93e-06
9	7-Hoca	rs12509356	C	G	0.018	0.004	6.8e-06
9	7-Hoca	rs12217848	A	G	0.0118	0.0026	5.74e-06
9	7-Hoca	rs9830523	T	C	-0.0346	0.0076	5.7e-06
9	7-Hoca	rs9954696	A	T	0.0121	0.0027	5.36e-06
9	7-Hoca	rs9369302	T	C	0.0118	0.0026	4.15e-06
9	7-Hoca	rs10064153	A	C	-0.0119	0.0026	3.78e-06
9	7-Hoca	rs7225312	A	T	-0.0162	0.0035	3.16e-06
9	7-Hoca	rs2625530	A	G	0.0123	0.0026	2.41e-06
9	7-Hoca	rs6755317	A	G	0.0357	0.0075	2.03e-06
9	7-Hoca	rs11593054	T	G	0.0123	0.0025	1.12e-06
9	7-Hoca	rs10501675	A	C	-0.0346	0.007	7.05e-07
9	7-Hoca	rs11627218	A	T	0.013	0.0026	6.46e-07
10	acetylcarnitine	rs2764907	C	G	0.0189	0.0043	9.95e-06
10	acetylcarnitine	rs13257229	T	C	0.0205	0.0046	9.88e-06
10	acetylcarnitine	rs17065805	T	C	-0.0223	0.005	8.24e-06
10	acetylcarnitine	rs2228070	T	C	0.0118	0.0027	8.2e-06
10	acetylcarnitine	rs10735937	T	C	-0.0147	0.0033	8e-06
10	acetylcarnitine	rs9289719	T	G	0.012	0.0027	7.38e-06
10	acetylcarnitine	rs1348656	T	C	-0.012	0.0027	6.52e-06
10	acetylcarnitine	rs13184373	T	C	-0.0124	0.0027	6.38e-06
10	acetylcarnitine	rs12614041	T	C	0.0122	0.0027	6.2e-06
10	acetylcarnitine	rs6810706	A	G	0.0221	0.0049	5.44e-06
10	acetylcarnitine	rs10989419	T	C	0.0125	0.0027	3.82e-06
10	acetylcarnitine	rs4976950	A	C	-0.068	0.0147	3.66e-06
10	acetylcarnitine	rs6583751	C	G	-0.0117	0.0025	3.6e-06
10	acetylcarnitine	rs7332276	T	G	-0.0178	0.0038	3.14e-06
10	acetylcarnitine	rs1655902	A	G	-0.0295	0.0061	1.29e-06
10	acetylcarnitine	rs662138	C	G	0.0139	0.0027	2.95e-07
10	acetylcarnitine	rs274567	T	C	0.0176	0.0025	2.85e-12
10	acetylcarnitine	rs1171614	T	C	-0.0279	0.0028	3.38e-23
11	adrenate	rs17203317	T	G	-0.0739	0.0166	8.81e-06
11	adrenate	rs11620434	A	C	0.033	0.0074	7.31e-06
11	adrenate	rs12531203	T	C	-0.0162	0.0036	7.24e-06
11	adrenate	rs11206335	A	G	-0.0268	0.006	6.72e-06
11	adrenate	rs6006250	T	C	-0.0532	0.0118	6.49e-06
11	adrenate	rs831471	A	G	-0.0162	0.0036	6.44e-06
11	adrenate	rs1689955	T	C	0.0258	0.0056	4.29e-06
11	adrenate	rs13192201	A	T	0.0165	0.0035	2.34e-06
11	adrenate	rs6987121	A	G	-0.0263	0.0053	7.59e-07
11	adrenate	rs12359572	T	G	0.0177	0.0036	6.26e-07
11	adrenate	rs174550	T	C	0.0347	0.0034	6.79e-24
12	alanine	rs1850267	T	C	0.0079	0.0018	9.56e-06
12	alanine	rs9367164	A	G	0.0077	0.0017	9.17e-06
12	alanine	rs10211524	A	G	-0.0104	0.0023	7.99e-06
12	alanine	rs4317609	A	G	-0.0079	0.0018	7.98e-06
12	alanine	rs6497167	T	G	0.0079	0.0018	7.64e-06
12	alanine	rs6706043	T	G	-0.0079	0.0018	7.33e-06
12	alanine	rs9876174	T	C	0.0117	0.0026	7e-06
12	alanine	rs6461542	A	T	-0.0079	0.0018	6.95e-06
12	alanine	rs2295689	A	G	-0.009	0.002	6.8e-06
12	alanine	rs785896	A	G	0.009	0.002	6.8e-06
12	alanine	rs1440327	T	C	-0.0082	0.0018	6e-06
12	alanine	rs6962350	T	G	0.008	0.0018	5.68e-06
12	alanine	rs9866434	A	T	0.008	0.0018	5.55e-06
12	alanine	rs211962	T	C	-0.012	0.0026	5.31e-06
12	alanine	rs485878	A	G	-0.0081	0.0018	4.67e-06
12	alanine	rs1566951	T	C	-0.0082	0.0018	4.52e-06
12	alanine	rs2064272	A	G	-0.0082	0.0018	4.49e-06
12	alanine	rs6839120	A	G	0.0082	0.0018	4.03e-06
12	alanine	rs6053126	A	G	-0.014	0.003	3.06e-06
12	alanine	rs4980554	A	G	0.0082	0.0017	2.87e-06
12	alanine	rs11704957	A	C	-0.0231	0.0049	2.85e-06
12	alanine	rs7191435	T	C	0.0084	0.0018	2.53e-06
12	alanine	rs12406028	C	G	0.0083	0.0017	1.67e-06
12	alanine	rs7712111	A	G	0.0084	0.0018	1.63e-06
12	alanine	rs1472935	A	T	0.0086	0.0018	1.62e-06
12	alanine	rs1289671	A	G	-0.0084	0.0018	1.56e-06
12	alanine	rs11652554	T	C	0.0087	0.0018	1.52e-06
12	alanine	rs9582849	A	G	0.02	0.0041	1.34e-06
12	alanine	rs890228	A	G	0.0086	0.0018	1.06e-06
12	alanine	rs11893991	A	G	0.0089	0.0018	8.89e-07
12	alanine	rs17106647	T	C	0.0282	0.0057	8.85e-07
12	alanine	rs651158	A	G	0.0087	0.0018	8.12e-07
12	alanine	rs7791060	A	G	-0.0167	0.0034	6.96e-07
12	alanine	rs17520130	T	C	-0.0088	0.0018	6.85e-07
12	alanine	rs465152	A	G	-0.0087	0.0017	6.45e-07
12	alanine	rs1376492	A	T	0.009	0.0018	3.59e-07
12	alanine	rs703462	C	G	0.0093	0.0018	1.06e-07
12	alanine	rs11183620	A	G	0.0098	0.0017	1.55e-08
12	alanine	rs1260326	T	C	0.0131	0.0017	5.56e-14
13	allantoin	rs8184921	T	C	0.0165	0.0037	9.8e-06
13	allantoin	rs10492266	T	C	-0.0167	0.0038	8.78e-06
13	allantoin	rs11147404	T	G	0.0282	0.0063	8.69e-06
13	allantoin	rs2549842	T	C	-0.0206	0.0046	8.68e-06
13	allantoin	rs167277	A	C	-0.0207	0.0046	7.92e-06
13	allantoin	rs1499094	T	G	0.0208	0.0046	7.68e-06
13	allantoin	rs972709	A	C	0.0483	0.0107	6.73e-06
13	allantoin	rs1447307	T	G	-0.0211	0.0046	5.69e-06
13	allantoin	rs4579742	A	T	0.029	0.0064	5.16e-06
13	allantoin	rs12189555	A	T	0.021	0.0046	5.06e-06
13	allantoin	rs2293319	T	C	-0.0219	0.0047	3.59e-06
13	allantoin	rs1431793	A	C	-0.0216	0.0046	2.9e-06
13	allantoin	rs1799412	C	G	-0.0262	0.0055	2.28e-06
13	allantoin	rs12132798	C	G	0.0615	0.013	2.09e-06
13	allantoin	rs1320934	A	T	0.1215	0.0253	1.51e-06
13	allantoin	rs12718598	T	C	0.018	0.0037	1.49e-06
13	allantoin	rs9834988	T	C	0.0185	0.0038	7.98e-07
13	allantoin	rs8108144	T	G	-0.0232	0.0047	6.44e-07
13	allantoin	rs10771223	A	G	0.0237	0.0046	2.87e-07
14	arabinose	rs33976862	C	G	0.0602	0.0135	7.76e-06
14	arabinose	rs7790791	T	C	0.0594	0.013	4.67e-06
14	arabinose	rs12091176	A	G	0.127	0.0271	2.81e-06
14	arabinose	rs12426131	A	G	0.0246	0.0051	1.68e-06
14	arabinose	rs526744	T	C	-0.021	0.0042	7.14e-07
15	arginine	rs6479442	A	C	0.0101	0.0023	9.59e-06
15	arginine	rs2916148	A	G	-0.0101	0.0023	9.24e-06
15	arginine	rs7036499	T	C	0.0217	0.0049	8.86e-06
15	arginine	rs12985777	T	C	-0.0141	0.0032	8.86e-06
15	arginine	rs2933871	A	G	0.0178	0.004	7.65e-06
15	arginine	rs6920504	T	C	-0.0135	0.003	7.53e-06
15	arginine	rs7535809	A	G	0.0138	0.0031	7.28e-06
15	arginine	rs17706531	A	G	0.0105	0.0023	6.97e-06
15	arginine	rs901272	A	C	-0.0105	0.0023	6.49e-06
15	arginine	rs837763	T	C	0.0114	0.0025	6.03e-06
15	arginine	rs720118	T	C	-0.0105	0.0023	4.55e-06
15	arginine	rs1153903	A	G	-0.0106	0.0023	4.19e-06
15	arginine	rs12714263	A	G	-0.0107	0.0023	3.98e-06
15	arginine	rs7717247	A	C	0.0162	0.0035	3.35e-06
15	arginine	rs3011362	A	G	-0.0349	0.0074	2.37e-06
15	arginine	rs2180566	T	C	-0.0109	0.0023	2.11e-06
15	arginine	rs6561899	A	T	0.011	0.0023	1.84e-06
15	arginine	rs11114987	T	C	-0.0324	0.0067	1.41e-06
15	arginine	rs511304	A	C	0.0191	0.0039	1.01e-06
15	arginine	rs715	T	C	0.0144	0.0028	2.9e-07
15	arginine	rs2246012	T	C	-0.0166	0.0032	2.23e-07
16	asparagine	rs13269603	T	C	-0.0114	0.0026	9.61e-06
16	asparagine	rs512721	A	G	-0.0147	0.0033	9.28e-06
16	asparagine	rs4701742	T	C	-0.0079	0.0018	8.65e-06
16	asparagine	rs1957025	A	G	-0.0079	0.0018	8.61e-06
16	asparagine	rs12327010	A	G	-0.0105	0.0024	8.45e-06
16	asparagine	rs7822643	A	G	0.0115	0.0026	8.14e-06
16	asparagine	rs12241172	T	C	0.0082	0.0018	7.58e-06
16	asparagine	rs7445640	T	G	0.008	0.0018	6.95e-06
16	asparagine	rs1324707	A	G	-0.009	0.002	6.8e-06
16	asparagine	rs1797387	A	G	-0.008	0.0018	6.71e-06
16	asparagine	rs12136030	T	C	-0.008	0.0018	6.23e-06
16	asparagine	rs10503601	T	C	-0.0214	0.0047	6.17e-06
16	asparagine	rs13174601	T	C	0.0604	0.0134	6.15e-06
16	asparagine	rs11778747	T	C	-0.0194	0.0043	5.25e-06
16	asparagine	rs313125	A	G	-0.0117	0.0026	5.13e-06
16	asparagine	rs4888479	A	G	0.0117	0.0025	4.24e-06
16	asparagine	rs13259125	T	C	-0.0082	0.0018	4.02e-06
16	asparagine	rs2245730	A	C	-0.0082	0.0018	3.82e-06
16	asparagine	rs12663966	A	T	-0.0083	0.0018	3.64e-06
16	asparagine	rs4896596	T	C	0.0082	0.0018	3.64e-06
16	asparagine	rs2911711	A	T	0.0083	0.0018	2.85e-06
16	asparagine	rs6679985	C	G	0.0083	0.0018	2.72e-06
16	asparagine	rs4305952	C	G	0.0084	0.0018	2.65e-06
16	asparagine	rs11126005	A	G	0.0083	0.0018	2.61e-06
16	asparagine	rs11865240	T	G	-0.0085	0.0018	2.38e-06
16	asparagine	rs2372474	A	G	0.0083	0.0018	2.24e-06
16	asparagine	rs10444467	T	C	0.0086	0.0018	1.71e-06
16	asparagine	rs188611	A	G	0.0085	0.0018	1.67e-06
16	asparagine	rs11614753	T	C	-0.0958	0.02	1.6e-06
16	asparagine	rs1146975	A	G	0.0085	0.0018	1.55e-06
16	asparagine	rs1028777	A	C	-0.0086	0.0018	1.52e-06
16	asparagine	rs7161226	A	C	-0.0652	0.0134	1.1e-06
16	asparagine	rs6755681	T	C	-0.0211	0.0043	8.62e-07
16	asparagine	rs1531507	A	G	0.0127	0.0026	6.67e-07
16	asparagine	rs11170195	T	C	0.0088	0.0018	5.99e-07
16	asparagine	rs11801253	A	G	-0.0094	0.0019	5.68e-07
16	asparagine	rs17345286	T	C	0.0124	0.0025	5.07e-07
16	asparagine	rs4690523	T	C	-0.009	0.0018	3.48e-07
16	asparagine	rs1338571	A	G	0.0091	0.0018	3.07e-07
16	asparagine	rs1536873	A	G	-0.0093	0.0018	1.67e-07
16	asparagine	rs3103098	C	G	0.0102	0.0018	8.4e-09
16	asparagine	rs3017098	A	G	0.0107	0.0018	1.48e-09
16	asparagine	rs2011069	A	G	0.027	0.002	1.56e-41
17	aspartate	rs12954899	A	G	-0.0254	0.0057	8.84e-06
17	aspartate	rs6854832	T	C	0.0472	0.0103	4.98e-06
17	aspartate	rs4690523	T	C	0.0182	0.0037	1.04e-06
17	aspartate	rs7150776	T	C	0.0279	0.0057	9.22e-07
18	benzoate	rs9382939	T	C	0.0255	0.0058	1e-05
18	benzoate	rs8014112	T	C	0.0081	0.0018	9.35e-06
18	benzoate	rs4353947	A	G	-0.0082	0.0018	8.7e-06
18	benzoate	rs12899069	T	C	0.0131	0.0029	8.58e-06
18	benzoate	rs1151659	T	C	-0.0219	0.0049	8.24e-06
18	benzoate	rs12150754	C	G	0.0083	0.0019	7.7e-06
18	benzoate	rs4386719	T	C	-0.0083	0.0019	7.38e-06
18	benzoate	rs3131535	A	G	-0.0205	0.0045	6.3e-06
18	benzoate	rs9514739	C	G	-0.0122	0.0027	6.1e-06
18	benzoate	rs159486	T	C	0.012	0.0027	5.91e-06
18	benzoate	rs9859467	A	G	-0.0203	0.0045	5.75e-06
18	benzoate	rs11013865	T	C	0.0084	0.0019	5.42e-06
18	benzoate	rs10515641	A	G	-0.0086	0.0019	4.37e-06
18	benzoate	rs1791600	T	C	-0.0087	0.0019	4.09e-06
18	benzoate	rs4672488	A	G	0.0086	0.0019	4.08e-06
18	benzoate	rs4850051	A	G	-0.0086	0.0019	3.84e-06
18	benzoate	rs4741625	A	G	0.0085	0.0018	3.5e-06
18	benzoate	rs11838539	A	G	0.0284	0.0061	3.38e-06
18	benzoate	rs7513165	T	C	0.0086	0.0018	2.83e-06
18	benzoate	rs969075	T	C	-0.0086	0.0018	2.63e-06
18	benzoate	rs310528	A	G	0.0086	0.0018	2.59e-06
18	benzoate	rs7283154	T	C	-0.0087	0.0018	2.32e-06
18	benzoate	rs2317834	T	G	0.0129	0.0027	2.31e-06
18	benzoate	rs8008040	T	C	-0.0087	0.0018	2.06e-06
18	benzoate	rs16876152	T	G	-0.0089	0.0019	1.65e-06
18	benzoate	rs4515826	T	G	-0.0132	0.0027	1.31e-06
18	benzoate	rs310597	A	G	-0.0088	0.0018	1.3e-06
18	benzoate	rs10745735	A	G	0.0133	0.0027	1.15e-06
18	benzoate	rs6841005	T	C	0.0088	0.0018	1.15e-06
18	benzoate	rs3112496	T	C	0.0127	0.0026	1.13e-06
18	benzoate	rs10981455	A	G	-0.0089	0.0018	1.08e-06
18	benzoate	rs7561849	A	G	0.009	0.0018	1.01e-06
18	benzoate	rs12637854	A	T	-0.0138	0.0027	4.33e-07
18	benzoate	rs9394526	A	G	-0.0187	0.0037	4.28e-07
18	benzoate	rs3765035	A	G	0.0092	0.0018	3.76e-07
18	benzoate	rs4852620	A	G	0.0141	0.0027	1.73e-07
18	benzoate	rs247616	T	C	0.0098	0.0019	1.32e-07
19	beta-hydroxyisovalerate	rs943251	T	G	0.0118	0.0027	9.9e-06
19	beta-hydroxyisovalerate	rs10494270	A	G	0.0119	0.0027	8.63e-06
19	beta-hydroxyisovalerate	rs2130791	A	G	0.0121	0.0027	7.96e-06
19	beta-hydroxyisovalerate	rs7178596	A	G	-0.012	0.0027	7.92e-06
19	beta-hydroxyisovalerate	rs12325299	C	G	0.0122	0.0027	6.94e-06
19	beta-hydroxyisovalerate	rs6952850	A	G	-0.012	0.0027	6.88e-06
19	beta-hydroxyisovalerate	rs9347123	A	T	-0.0121	0.0026	5.02e-06
19	beta-hydroxyisovalerate	rs9460599	T	C	0.0302	0.0066	4.86e-06
19	beta-hydroxyisovalerate	rs1448817	A	G	0.0124	0.0027	4.56e-06
19	beta-hydroxyisovalerate	rs11869714	A	G	-0.0126	0.0027	4.25e-06
19	beta-hydroxyisovalerate	rs1337278	A	G	0.0124	0.0027	3.68e-06
19	beta-hydroxyisovalerate	rs3778889	T	C	0.0246	0.0053	3.42e-06
19	beta-hydroxyisovalerate	rs789195	A	G	-0.0128	0.0027	2.53e-06
19	beta-hydroxyisovalerate	rs7660017	A	G	-0.0131	0.0028	2.34e-06
19	beta-hydroxyisovalerate	rs11605057	T	C	-0.0202	0.0043	2.24e-06
19	beta-hydroxyisovalerate	rs11858062	T	C	0.0213	0.0044	1.65e-06
19	beta-hydroxyisovalerate	rs12950972	T	C	-0.0133	0.0027	9.84e-07
19	beta-hydroxyisovalerate	rs17386586	A	C	-0.0134	0.0027	9.74e-07
19	beta-hydroxyisovalerate	rs6477873	T	C	0.0131	0.0027	9.51e-07
19	beta-hydroxyisovalerate	rs1542884	T	C	0.0132	0.0027	7.15e-07
19	beta-hydroxyisovalerate	rs7446718	A	G	-0.0417	0.0082	3.83e-07
19	beta-hydroxyisovalerate	rs1185260	A	G	-0.0191	0.0036	1.14e-07
19	beta-hydroxyisovalerate	rs9841498	T	C	0.0145	0.0027	7.12e-08
19	beta-hydroxyisovalerate	rs10945649	A	T	0.0212	0.0036	4.29e-09
20	betaine	rs4327704	A	C	-0.0219	0.005	9.94e-06
20	betaine	rs12190141	A	G	0.0616	0.0139	9.9e-06
20	betaine	rs17595065	A	G	0.0347	0.0078	9.73e-06
20	betaine	rs9886534	T	C	-0.0079	0.0018	8.74e-06
20	betaine	rs11943623	A	G	-0.0115	0.0026	8.4e-06
20	betaine	rs7896866	A	C	0.0108	0.0024	8.34e-06
20	betaine	rs7781104	T	C	0.0208	0.0047	7.76e-06
20	betaine	rs10937433	C	G	0.008	0.0018	6.62e-06
20	betaine	rs12569219	A	C	-0.0118	0.0026	5.82e-06
20	betaine	rs7668550	T	G	-0.0368	0.0081	5.54e-06
20	betaine	rs3797248	A	G	0.012	0.0026	4.62e-06
20	betaine	rs2396726	T	C	-0.0179	0.0039	4.52e-06
20	betaine	rs4646359	T	C	-0.0083	0.0018	3.2e-06
20	betaine	rs164372	T	C	0.012	0.0025	2.64e-06
20	betaine	rs7126003	T	C	0.0185	0.0039	2.58e-06
20	betaine	rs10153066	T	G	0.0085	0.0018	2.12e-06
20	betaine	rs152727	T	C	-0.0121	0.0025	1.71e-06
20	betaine	rs1535039	T	C	0.0175	0.0035	4.49e-07
20	betaine	rs9462856	T	C	-0.0093	0.0018	2e-07
20	betaine	rs12151827	T	C	-0.0141	0.0026	6.35e-08
20	betaine	rs495360	A	C	-0.019	0.003	2.4e-10
20	betaine	rs2851391	T	C	-0.0121	0.0018	1.15e-11
20	betaine	rs715	T	C	0.0221	0.0025	2.08e-19
20	betaine	rs16876394	T	C	0.0304	0.0034	1.49e-19
21	carnitine	rs496150	A	G	-0.004	0.0009	9.88e-06
21	carnitine	rs1507101	A	G	0.004	0.0009	9.63e-06
21	carnitine	rs2327855	A	C	0.004	0.0009	9.55e-06
21	carnitine	rs2133813	T	C	0.0041	0.0009	9.47e-06
21	carnitine	rs12980652	A	T	-0.0145	0.0033	9.45e-06
21	carnitine	rs4669392	A	G	-0.004	0.0009	9.29e-06
21	carnitine	rs13284789	T	C	0.0079	0.0018	9.19e-06
21	carnitine	rs1109773	C	G	0.004	0.0009	9.03e-06
21	carnitine	rs2714684	C	G	-0.004	0.0009	8.8e-06
21	carnitine	rs10956672	A	C	0.004	0.0009	8.76e-06
21	carnitine	rs2544371	A	G	0.004	0.0009	8.69e-06
21	carnitine	rs1250070	A	G	-0.0042	0.0009	8.56e-06
21	carnitine	rs8043243	T	C	-0.004	0.0009	8.41e-06
21	carnitine	rs7686890	T	C	0.004	0.0009	7.99e-06
21	carnitine	rs1866570	C	G	-0.004	0.0009	7.76e-06
21	carnitine	rs12215339	T	C	0.0321	0.0072	7.5e-06
21	carnitine	rs9613019	T	C	-0.0041	0.0009	7.42e-06
21	carnitine	rs989681	T	C	0.0041	0.0009	7.36e-06
21	carnitine	rs2793471	T	C	0.0041	0.0009	7.23e-06
21	carnitine	rs2309338	A	G	0.0041	0.0009	7.06e-06
21	carnitine	rs4504898	T	C	-0.0041	0.0009	7.03e-06
21	carnitine	rs4634560	T	C	-0.009	0.002	6.8e-06
21	carnitine	rs2068985	C	G	-0.0041	0.0009	6.76e-06
21	carnitine	rs10789970	T	C	-0.0041	0.0009	6.63e-06
21	carnitine	rs13162168	A	G	-0.0041	0.0009	6.37e-06
21	carnitine	rs7038757	T	C	0.0041	0.0009	6.13e-06
21	carnitine	rs2432560	T	G	0.0042	0.0009	6.09e-06
21	carnitine	rs2962321	T	C	-0.0077	0.0017	6.01e-06
21	carnitine	rs4811828	T	C	0.0077	0.0017	5.89e-06
21	carnitine	rs8127674	A	G	-0.0041	0.0009	5.85e-06
21	carnitine	rs11630130	A	G	0.0092	0.002	5.78e-06
21	carnitine	rs2000364	T	G	0.0041	0.0009	5.72e-06
21	carnitine	rs4633738	A	C	0.0041	0.0009	5.38e-06
21	carnitine	rs11589858	T	G	-0.0041	0.0009	5.26e-06
21	carnitine	rs10869018	T	C	-0.0041	0.0009	5.2e-06
21	carnitine	rs2362839	A	G	-0.0041	0.0009	5.15e-06
21	carnitine	rs10130689	T	C	-0.0075	0.0017	4.99e-06
21	carnitine	rs10111368	A	G	-0.0041	0.0009	4.98e-06
21	carnitine	rs13231650	T	C	0.0041	0.0009	4.78e-06
21	carnitine	rs10875102	A	G	-0.0042	0.0009	4.63e-06
21	carnitine	rs6852374	A	G	0.0041	0.0009	4.44e-06
21	carnitine	rs2504927	T	C	-0.0041	0.0009	4.35e-06
21	carnitine	rs7991989	T	C	0.0041	0.0009	4.3e-06
21	carnitine	rs1114130	T	C	-0.0042	0.0009	4.28e-06
21	carnitine	rs2508305	T	C	-0.0079	0.0017	4.05e-06
21	carnitine	rs9947578	A	G	0.0043	0.0009	3.94e-06
21	carnitine	rs7732790	A	C	-0.0042	0.0009	3.72e-06
21	carnitine	rs9383693	T	C	-0.0042	0.0009	3.57e-06
21	carnitine	rs6866597	T	G	0.0042	0.0009	3.56e-06
21	carnitine	rs9419445	T	C	0.0042	0.0009	3.46e-06
21	carnitine	rs7435034	A	G	-0.0042	0.0009	3.44e-06
21	carnitine	rs294280	T	C	0.0042	0.0009	3.43e-06
21	carnitine	rs1446555	A	C	0.008	0.0017	3.21e-06
21	carnitine	rs10826291	A	G	-0.0042	0.0009	3.05e-06
21	carnitine	rs6793266	T	C	-0.0043	0.0009	2.92e-06
21	carnitine	rs2595993	A	C	-0.0042	0.0009	2.88e-06
21	carnitine	rs11085914	T	G	-0.0042	0.0009	2.88e-06
21	carnitine	rs9415053	C	G	-0.0042	0.0009	2.82e-06
21	carnitine	rs262273	C	G	-0.0042	0.0009	2.76e-06
21	carnitine	rs729952	T	G	0.0042	0.0009	2.74e-06
21	carnitine	rs6471514	T	C	-0.0042	0.0009	2.73e-06
21	carnitine	rs1544412	T	C	-0.0043	0.0009	2.68e-06
21	carnitine	rs724752	T	C	0.0043	0.0009	2.65e-06
21	carnitine	rs700760	T	G	-0.0042	0.0009	2.57e-06
21	carnitine	rs6506736	A	G	0.0042	0.0009	2.56e-06
21	carnitine	rs1936602	T	C	0.0043	0.0009	2.53e-06
21	carnitine	rs6602640	T	G	0.008	0.0017	2.5e-06
21	carnitine	rs9557806	A	G	-0.0042	0.0009	2.4e-06
21	carnitine	rs1424937	A	G	0.0042	0.0009	2.32e-06
21	carnitine	rs778423	C	G	-0.0043	0.0009	2.28e-06
21	carnitine	rs2789599	A	G	0.0043	0.0009	2.16e-06
21	carnitine	rs2577264	A	G	0.0043	0.0009	2.12e-06
21	carnitine	rs7929841	T	C	0.0043	0.0009	2.1e-06
21	carnitine	rs3127274	T	C	0.0043	0.0009	2.09e-06
21	carnitine	rs1929425	T	C	0.0043	0.0009	2.08e-06
21	carnitine	rs4665406	T	C	-0.0043	0.0009	1.94e-06
21	carnitine	rs6539588	T	C	0.0043	0.0009	1.92e-06
21	carnitine	rs12245254	T	C	0.0043	0.0009	1.92e-06
21	carnitine	rs6709816	A	G	-0.0077	0.0016	1.86e-06
21	carnitine	rs12510909	T	C	-0.0043	0.0009	1.84e-06
21	carnitine	rs288332	A	G	-0.0043	0.0009	1.83e-06
21	carnitine	rs2451996	A	G	0.0043	0.0009	1.67e-06
21	carnitine	rs10920115	T	G	0.0044	0.0009	1.64e-06
21	carnitine	rs1225019	A	G	-0.0043	0.0009	1.59e-06
21	carnitine	rs4861126	C	G	0.0043	0.0009	1.56e-06
21	carnitine	rs9880736	A	C	-0.0044	0.0009	1.51e-06
21	carnitine	rs968103	T	C	0.0043	0.0009	1.5e-06
21	carnitine	rs10239136	T	C	0.0044	0.0009	1.49e-06
21	carnitine	rs4672450	T	C	0.0044	0.0009	1.36e-06
21	carnitine	rs977041	A	G	0.0044	0.0009	1.27e-06
21	carnitine	rs1430435	T	C	0.0044	0.0009	1.26e-06
21	carnitine	rs378999	T	C	-0.0044	0.0009	1.2e-06
21	carnitine	rs4722438	A	G	0.0044	0.0009	1.16e-06
21	carnitine	rs4713396	A	C	-0.0044	0.0009	1.15e-06
21	carnitine	rs12201109	A	G	-0.0045	0.0009	1.14e-06
21	carnitine	rs6554156	T	C	0.0044	0.0009	1.12e-06
21	carnitine	rs3848713	T	C	-0.0044	0.0009	1.11e-06
21	carnitine	rs2130882	T	C	0.0044	0.0009	1.11e-06
21	carnitine	rs1246267	A	G	0.0045	0.0009	1.09e-06
21	carnitine	rs1760903	A	G	-0.0045	0.0009	1.01e-06
21	carnitine	rs4764292	T	C	0.0044	0.0009	9.76e-07
21	carnitine	rs10481187	T	G	0.0045	0.0009	9.69e-07
21	carnitine	rs11915024	T	G	-0.0044	0.0009	9.59e-07
21	carnitine	rs6596361	T	C	0.0044	0.0009	9.19e-07
21	carnitine	rs2702023	C	G	0.0045	0.0009	8.56e-07
21	carnitine	rs2286460	A	G	-0.0045	0.0009	8.36e-07
21	carnitine	rs6908972	T	G	-0.009	0.0018	7.99e-07
21	carnitine	rs2292871	A	G	0.0045	0.0009	7.68e-07
21	carnitine	rs4531372	A	G	-0.0045	0.0009	7.13e-07
21	carnitine	rs9313491	C	G	0.0047	0.0009	6.09e-07
21	carnitine	rs10818924	T	C	-0.0045	0.0009	6.08e-07
21	carnitine	rs4881523	T	C	0.0045	0.0009	5.95e-07
21	carnitine	rs8099879	A	C	0.005	0.001	5.73e-07
21	carnitine	rs4305127	T	C	-0.005	0.001	5.73e-07
21	carnitine	rs12484	T	C	-0.005	0.001	5.73e-07
21	carnitine	rs4940563	A	G	-0.005	0.001	5.73e-07
21	carnitine	rs2961253	T	C	-0.005	0.001	5.73e-07
21	carnitine	rs1028981	A	G	-0.005	0.001	5.73e-07
21	carnitine	rs11630705	C	G	0.0045	0.0009	5.14e-07
21	carnitine	rs10275028	T	C	0.0046	0.0009	4.9e-07
21	carnitine	rs10489008	A	C	0.0045	0.0009	4.62e-07
21	carnitine	rs7026148	T	C	-0.0045	0.0009	4.47e-07
21	carnitine	rs4436868	T	C	0.0045	0.0009	4.29e-07
21	carnitine	rs996408	T	C	-0.0046	0.0009	3.67e-07
21	carnitine	rs4284335	A	G	-0.0046	0.0009	3.53e-07
21	carnitine	rs769809	A	G	0.0046	0.0009	3.5e-07
21	carnitine	rs899584	T	C	-0.0047	0.0009	2.89e-07
21	carnitine	rs12938026	T	C	0.0046	0.0009	2.77e-07
21	carnitine	rs4888504	T	C	0.0046	0.0009	2.68e-07
21	carnitine	rs12246131	A	T	0.008	0.0015	2.41e-07
21	carnitine	rs844016	T	C	0.0047	0.0009	2.22e-07
21	carnitine	rs140572	A	C	0.0047	0.0009	2.19e-07
21	carnitine	rs2170082	A	G	-0.0047	0.0009	2.16e-07
21	carnitine	rs10802528	T	G	-0.0047	0.0009	1.95e-07
21	carnitine	rs9838540	A	C	0.0047	0.0009	1.8e-07
21	carnitine	rs11223211	A	G	0.0047	0.0009	1.71e-07
21	carnitine	rs17370344	A	C	-0.0047	0.0009	1.66e-07
21	carnitine	rs10820588	T	G	0.0048	0.0009	1.64e-07
21	carnitine	rs8179836	C	G	0.0048	0.0009	1.49e-07
21	carnitine	rs10784558	T	C	-0.0048	0.0009	1.06e-07
21	carnitine	rs1479614	A	G	-0.0048	0.0009	9.93e-08
21	carnitine	rs1449844	C	G	-0.0048	0.0009	9.23e-08
21	carnitine	rs7162803	A	G	0.0048	0.0009	8.5e-08
21	carnitine	rs1610649	T	C	-0.0049	0.0009	7.92e-08
21	carnitine	rs17065231	T	C	-0.0092	0.0017	7.16e-08
21	carnitine	rs9942113	A	C	-0.0049	0.0009	6e-08
21	carnitine	rs3128061	T	G	-0.0049	0.0009	5.74e-08
21	carnitine	rs6535870	T	C	-0.005	0.0009	5.5e-08
21	carnitine	rs459625	T	C	-0.0049	0.0009	5.18e-08
21	carnitine	rs2279014	T	C	-0.005	0.0009	4.86e-08
21	carnitine	rs2492788	T	C	0.0049	0.0009	4.58e-08
21	carnitine	rs2396004	A	G	0.0049	0.0009	4.32e-08
21	carnitine	rs13182512	A	T	-0.005	0.0009	3.36e-08
21	carnitine	rs11183620	A	G	0.005	0.0009	3e-08
21	carnitine	rs2114713	T	G	-0.005	0.0009	2.67e-08
21	carnitine	rs11620973	A	G	-0.0051	0.0009	2.35e-08
21	carnitine	rs11620955	A	G	-0.0051	0.0009	1.63e-08
21	carnitine	rs12709393	T	G	0.0053	0.0009	6.41e-09
21	carnitine	rs735315	T	C	0.0054	0.0009	1.87e-09
21	carnitine	rs4860022	T	C	-0.0055	0.0009	9.6e-10
21	carnitine	rs6862024	A	G	-0.0055	0.0009	8.99e-10
21	carnitine	rs3736438	T	G	-0.0057	0.0009	3.19e-10
21	carnitine	rs9842133	T	C	0.0064	0.0009	4.2e-12
21	carnitine	rs1466788	A	G	-0.0074	0.0009	3.05e-16
21	carnitine	rs419291	T	C	0.0079	0.0009	3.1e-18
21	carnitine	rs10821585	A	G	-0.0086	0.0009	1.28e-21
21	carnitine	rs12356193	A	G	0.0274	0.0016	3.69e-63
22	cholate	rs16823145	A	G	-0.2614	0.0587	8.58e-06
22	cholate	rs2689327	A	G	0.0492	0.011	7.74e-06
22	cholate	rs1868259	A	G	0.0818	0.0183	7.67e-06
22	cholate	rs10999482	T	G	-0.0496	0.011	7.28e-06
22	cholate	rs6595543	A	G	0.074	0.0165	7.19e-06
22	cholate	rs9510021	A	C	-0.0468	0.0103	5.77e-06
22	cholate	rs310271	A	G	-0.0533	0.0117	5.53e-06
22	cholate	rs2363820	C	G	-0.0678	0.0145	3.08e-06
22	cholate	rs1523437	A	G	-0.0619	0.0132	2.75e-06
22	cholate	rs17723514	A	G	-0.0481	0.0102	2.3e-06
23	cholesterol	rs1411983	A	T	-0.0073	0.0017	9.21e-06
23	cholesterol	rs871748	T	C	-0.0082	0.0018	8.56e-06
23	cholesterol	rs4602115	T	G	0.0146	0.0033	7.65e-06
23	cholesterol	rs17683567	T	C	0.0078	0.0017	7.57e-06
23	cholesterol	rs11022174	A	G	0.0101	0.0023	7.36e-06
23	cholesterol	rs1479402	T	C	0.0306	0.0068	6.85e-06
23	cholesterol	rs2869804	A	G	0.0078	0.0017	6.5e-06
23	cholesterol	rs11111293	T	C	-0.008	0.0018	6.12e-06
23	cholesterol	rs1124515	A	G	-0.0078	0.0017	6.01e-06
23	cholesterol	rs12881791	T	G	-0.0083	0.0018	5.91e-06
23	cholesterol	rs11813145	A	G	0.0076	0.0017	5.87e-06
23	cholesterol	rs17728920	A	C	0.0081	0.0018	5.3e-06
23	cholesterol	rs927961	T	G	-0.0079	0.0017	5.06e-06
23	cholesterol	rs1433904	T	C	0.0442	0.0097	5.06e-06
23	cholesterol	rs10207315	T	G	0.0078	0.0017	4.79e-06
23	cholesterol	rs810551	C	G	0.008	0.0017	4.66e-06
23	cholesterol	rs4401492	T	G	0.0082	0.0018	4.52e-06
23	cholesterol	rs6970076	T	C	-0.0079	0.0017	4.37e-06
23	cholesterol	rs3747924	T	C	0.0083	0.0018	4.24e-06
23	cholesterol	rs1005596	A	G	0.0115	0.0025	4.2e-06
23	cholesterol	rs2026590	T	G	0.008	0.0017	3.76e-06
23	cholesterol	rs886282	T	C	0.0081	0.0018	3.71e-06
23	cholesterol	rs12648765	A	G	0.0564	0.0122	3.57e-06
23	cholesterol	rs12896813	T	C	-0.0082	0.0018	3.52e-06
23	cholesterol	rs2259571	T	G	-0.0078	0.0017	2.86e-06
23	cholesterol	rs6603141	A	G	-0.0081	0.0017	2.61e-06
23	cholesterol	rs10011091	T	C	0.0086	0.0018	2.15e-06
23	cholesterol	rs17182784	T	C	-0.0082	0.0017	2.1e-06
23	cholesterol	rs11106131	T	G	-0.0089	0.0019	1.81e-06
23	cholesterol	rs2870664	T	C	0.0147	0.0031	1.6e-06
23	cholesterol	rs6573766	T	G	-0.0085	0.0018	1.55e-06
23	cholesterol	rs11610936	T	C	-0.0121	0.0025	1.34e-06
23	cholesterol	rs3897960	A	T	-0.0084	0.0017	1.29e-06
23	cholesterol	rs2407893	A	G	0.0079	0.0016	1.29e-06
23	cholesterol	rs3802195	T	G	0.0086	0.0018	1.13e-06
23	cholesterol	rs1077834	T	C	-0.0113	0.0023	6.87e-07
23	cholesterol	rs6511720	T	G	-0.0136	0.0027	3.69e-07
23	cholesterol	rs4941743	T	C	0.0087	0.0017	3.28e-07
23	cholesterol	rs2130712	A	C	0.0165	0.0032	2.43e-07
23	cholesterol	rs10493549	A	G	-0.009	0.0017	2.27e-07
23	cholesterol	rs6438950	C	G	0.0131	0.0025	1.54e-07
23	cholesterol	rs17765253	A	G	0.0096	0.0018	8.27e-08
23	cholesterol	rs602633	T	G	-0.0102	0.0017	5.02e-09
23	cholesterol	rs445925	A	G	-0.025	0.004	4.11e-10
24	choline	rs8003323	C	G	0.031	0.007	9.49e-06
24	choline	rs4784175	A	T	-0.0091	0.002	8.64e-06
24	choline	rs2297615	A	T	0.007	0.0016	8.17e-06
24	choline	rs9321388	A	G	-0.0072	0.0016	7.58e-06
24	choline	rs10194073	A	C	-0.007	0.0015	6.33e-06
24	choline	rs4538138	T	G	0.0071	0.0016	6.09e-06
24	choline	rs4293599	C	G	0.0071	0.0016	5.93e-06
24	choline	rs1417497	C	G	-0.0106	0.0023	5.35e-06
24	choline	rs17497383	T	G	0.0157	0.0034	5.34e-06
24	choline	rs7687295	A	G	0.0211	0.0046	4.32e-06
24	choline	rs11058334	A	G	-0.0217	0.0047	4.26e-06
24	choline	rs4242454	A	T	0.0077	0.0016	3.25e-06
24	choline	rs2824226	A	G	0.0074	0.0016	3.19e-06
24	choline	rs17642749	T	G	-0.0165	0.0035	2.68e-06
24	choline	rs3786284	A	G	0.0077	0.0016	2.04e-06
24	choline	rs2080224	A	G	-0.0112	0.0024	1.97e-06
24	choline	rs11930490	A	G	-0.0076	0.0016	1.52e-06
24	choline	rs7215931	A	G	0.0079	0.0016	1.29e-06
24	choline	rs9663814	A	G	0.0069	0.0014	1.1e-06
24	choline	rs8033100	T	C	-0.0083	0.0016	4.94e-07
24	choline	rs12039115	T	C	-0.0088	0.0017	1.93e-07
24	choline	rs4487482	A	G	0.0081	0.0015	1.82e-07
24	choline	rs715	T	C	0.008	0.0015	9.11e-08
24	choline	rs11656215	T	C	-0.0079	0.0015	7.48e-08
25	citrate	rs13966	T	C	0.0082	0.0019	9.99e-06
25	citrate	rs1530219	A	G	-0.0078	0.0018	9.94e-06
25	citrate	rs7710027	T	C	0.0081	0.0018	9.16e-06
25	citrate	rs7152965	A	G	0.0079	0.0018	9e-06
25	citrate	rs17034684	T	G	0.0081	0.0018	7.9e-06
25	citrate	rs7919076	T	C	-0.0081	0.0018	7.79e-06
25	citrate	rs2239337	C	G	0.023	0.0051	7.51e-06
25	citrate	rs889128	T	G	0.0082	0.0018	6.75e-06
25	citrate	rs9372398	T	C	0.0081	0.0018	6.74e-06
25	citrate	rs10514735	A	G	0.0346	0.0077	6.51e-06
25	citrate	rs2534835	T	G	-0.0083	0.0018	6.23e-06
25	citrate	rs3193970	T	C	0.0081	0.0018	6.07e-06
25	citrate	rs4779800	A	G	-0.0122	0.0027	6.06e-06
25	citrate	rs12803308	A	T	-0.0081	0.0018	5.97e-06
25	citrate	rs940697	A	G	0.0082	0.0018	5.71e-06
25	citrate	rs9389071	A	G	-0.012	0.0026	5.64e-06
25	citrate	rs9327706	A	C	0.0081	0.0018	5.61e-06
25	citrate	rs10043015	T	C	0.0082	0.0018	5.58e-06
25	citrate	rs1380634	A	G	-0.0083	0.0018	5.17e-06
25	citrate	rs13151462	A	T	0.0081	0.0018	5.06e-06
25	citrate	rs7584253	A	C	0.0083	0.0018	5.04e-06
25	citrate	rs4235093	A	G	-0.0083	0.0018	5.04e-06
25	citrate	rs11120725	A	G	-0.0181	0.0039	4.61e-06
25	citrate	rs2143327	T	C	0.0392	0.0085	4.28e-06
25	citrate	rs4589188	A	G	0.0122	0.0026	3.34e-06
25	citrate	rs1404373	T	C	-0.0084	0.0018	2.92e-06
25	citrate	rs6077792	T	G	-0.0085	0.0018	2.82e-06
25	citrate	rs10992722	A	C	0.0326	0.0069	2.44e-06
25	citrate	rs12625828	T	G	0.0086	0.0018	2.06e-06
25	citrate	rs2236299	A	G	0.0087	0.0018	1.69e-06
25	citrate	rs13130021	T	C	-0.0089	0.0018	1.41e-06
25	citrate	rs2370136	T	C	-0.0086	0.0018	1.25e-06
25	citrate	rs6678076	A	G	-0.0252	0.0052	1.08e-06
25	citrate	rs10787308	A	G	-0.009	0.0018	6.04e-07
25	citrate	rs7105815	A	G	0.0091	0.0018	4.93e-07
25	citrate	rs4999864	C	G	0.0179	0.0035	4.77e-07
25	citrate	rs910616	T	C	-0.0093	0.0018	1.97e-07
25	citrate	rs17804635	T	C	-0.0187	0.0034	3.62e-08
25	citrate	rs868395	T	G	0.0101	0.0018	2.03e-08
25	citrate	rs6507399	A	G	-0.0101	0.0018	1.7e-08
25	citrate	rs807670	A	C	0.011	0.0018	6.84e-10
25	citrate	rs835154	A	G	-0.0114	0.0018	1.15e-10
25	citrate	rs170149	A	G	0.0256	0.0035	1.42e-13
26	creatine	rs3817670	T	C	-0.0743	0.0167	8.42e-06
26	creatine	rs4906527	C	G	-0.0292	0.0065	7.49e-06
26	creatine	rs3111102	A	G	-0.048	0.0107	7e-06
26	creatine	rs12820743	A	G	-0.0168	0.0037	5.06e-06
26	creatine	rs7319920	A	G	-0.0219	0.0048	4.39e-06
26	creatine	rs1230164	C	G	0.0176	0.0038	3.08e-06
26	creatine	rs10900120	A	G	-0.0383	0.008	1.74e-06
26	creatine	rs1145077	T	G	0.0187	0.0037	3.99e-07
26	creatine	rs715	T	C	-0.0451	0.0044	9.63e-25
27	creatinine	rs1955135	A	C	0.008	0.0018	9.99e-06
27	creatinine	rs13031396	T	G	-0.0076	0.0017	9.17e-06
27	creatinine	rs11694230	T	C	-0.0075	0.0017	9e-06
27	creatinine	rs2048277	A	G	0.0083	0.0019	8.75e-06
27	creatinine	rs12324230	T	C	0.0042	0.0009	8.68e-06
27	creatinine	rs1374355	A	T	0.0083	0.0019	8.59e-06
27	creatinine	rs9477021	C	G	-0.0236	0.0053	7.73e-06
27	creatinine	rs6502247	A	G	-0.009	0.002	6.8e-06
27	creatinine	rs2521310	T	C	0.009	0.002	6.8e-06
27	creatinine	rs1990178	T	C	-0.0164	0.0036	6.27e-06
27	creatinine	rs11638382	T	C	-0.0171	0.0038	5.06e-06
27	creatinine	rs17533525	T	C	0.0082	0.0018	5.04e-06
27	creatinine	rs9312777	T	C	0.0043	0.0009	4.68e-06
27	creatinine	rs9456538	A	G	-0.0082	0.0018	4.2e-06
27	creatinine	rs10202838	C	G	0.0137	0.0029	3.32e-06
27	creatinine	rs10426415	A	G	-0.0086	0.0018	3.11e-06
27	creatinine	rs6663614	A	C	-0.0104	0.0022	3.06e-06
27	creatinine	rs4460629	T	C	-0.0045	0.001	2.21e-06
27	creatinine	rs1498350	A	C	0.0045	0.001	1.88e-06
27	creatinine	rs10519445	A	G	-0.0045	0.0009	1.85e-06
27	creatinine	rs11054328	T	C	0.0088	0.0018	1.46e-06
27	creatinine	rs394282	A	T	-0.0163	0.0033	1.02e-06
27	creatinine	rs12801550	T	C	0.0088	0.0018	9.64e-07
27	creatinine	rs12175103	A	C	0.0048	0.0009	4.86e-07
27	creatinine	rs1116866	T	C	0.0094	0.0018	2.87e-07
27	creatinine	rs2289804	A	G	-0.0143	0.0027	1.25e-07
27	creatinine	rs2042499	A	C	0.0052	0.0009	4.88e-08
28	cysteine	rs13378814	T	C	0.0381	0.0086	9.68e-06
28	cysteine	rs6920798	A	G	-0.0117	0.0026	9.51e-06
28	cysteine	rs1470963	A	G	0.0208	0.0047	8.97e-06
28	cysteine	rs10976932	A	G	-0.0117	0.0026	8.61e-06
28	cysteine	rs6003971	T	G	0.0231	0.0052	8.1e-06
28	cysteine	rs9607409	A	G	0.0156	0.0035	7.25e-06
28	cysteine	rs7932167	T	G	0.0119	0.0026	6.66e-06
28	cysteine	rs13179336	A	T	0.0154	0.0034	4.85e-06
28	cysteine	rs13378579	A	C	-0.0711	0.0156	4.81e-06
28	cysteine	rs9572772	T	G	-0.0902	0.0197	4.65e-06
28	cysteine	rs12052126	T	C	0.0389	0.0085	4.18e-06
28	cysteine	rs4602889	A	G	0.016	0.0035	3.57e-06
28	cysteine	rs7127674	A	G	-0.0482	0.0104	3.33e-06
28	cysteine	rs10926975	T	C	-0.0125	0.0027	2.66e-06
28	cysteine	rs2314026	A	G	0.0283	0.006	2.53e-06
28	cysteine	rs2710833	T	C	-0.0132	0.0027	1.2e-06
28	cysteine	rs13293620	T	C	0.1054	0.0216	1.07e-06
28	cysteine	rs11713161	A	G	-0.017	0.0034	5.63e-07
29	deoxycholate	rs12405017	T	C	-0.1891	0.0426	9.18e-06
29	deoxycholate	rs2140798	T	C	-0.0519	0.0117	8.8e-06
29	deoxycholate	rs7262824	T	C	0.0357	0.008	8.7e-06
29	deoxycholate	rs4244808	T	G	0.0305	0.0068	8.3e-06
29	deoxycholate	rs2002212	A	G	-0.0691	0.0155	7.82e-06
29	deoxycholate	rs9851393	A	G	0.0297	0.0066	7.38e-06
29	deoxycholate	rs17131011	A	G	-0.0781	0.0174	6.88e-06
29	deoxycholate	rs7427777	A	C	0.1291	0.0286	6.36e-06
29	deoxycholate	rs3752241	C	G	0.0574	0.0126	5.52e-06
29	deoxycholate	rs17641342	C	G	0.0725	0.0159	5.26e-06
29	deoxycholate	rs7269193	A	G	-0.0528	0.0116	5.03e-06
29	deoxycholate	rs4579412	A	C	-0.0414	0.0091	4.77e-06
29	deoxycholate	rs2391088	A	G	-0.0341	0.0073	2.92e-06
29	deoxycholate	rs696155	A	G	-0.0412	0.0088	2.92e-06
29	deoxycholate	rs17175231	A	G	0.0593	0.0125	1.99e-06
29	deoxycholate	rs11159894	T	C	0.032	0.0067	1.77e-06
29	deoxycholate	rs8192870	T	G	-0.0365	0.0067	3.99e-08
30	dimethylarginine	rs248928	C	G	-0.0075	0.0017	9.78e-06
30	dimethylarginine	rs12563233	T	G	-0.0079	0.0018	9.2e-06
30	dimethylarginine	rs1756740	A	G	0.0077	0.0017	9.16e-06
30	dimethylarginine	rs8107012	T	G	-0.008	0.0018	9.12e-06
30	dimethylarginine	rs11745804	T	G	-0.0079	0.0018	8.79e-06
30	dimethylarginine	rs4654403	T	C	0.0168	0.0038	8.51e-06
30	dimethylarginine	rs2062632	T	C	0.008	0.0018	7.49e-06
30	dimethylarginine	rs7124925	A	G	-0.0081	0.0018	7.21e-06
30	dimethylarginine	rs643853	A	G	-0.0084	0.0019	7.11e-06
30	dimethylarginine	rs13022471	A	G	0.0081	0.0018	6.5e-06
30	dimethylarginine	rs6886404	A	C	0.008	0.0018	5.24e-06
30	dimethylarginine	rs6774259	A	G	-0.0082	0.0018	5.13e-06
30	dimethylarginine	rs6688105	T	C	-0.0079	0.0017	4.86e-06
30	dimethylarginine	rs1850396	A	T	-0.008	0.0018	4.67e-06
30	dimethylarginine	rs11638718	A	G	0.0081	0.0018	4.62e-06
30	dimethylarginine	rs7519669	A	G	0.0082	0.0018	4.37e-06
30	dimethylarginine	rs11679051	T	C	0.0081	0.0018	4.14e-06
30	dimethylarginine	rs13099034	A	C	0.0083	0.0018	4.09e-06
30	dimethylarginine	rs4518383	A	G	-0.0083	0.0018	3.89e-06
30	dimethylarginine	rs7580094	A	G	0.0083	0.0018	3.46e-06
30	dimethylarginine	rs3014614	T	G	-0.014	0.003	3.06e-06
30	dimethylarginine	rs3797510	C	G	-0.0085	0.0018	2.71e-06
30	dimethylarginine	rs2305929	A	G	0.0084	0.0018	2.62e-06
30	dimethylarginine	rs27852	A	C	-0.0083	0.0018	2.18e-06
30	dimethylarginine	rs10494658	T	G	-0.0087	0.0018	2.04e-06
30	dimethylarginine	rs11232962	T	G	0.0176	0.0037	1.6e-06
30	dimethylarginine	rs300585	A	G	0.0084	0.0017	1.19e-06
30	dimethylarginine	rs10791748	A	C	0.0132	0.0027	9.72e-07
30	dimethylarginine	rs510573	T	G	-0.0085	0.0017	9.11e-07
30	dimethylarginine	rs11199575	A	G	0.0088	0.0018	8.7e-07
30	dimethylarginine	rs6538186	T	C	0.0091	0.0018	1.95e-07
30	dimethylarginine	rs6107895	A	G	-0.0249	0.0046	6.18e-08
30	dimethylarginine	rs37379	A	G	0.0147	0.0027	3.43e-08
31	erythritol	rs2295357	T	G	0.0266	0.006	9.22e-06
31	erythritol	rs4431603	A	G	-0.0116	0.0026	8.6e-06
31	erythritol	rs10973759	A	G	-0.0117	0.0026	8.25e-06
31	erythritol	rs1869957	T	C	-0.0114	0.0026	7.55e-06
31	erythritol	rs7701594	T	C	0.012	0.0027	7.45e-06
31	erythritol	rs17559164	T	C	0.045	0.01	6.8e-06
31	erythritol	rs17267298	T	C	-0.0117	0.0026	6.68e-06
31	erythritol	rs6552523	T	C	-0.012	0.0027	6.28e-06
31	erythritol	rs6128265	T	C	0.0797	0.0176	6.01e-06
31	erythritol	rs2011920	C	G	-0.0154	0.0034	5.13e-06
31	erythritol	rs9814648	A	G	0.012	0.0026	4.6e-06
31	erythritol	rs6821567	C	G	-0.0476	0.0104	4.38e-06
31	erythritol	rs2165127	A	G	-0.0751	0.0162	3.37e-06
31	erythritol	rs6591040	T	G	-0.0205	0.0044	3.34e-06
31	erythritol	rs254840	A	G	-0.0166	0.0035	3.03e-06
31	erythritol	rs12699171	A	G	-0.0461	0.0099	3.03e-06
31	erythritol	rs2404571	A	G	0.0161	0.0034	2.92e-06
31	erythritol	rs7632086	C	G	-0.0126	0.0027	2.47e-06
31	erythritol	rs780093	T	C	0.0117	0.0025	2.17e-06
31	erythritol	rs6106307	T	C	0.0125	0.0026	8.85e-07
31	erythritol	rs12629138	T	G	0.0234	0.0044	1.29e-07
31	erythritol	rs17318174	A	G	0.0139	0.0026	1.28e-07
31	erythritol	rs12470336	A	T	-0.038	0.007	5.68e-08
31	erythritol	rs7542172	A	G	-0.0236	0.0034	1.98e-12
32	glucose	rs9804190	T	C	0.0076	0.0017	8.95e-06
32	glucose	rs9511834	A	C	-0.0073	0.0016	8.94e-06
32	glucose	rs6604664	C	G	0.0076	0.0017	8.9e-06
32	glucose	rs17130	T	C	-0.0074	0.0017	8.59e-06
32	glucose	rs9837442	A	T	-0.0074	0.0017	7.88e-06
32	glucose	rs6732398	T	C	-0.034	0.0076	7.82e-06
32	glucose	rs17616642	A	G	-0.0078	0.0017	7.49e-06
32	glucose	rs225569	A	T	-0.009	0.002	6.8e-06
32	glucose	rs300110	A	G	0.0079	0.0018	6.37e-06
32	glucose	rs9915927	T	G	0.0077	0.0017	5.76e-06
32	glucose	rs9927153	T	C	-0.0079	0.0017	5.47e-06
32	glucose	rs17473596	T	C	-0.041	0.009	5.23e-06
32	glucose	rs7717177	T	C	-0.0416	0.0091	4.95e-06
32	glucose	rs2159491	T	C	-0.0155	0.0034	4.44e-06
32	glucose	rs888977	T	C	0.0079	0.0017	4.4e-06
32	glucose	rs7751392	T	G	0.0082	0.0018	3.84e-06
32	glucose	rs1857095	T	C	-0.023	0.005	3.79e-06
32	glucose	rs11853577	T	C	0.0076	0.0016	3.75e-06
32	glucose	rs11787684	T	C	-0.0084	0.0018	3.52e-06
32	glucose	rs11623335	A	G	-0.008	0.0017	3.48e-06
32	glucose	rs11921640	A	T	0.0113	0.0024	3.44e-06
32	glucose	rs831831	A	G	-0.0081	0.0017	3.2e-06
32	glucose	rs950156	A	G	-0.008	0.0017	2.73e-06
32	glucose	rs9548447	T	G	0.0118	0.0025	2.47e-06
32	glucose	rs12911284	A	C	0.0081	0.0017	2.26e-06
32	glucose	rs6814228	T	C	0.0082	0.0017	1.99e-06
32	glucose	rs12134225	A	G	0.012	0.0025	1.63e-06
32	glucose	rs6883962	T	C	-0.012	0.0025	1.63e-06
32	glucose	rs4572706	A	G	-0.0084	0.0018	1.53e-06
32	glucose	rs10494322	T	C	-0.0084	0.0017	1.43e-06
32	glucose	rs12534545	A	G	0.0091	0.0019	1.22e-06
32	glucose	rs741160	A	G	0.0093	0.0019	6.82e-07
32	glucose	rs10828691	A	G	-0.0084	0.0017	6.05e-07
32	glucose	rs129986	T	C	-0.0724	0.0145	5.55e-07
32	glucose	rs9363753	T	C	0.0089	0.0018	5.21e-07
32	glucose	rs2497587	A	G	-0.0092	0.0017	1.3e-07
32	glucose	rs2501894	A	G	-0.0096	0.0018	6.03e-08
32	glucose	rs13431652	T	C	0.0099	0.0017	4.34e-09
33	glutamate	rs992534	A	T	0.0157	0.0035	7.75e-06
33	glutamate	rs4149121	C	G	0.0158	0.0035	7.69e-06
33	glutamate	rs10879778	T	C	-0.0181	0.0035	2.59e-07
33	glutamate	rs2037458	A	G	0.0188	0.0035	8.78e-08
34	glutamine	rs2199619	T	C	0.0054	0.0012	5.23e-06
34	glutamine	rs11596604	A	G	0.0323	0.0069	2.52e-06
34	glutamine	rs2748991	T	C	-0.007	0.0015	2.34e-06
34	glutamine	rs7394051	T	C	0.0055	0.0012	2.18e-06
34	glutamine	rs7078003	T	C	0.0087	0.0018	1.84e-06
34	glutamine	rs16977047	T	C	-0.0056	0.0011	1.08e-06
34	glutamine	rs780093	T	C	-0.0058	0.0011	1.93e-07
34	glutamine	rs2657879	A	G	0.015	0.0017	6.15e-18
35	glycerate	rs17131975	A	G	-0.0216	0.0048	8.18e-06
35	glycerate	rs884870	C	G	-0.0202	0.0045	7.4e-06
35	glycerate	rs17011367	T	C	0.0115	0.0026	7.38e-06
35	glycerate	rs2643891	A	G	-0.018	0.004	6.8e-06
35	glycerate	rs11618222	T	C	-0.0182	0.004	6e-06
35	glycerate	rs12866131	A	C	0.011	0.0024	5.62e-06
35	glycerate	rs338526	T	C	-0.0111	0.0024	5.61e-06
35	glycerate	rs17086746	T	C	-0.046	0.01	4.23e-06
35	glycerate	rs7861435	C	G	-0.0115	0.0025	4.01e-06
35	glycerate	rs13102848	C	G	-0.0152	0.0033	3.13e-06
35	glycerate	rs2907828	C	G	-0.0188	0.004	2.74e-06
35	glycerate	rs11724197	A	G	0.0159	0.0034	2.29e-06
35	glycerate	rs6743210	T	C	0.0123	0.0026	2.21e-06
35	glycerate	rs6896132	C	G	0.0121	0.0025	1.8e-06
35	glycerate	rs12507784	A	G	-0.012	0.0025	1.78e-06
35	glycerate	rs11061416	A	G	-0.0125	0.0024	1.76e-07
36	glycine	rs7608258	A	G	-0.0109	0.0025	9.98e-06
36	glycine	rs1123227	A	C	0.0171	0.0039	9.8e-06
36	glycine	rs2474711	C	G	-0.0133	0.003	9.35e-06
36	glycine	rs13203202	T	C	0.0107	0.0024	9.26e-06
36	glycine	rs16917276	A	G	-0.0311	0.007	8.96e-06
36	glycine	rs583776	T	C	-0.0186	0.0042	8.19e-06
36	glycine	rs8453	T	G	0.0144	0.0032	8.06e-06
36	glycine	rs983498	C	G	-0.0197	0.0044	7.98e-06
36	glycine	rs952045	T	C	0.0247	0.0055	7.34e-06
36	glycine	rs1992854	T	C	-0.011	0.0025	6.98e-06
36	glycine	rs11111501	T	C	-0.0214	0.0047	5.92e-06
36	glycine	rs12349613	T	C	0.0338	0.0074	5.62e-06
36	glycine	rs491847	A	G	-0.0113	0.0025	5.33e-06
36	glycine	rs6951820	A	G	0.0111	0.0024	4.77e-06
36	glycine	rs7582822	A	G	0.0113	0.0024	3.84e-06
36	glycine	rs11942622	T	G	0.0712	0.0152	2.68e-06
36	glycine	rs229914	A	G	-0.0115	0.0024	2.4e-06
36	glycine	rs3012739	A	G	0.0116	0.0024	2.13e-06
36	glycine	rs7709785	T	C	-0.0176	0.0037	1.99e-06
36	glycine	rs8082170	T	C	0.0153	0.0031	1.07e-06
[truncated: 1,005 more rows]

## Sheet: Table S6
Supplementary Table 6. Tests for detecting horizontal and directional pleiotropy in forward MR analysis.
[truncated: 27 more rows]

[truncated: 2 more sheets: Table S7, Table S8]
